# Supplementary material for: Saving less in China facilitates global CO2 mitigation
Source: Nat Commun. 2020 Mar 13;11:1358. doi: 10.1038/s41467-020-15175-2 (PMC7070072; doi:10.1038/s41467-020-15175-2)
Supplement: Supplementary file 5 — Supplementary Data 1–23 [file 41467_2020_15175_MOESM5_ESM.xlsx]

## Sheet: Supplementary Data 1
Supplementary Data 1. CO2 emissions with flexible production levels (Mt)
Region Indexes	Codes	Nation/region names	2012 CO2 emissions 1,2	CO2 emissions with flexible production levels	Changes in CO2 emissions from production systems	Changes in CO2 emissions from Chinese households	Total changes in CO2 emissions	Changing rates (%)
1	AUS	Australia	349.947	347.451	-2.49664	0	-2.49664	-0.00713435
2	NZL	New Zealand	27.5051	27.6447	0.139581	0	0.139581	0.00507472
3	XOC	Rest of Oceania	10.9554	10.9199	-0.0355282	0	-0.0355282	-0.00324298
4	C01	Beijing	79.9416	77.267	-2.67455	3.63137	0.956818	0.011969
5	C02	Tianjin	148.874	145.129	-3.74504	2.91411	-0.830925	-0.00558141
6	C03	Hebei	647.766	603.439	-44.3266	10.1148	-34.2118	-0.0528151
7	C04	Shanxi	431.283	417.811	-13.4714	7.16918	-6.30219	-0.0146127
8	C05	Inner Mongolia	578.435	575.158	-3.27757	12.8999	9.62236	0.0166352
9	C06	Liaoning	430.172	400.493	-29.6792	5.5297	-24.1495	-0.0561391
10	C07	Jilin	214.031	217.08	3.04897	2.61067	5.65964	0.0264431
11	C08	Heilongjiang	241.259	257.591	16.3325	5.10947	21.442	0.0888755
12	C09	Shanghai	182.134	173.234	-8.90074	2.46154	-6.4392	-0.0353541
13	C10	Jiangsu	592.239	561.081	-31.1588	4.18702	-26.9718	-0.0455421
14	C11	Zhejiang	328.747	324.37	-4.37667	4.16431	-0.212357	-0.000645959
15	C12	Anhui	278.589	263.065	-15.5239	2.29134	-13.2325	-0.0474985
16	C13	Fujian	204.636	203.141	-1.49537	2.29143	0.79606	0.00389013
17	C14	Jiangxi	136.814	125.64	-11.1734	1.55904	-9.61432	-0.0702731
18	C15	Shandong	766.818	741.148	-25.6696	10.2778	-15.3918	-0.0200723
19	C16	Henan	452.473	438.341	-14.1323	9.81167	-4.32058	-0.00954881
20	C17	Hubei	322.463	312.645	-9.81855	4.97018	-4.84837	-0.0150354
21	C18	Hunan	236.642	229.313	-7.32909	4.67575	-2.65334	-0.0112125
22	C19	Guangdong	440.441	439.558	-0.883172	8.06861	7.18544	0.0163142
23	C20	Guangxi	168.767	158.697	-10.0709	2.50926	-7.56165	-0.0448052
24	C21	Hainan	31.3529	31.6439	0.291071	0.397179	0.68825	0.0219517
25	C22	Chongqing	139.423	126.651	-12.7718	2.92541	-9.84643	-0.0706227
26	C23	Sichuan	265.615	251.507	-14.1078	7.85077	-6.25701	-0.0235567
27	C24	Guizhou	196.622	188.297	-8.32556	4.2319	-4.09366	-0.0208199
28	C25	Yunnan	179.075	167.998	-11.0762	3.14798	-7.92821	-0.0442732
29	C26	Shaanxi	225.927	222.543	-3.38433	5.19877	1.81445	0.00803111
30	C27	Gansu	133.844	124.696	-9.14761	2.4218	-6.72581	-0.0502512
31	C28	Qinghai	37.7446	37.3613	-0.38327	1.22345	0.840177	0.0222595
32	C29	Ningxia	128.76	116.01	-12.7505	0.499728	-12.2508	-0.0951443
33	C30	Xinjiang	232.957	232.738	-0.219149	2.05782	1.83868	0.00789276
34	HKG	Hong Kong	82.5607	82.8433	0.282646	0	0.282646	0.00342349
35	JPN	Japan	920.236	916.18	-4.05576	0	-4.05576	-0.0044073
36	KOR	South Korea	459.178	456.239	-2.93918	0	-2.93918	-0.00640097
37	MNG	Mongolia	11.4322	11.3023	-0.129948	0	-0.129948	-0.0113668
38	TWN	Taiwan	230.991	228.207	-2.78427	0	-2.78427	-0.0120536
39	XEA	Rest of East Asia	56.9571	56.7776	-0.179494	0	-0.179494	-0.00315138
40	BRN	Brunei Darussalam	7.27396	7.27279	-0.00117217	0	-0.00117217	-0.000161146
41	KHM	Cambodia	3.73809	3.73918	0.00108274	0	0.00108274	0.000289651
42	IDN	Indonesia	335.686	335.392	-0.293384	0	-0.293384	-0.000873985
43	LAO	Lao People's Democratic Republic	1.61523	1.60309	-0.0121386	0	-0.0121386	-0.00751512
44	MYS	Malaysia	189.204	188.743	-0.461313	0	-0.461313	-0.00243818
45	PHL	Philippines	70.4666	70.2855	-0.181059	0	-0.181059	-0.00256943
46	SGP	Singapore	65.4257	65.4253	-0.00041294	0	-0.00041294	-6.31158e-06
47	THA	Thailand	223.966	223.835	-0.131692	0	-0.131692	-0.000587997
48	VNM	Viet Nam	111.015	110.752	-0.26273	0	-0.26273	-0.00236661
49	XSE	Rest of Southeast Asia	7.70568	7.68531	-0.0203773	0	-0.0203773	-0.00264445
50	BGD	Bangladesh	44.4398	44.4259	-0.0138677	0	-0.0138677	-0.000312056
51	IND	India	1669.67	1666.89	-2.77856	0	-2.77856	-0.00166413
52	NPL	Nepal	2.96421	2.96411	-0.000101363	0	-0.000101363	-3.41956e-05
53	PAK	Pakistan	109.582	109.533	-0.0496053	0	-0.0496053	-0.000452676
54	LKA	Sri Lanka	14.4118	14.4084	-0.00337712	0	-0.00337712	-0.00023433
55	XSA	Rest of South Asia	4.47694	4.4787	0.00176655	0	0.00176655	0.000394588
56	CAN	Canada	427.327	426.304	-1.0232	0	-1.0232	-0.00239441
57	USA	United States of America	4233.81	4232.21	-1.60233	0	-1.60233	-0.00037846
58	MEX	Mexico	351.644	351.258	-0.385435	0	-0.385435	-0.0010961
59	XNA	Rest of North America	1.65522	1.65703	0.00180966	0	0.00180966	0.0010933
60	ARG	Argentina	140.574	140.844	0.269403	0	0.269403	0.00191644
61	BOL	Bolivia	12.15	12.1319	-0.0181019	0	-0.0181019	-0.00148987
62	BRA	Brazil	302.899	302.26	-0.639386	0	-0.639386	-0.00211089
63	CHL	Chile	70.8805	69.8806	-0.999922	0	-0.999922	-0.0141072
64	COL	Colombia	56.9198	56.8592	-0.0606817	0	-0.0606817	-0.00106609
65	ECU	Ecuador	23.0862	23.0793	-0.00683323	0	-0.00683323	-0.000295988
66	PRY	Paraguay	3.19931	3.20017	0.000856553	0	0.000856553	0.000267731
67	PER	Peru	38.0056	37.853	-0.15257	0	-0.15257	-0.00401442
68	URY	Uruguay	5.566	5.59843	0.0324225	0	0.0324225	0.00582509
69	VEN	Venezuela	131.903	131.83	-0.0729201	0	-0.0729201	-0.000552831
70	XSM	Rest of South America	1.25966	1.25785	-0.00180687	0	-0.00180687	-0.00143442
71	CRI	Costa Rica	5.32663	5.32553	-0.00109817	0	-0.00109817	-0.000206166
72	GTM	Guatemala	7.57765	7.57485	-0.00279286	0	-0.00279286	-0.000368566
73	HND	Honduras	6.2928	6.27761	-0.0151873	0	-0.0151873	-0.00241343
74	NIC	Nicaragua	3.70781	3.70628	-0.00152891	0	-0.00152891	-0.00041235
75	PAN	Panama	19.3111	19.2961	-0.0150299	0	-0.0150299	-0.000778301
76	SLV	El Salvador	4.96611	4.96578	-0.000338403	0	-0.000338403	-6.81424e-05
77	XCA	Rest of Central America	0.239272	0.239219	-5.23033e-05	0	-5.23033e-05	-0.000218594
78	DOM	Dominican Republic	16.3243	16.2793	-0.0450027	0	-0.0450027	-0.00275678
79	JAM	Jamaica	7.16069	7.15857	-0.00212399	0	-0.00212399	-0.000296618
80	PRI	Puerto Rico	9.38111	9.37697	-0.0041426	0	-0.0041426	-0.000441589
81	TTO	Trinidad and Tobago	21.588	21.5609	-0.0271356	0	-0.0271356	-0.00125698
82	XCB	Caribbean	39.008	38.9689	-0.0391104	0	-0.0391104	-0.00100263
83	AUT	Austria	49.1424	49.0784	-0.0639823	0	-0.0639823	-0.00130198
84	BEL	Belgium	84.9883	84.8966	-0.0917162	0	-0.0917162	-0.00107916
85	CYP	Cyprus	12.2902	12.2859	-0.0042611	0	-0.0042611	-0.000346707
86	CZE	Czech Republic	91.8559	91.7395	-0.116472	0	-0.116472	-0.00126799
87	DNK	Denmark	57.7164	57.7147	-0.00170537	0	-0.00170537	-2.95474e-05
88	EST	Estonia	15.9686	15.9628	-0.0057718	0	-0.0057718	-0.000361447
89	FIN	Finland	50.8937	50.8731	-0.0206523	0	-0.0206523	-0.000405793
90	FRA	France	286.545	286.386	-0.158418	0	-0.158418	-0.000552855
91	DEU	Germany	571.659	570.334	-1.32504	0	-1.32504	-0.00231788
92	GRC	Greece	160.178	160.008	-0.169538	0	-0.169538	-0.00105844
93	HUN	Hungary	34.203	34.174	-0.0289752	0	-0.0289752	-0.000847154
94	IRL	Ireland	35.4548	35.4771	0.0222899	0	0.0222899	0.000628685
95	ITA	Italy	319.933	319.645	-0.288083	0	-0.288083	-0.000900449
96	LVA	Latvia	8.55174	8.54773	-0.00400572	0	-0.00400572	-0.00046841
97	LTU	Lithuania	9.63214	9.62893	-0.00321115	0	-0.00321115	-0.000333379
98	LUX	Luxembourg	12.7987	12.793	-0.00571346	0	-0.00571346	-0.000446408
99	MLT	Malta	3.64693	3.6442	-0.00272422	0	-0.00272422	-0.000746991
100	NLD	Netherlands	143.795	143.728	-0.0677413	0	-0.0677413	-0.000471095
101	POL	Poland	250.482	250.314	-0.168118	0	-0.168118	-0.000671179
102	PRT	Portugal	47.0714	47.0582	-0.0132257	0	-0.0132257	-0.000280972
103	SVK	Slovakia	23.9349	23.8817	-0.0531153	0	-0.0531153	-0.00221916
104	SVN	Slovenia	13.1799	13.1667	-0.0132395	0	-0.0132395	-0.00100452
105	ESP	Spain	246.6	246.455	-0.145392	0	-0.145392	-0.000589587
106	SWE	Sweden	39.4456	39.3809	-0.0646975	0	-0.0646975	-0.00164017
107	GBR	United Kingdom	369.944	369.665	-0.279181	0	-0.279181	-0.000754658
108	CHE	Switzerland	27.1961	27.1517	-0.0444084	0	-0.0444084	-0.00163289
109	NOR	Norway	63.0414	62.9897	-0.0516348	0	-0.0516348	-0.000819062
110	XEF	Rest of EFTA	5.44921	5.44393	-0.0052811	0	-0.0052811	-0.000969149
111	ALB	Albania	3.6126	3.61052	-0.00208486	0	-0.00208486	-0.000577108
112	BGR	Bulgaria	45.4376	45.4054	-0.0322176	0	-0.0322176	-0.000709051
113	BLR	Belarus	47.7876	47.778	-0.00957949	0	-0.00957949	-0.00020046
114	HRV	Croatia	15.906	15.8991	-0.00685586	0	-0.00685586	-0.000431024
115	ROU	Romania	68.7476	68.7018	-0.04577	0	-0.04577	-0.000665769
116	RUS	Russian Federation	1346.96	1345.42	-1.53826	0	-1.53826	-0.00114202
117	UKR	Ukraine	202.51	201.944	-0.566206	0	-0.566206	-0.00279594
118	XEE	Rest of Eastern Europe	5.87724	5.87713	-0.000112945	0	-0.000112945	-1.92174e-05
119	XER	Rest of Europe	87.9751	87.8898	-0.0853526	0	-0.0853526	-0.00097019
120	KAZ	Kazakhstan	233.117	231.668	-1.449	0	-1.449	-0.00621574
121	KGZ	Kyrgyzstan	5.5659	5.56234	-0.00355872	0	-0.00355872	-0.000639379
122	XSU	Rest of Former Soviet Union	134.487	134.673	0.185856	0	0.185856	0.00138196
123	ARM	Armenia	3.27651	3.27437	-0.0021365	0	-0.0021365	-0.000652066
124	AZE	Azerbaijan	20.3206	20.3128	-0.00779805	0	-0.00779805	-0.000383752
125	GEO	Georgia	4.68539	4.68283	-0.00256628	0	-0.00256628	-0.00054772
126	BHR	Bahrain	24.7698	24.7081	-0.0617163	0	-0.0617163	-0.0024916
127	IRN	Iran	349.387	349.219	-0.167861	0	-0.167861	-0.000480443
128	ISR	Israel	62.5831	62.5592	-0.0239677	0	-0.0239677	-0.000382973
129	JOR	Jordan	17.7015	17.7031	0.00154729	0	0.00154729	8.74097e-05
130	KWT	Kuwait	80.77	80.7826	0.0125547	0	0.0125547	0.000155437
131	OMN	Oman	57.506	57.4281	-0.0778651	0	-0.0778651	-0.00135404
132	QAT	Qatar	62.4981	62.544	0.0458315	0	0.0458315	0.000733325
133	SAU	Saudi Arabia	315.447	315.465	0.0178863	0	0.0178863	5.67014e-05
134	TUR	Turkey	234.837	234.744	-0.0924134	0	-0.0924134	-0.000393522
135	ARE	United Arab Emirates	144.532	144.531	-0.00123618	0	-0.00123618	-8.55293e-06
136	XWS	Rest of Western Asia	158.724	158.699	-0.0251672	0	-0.0251672	-0.00015856
137	EGY	Egypt	148.505	148.416	-0.0888491	0	-0.0888491	-0.000598289
138	MAR	Morocco	42.995	42.9991	0.0041031	0	0.0041031	9.5432e-05
139	TUN	Tunisia	19.3265	19.3268	0.000317286	0	0.000317286	1.64171e-05
140	XNF	Rest of North Africa	104.01	103.999	-0.0109325	0	-0.0109325	-0.00010511
141	BEN	Benin	1.66488	1.66438	-0.000490744	0	-0.000490744	-0.000294763
142	BFA	Burkina Faso	1.53028	1.52921	-0.0010721	0	-0.0010721	-0.000700587
143	CMR	Cameroon	4.5553	4.55187	-0.00342487	0	-0.00342487	-0.000751844
144	CIV	Cote d'Ivoire	5.67379	5.67456	0.000766595	0	0.000766595	0.000135112
145	GHA	Ghana	9.50268	9.49412	-0.00856017	0	-0.00856017	-0.000900816
146	GIN	Guinea	0.759035	0.758488	-0.000546694	0	-0.000546694	-0.000720249
147	NGA	Nigeria	51.5579	51.5446	-0.0132808	0	-0.0132808	-0.000257591
148	SEN	Senegal	4.97283	4.96266	-0.0101729	0	-0.0101729	-0.0020457
149	TGO	Togo	1.42169	1.42049	-0.00119601	0	-0.00119601	-0.000841258
150	XWF	Rest of Western Africa	4.90602	4.88682	-0.019208	0	-0.019208	-0.00391519
151	XCF	Central Africa	8.60134	8.56141	-0.0399264	0	-0.0399264	-0.00464189
152	XAC	South Central Africa	12.3408	12.3232	-0.0176534	0	-0.0176534	-0.00143049
153	ETH	Ethiopia	6.1581	6.16113	0.00302527	0	0.00302527	0.000491267
154	KEN	Kenya	10.6951	10.6923	-0.00285106	0	-0.00285106	-0.000266576
155	MDG	Madagascar	1.79086	1.78872	-0.00213924	0	-0.00213924	-0.00119454
156	MWI	Malawi	0.776877	0.777157	0.000279701	0	0.000279701	0.000360033
157	MUS	Mauritius	4.78308	4.78643	0.00334762	0	0.00334762	0.000699887
158	MOZ	Mozambique	2.41417	2.41044	-0.00373117	0	-0.00373117	-0.00154553
159	RWA	Rwanda	0.940945	0.94019	-0.000754806	0	-0.000754806	-0.000802178
160	TZA	Tanzania	5.14524	5.14044	-0.0048025	0	-0.0048025	-0.000933388
161	UGA	Uganda	2.47264	2.47264	-3.3834e-06	0	-3.3834e-06	-1.36834e-06
162	ZMB	Zambia	1.67257	1.62388	-0.0486889	0	-0.0486889	-0.0291103
163	ZWE	Zimbabwe	9.1941	9.18432	-0.00978637	0	-0.00978637	-0.00106442
164	XEC	Rest of Eastern Africa	12.5142	12.5044	-0.00979679	0	-0.00979679	-0.000782856
165	BWA	Botswana	3.63412	3.62764	-0.00647647	0	-0.00647647	-0.00178213
166	NAM	Namibia	2.43495	2.43384	-0.00111394	0	-0.00111394	-0.00045748
167	ZAF	South Africa	329.982	326.097	-3.88586	0	-3.88586	-0.011776
168	XSC	Rest of South African Customs Union	0.950325	0.950055	-0.000269576	0	-0.000269576	-0.000283667
169	XTW	Rest of the World	0.0666448	0.0665202	-0.000124511	0	-0.000124511	-0.00186828
References
1	Liu, Z. et al. Reduced carbon emission estimates from fossil fuel combustion and cement production in China. Nature 524, 335, 2015.
2	Shan, Y. et al. New provincial CO2 emission inventories in China based on apparent energy consumption data and updated emission factors. Appl. Energy 184, 742-750, 2016.

## Sheet: Supplementary Data 2
Supplementary Data 2. Global CO2 emissions induced by unitary final consumption in China - sectors of nations other than China (Mt)
Region Indexes	Codes	Nation/region names	Paddy rice	Wheat	Cereal grains nec	Vegetables; fruit; nuts	Oil seeds	Sugar cane; sugar beet	Plant-based fibers	Crops nec	Bovine cattle; sheep and goats; horses	Animal products nec	Raw milk	Wool; silk-worm cocoons	Forestry	Fishing	Coal	Oil	Gas	Minerals nec	Bovine meat products	Meat products nec	Vegetable oils and fats	Dairy products	Processed rice	Sugar	Food products nec	Beverages and tobacco products	Textiles	Wearing apparel	Leather products	Wood products	Paper products; publishing	Petroleum; coal products	Chemical; rubber; plastic products	Mineral products nec	Ferrous metals	Metals nec	Metal products	Motor vehicles and parts	Transport equipment nec	Electronic equipment	Machinery and equipment nec	Manufactures nec	Electricity	Gas manufacture; distribution	Water	Construction	Trade
57	USA	United States of America	4.28526e-18	1.42075e-14	5.30442e-11	1.43985e-11	1.98035e-11	4.51141e-17	7.95564e-11	1.18199e-12	8.70319e-14	8.45024e-11	1.61738e-15	6.00473e-14	8.04759e-13	1.46456e-11	2.3709e-12	1.4139e-21	1.88285e-16	1.37188e-14	3.01837e-11	6.41629e-11	4.3159e-11	6.43526e-11	5.64286e-14	5.30429e-14	2.20815e-10	4.06253e-11	8.62835e-12	6.13992e-12	1.7979e-11	2.88163e-12	6.62054e-11	9.09848e-11	2.59747e-10	7.10614e-12	2.72492e-14	8.98385e-13	8.93459e-12	1.39345e-10	9.9605e-11	1.04594e-10	1.27274e-10	2.62839e-11	9.82822e-12	6.16085e-13	5.64565e-13	1.32539e-13	2.54934e-11
36	KOR	South Korea	8.57969e-19	1.13964e-20	2.47778e-14	8.52553e-13	1.41947e-16	6.73146e-19	5.00814e-15	4.34746e-13	7.86249e-17	1.44217e-12	1.68119e-18	4.44339e-16	7.30319e-16	1.32517e-12	2.10599e-16	7.09476e-26	9.13488e-25	1.65365e-15	2.68963e-14	3.72266e-13	1.41393e-12	5.93459e-13	9.69058e-14	1.3105e-11	6.585e-11	4.47846e-12	4.22474e-11	4.19105e-11	3.92024e-11	1.21823e-12	1.03806e-11	3.28866e-10	4.39554e-10	2.83423e-12	5.22834e-14	5.17557e-13	1.51994e-11	1.22999e-10	6.35034e-12	3.08113e-10	3.35826e-10	6.9071e-12	2.3474e-14	4.32095e-16	1.22508e-13	1.40504e-12	3.86289e-11
34	HKG	Hong Kong	1.60141e-16	9.51106e-19	1.19037e-15	3.74679e-14	8.87132e-19	5.86429e-19	4.58838e-17	8.45728e-16	4.52128e-15	2.95924e-13	6.65951e-17	4.22381e-18	1.59519e-17	3.46377e-14	4.85935e-16	5.83997e-23	3.31776e-21	2.48247e-17	2.93466e-15	6.36879e-13	2.08883e-14	3.66279e-13	4.60421e-15	3.91944e-18	9.00405e-12	1.06823e-11	3.64782e-11	2.44719e-10	1.26122e-12	1.07944e-13	1.54734e-11	6.16443e-15	6.09168e-11	3.89807e-13	2.52301e-14	8.3603e-14	1.8311e-12	7.98212e-15	2.30241e-15	2.31247e-11	1.18419e-11	2.55345e-11	2.93143e-11	8.38469e-16	6.09662e-14	1.05349e-14	1.11554e-09
38	TWN	Taiwan	9.0995e-18	3.42294e-25	4.35566e-15	1.83491e-13	8.20815e-19	3.82335e-20	3.49517e-18	5.77922e-14	4.9883e-19	1.85696e-12	1.55107e-19	2.97213e-16	5.2132e-15	6.21155e-13	9.51661e-19	8.6616e-27	5.7707e-22	2.36907e-16	1.23242e-13	3.53693e-13	6.40722e-13	1.48232e-13	4.56999e-14	5.40587e-15	1.67321e-11	1.70393e-12	5.50893e-11	6.16125e-12	4.78764e-11	2.41624e-13	1.08297e-11	3.63449e-11	4.51112e-10	8.84525e-12	5.53647e-14	6.28446e-13	1.19048e-11	5.52083e-12	3.23241e-12	5.22621e-10	3.09579e-10	1.30661e-11	1.65818e-14	1.54773e-16	4.84174e-14	2.2954e-13	1.14621e-11
35	JPN	Japan	5.09995e-19	3.00023e-19	3.20806e-16	9.90501e-14	5.27842e-16	4.87713e-18	4.26761e-16	1.16395e-13	8.11249e-15	1.58877e-13	1.36223e-16	4.41636e-17	2.13333e-15	3.6428e-13	1.67153e-18	5.60087e-27	1.01014e-24	1.21223e-15	7.39371e-14	8.71511e-14	5.36724e-13	1.36641e-13	5.5846e-14	1.12733e-14	1.98474e-11	8.41385e-13	2.14224e-11	8.86296e-12	4.32789e-12	5.79324e-13	2.21189e-11	5.69887e-11	2.45299e-10	7.42093e-12	8.82038e-14	7.49347e-13	1.61045e-11	2.15838e-10	1.69504e-11	2.0789e-10	2.86918e-10	3.18738e-11	1.41366e-14	4.57044e-17	4.36355e-14	1.14076e-12	9.69419e-11
51	IND	India	2.3021e-14	9.37992e-17	8.21775e-12	2.10543e-16	3.21714e-13	1.52289e-15	1.68642e-10	7.48224e-13	2.6511e-15	1.85652e-13	2.57464e-14	4.15997e-14	1.3634e-14	1.27933e-12	1.38809e-14	2.67402e-25	3.81061e-22	1.02067e-13	1.54419e-14	1.45399e-13	7.9024e-11	1.68488e-12	1.02891e-12	3.7118e-13	6.68382e-11	9.30513e-13	1.25601e-11	1.57892e-11	1.25458e-11	1.15375e-13	5.8177e-13	6.24124e-12	6.63286e-11	2.12785e-12	4.93536e-14	1.16164e-12	2.09925e-12	3.69063e-12	6.68644e-13	8.31932e-12	1.55937e-11	2.7984e-11	1.78168e-12	1.76605e-15	5.39305e-14	7.70752e-14	5.73236e-11
91	DEU	Germany	9.07738e-20	1.5439e-18	8.95183e-14	1.18835e-14	9.32459e-17	2.9948e-18	1.76838e-16	2.68469e-14	7.53332e-15	1.74957e-12	4.89838e-17	6.46355e-14	2.55196e-14	1.65634e-14	2.96545e-16	3.34499e-23	2.39308e-20	4.1222e-16	3.53155e-13	2.10534e-12	2.76379e-13	7.98401e-12	1.71712e-15	5.30017e-15	1.03588e-11	4.58501e-12	2.41881e-12	7.54243e-12	2.75777e-12	7.56093e-13	4.77863e-12	2.11691e-12	7.25151e-11	1.87554e-12	1.26564e-14	2.46161e-13	8.29623e-12	3.27896e-10	4.11423e-11	1.28067e-11	1.48389e-10	3.37192e-12	2.18045e-12	1.45782e-15	6.4126e-14	1.09895e-12	3.95291e-11
44	MYS	Malaysia	2.10191e-20	6.38967e-24	1.97509e-16	3.08008e-14	6.94234e-21	4.22936e-17	1.63041e-14	4.39917e-14	3.60882e-19	4.01211e-13	1.28552e-19	6.91627e-20	4.22034e-13	7.12856e-13	8.14264e-16	1.10646e-18	1.38089e-16	7.1102e-15	4.66978e-17	3.08709e-14	2.89914e-10	9.72377e-13	7.2307e-14	7.6983e-14	3.26099e-11	9.94412e-13	2.71425e-12	1.49257e-12	1.3312e-13	6.52195e-13	1.37466e-12	1.03917e-10	9.74716e-11	6.71906e-13	4.88816e-15	5.4601e-13	1.74356e-12	3.56662e-12	3.31529e-12	1.48403e-10	2.22677e-11	6.69774e-12	8.45104e-14	3.19212e-14	2.83193e-13	3.54613e-13	1.53012e-11
116	RUS	Russian Federation	1.7969e-18	5.11686e-18	2.25662e-15	1.20615e-13	5.04801e-15	1.26962e-17	6.45317e-16	2.43172e-15	8.95973e-15	1.49247e-12	8.14966e-15	4.45805e-15	1.05257e-11	2.00258e-13	2.04224e-11	1.75585e-16	7.13507e-16	3.18085e-14	1.15761e-13	7.86915e-14	6.49014e-14	4.53597e-13	8.99231e-16	1.34637e-14	1.62359e-10	2.87497e-13	3.21235e-13	6.23652e-13	1.19173e-13	8.84311e-12	4.80019e-11	1.90486e-10	1.40539e-10	5.58596e-14	1.10723e-14	8.49992e-13	1.35131e-13	4.51141e-13	6.57439e-12	4.35027e-13	3.3316e-12	3.81688e-13	4.26563e-11	2.40111e-13	2.14002e-13	8.15878e-13	4.09163e-12
46	SGP	Singapore	3.42836e-19	1.57049e-20	3.58537e-17	6.52704e-16	3.10324e-19	8.13237e-20	4.80496e-15	1.01963e-15	4.54271e-17	7.89698e-14	9.57032e-17	8.65502e-17	2.89389e-16	5.73135e-14	1.04492e-17	6.4755e-24	4.07497e-24	6.09048e-17	3.35657e-14	1.99788e-13	4.68399e-13	1.50826e-12	7.85796e-14	5.01911e-15	2.12801e-11	2.03346e-12	4.34801e-13	2.36415e-13	2.25236e-12	2.3229e-14	8.28002e-13	8.47216e-11	4.3883e-11	9.41246e-14	2.63471e-15	5.56584e-14	1.07603e-12	7.6394e-13	4.10774e-12	7.22632e-11	2.34598e-11	1.27898e-12	2.98857e-14	1.16138e-16	2.28498e-13	5.38943e-14	1.34627e-10
47	THA	Thailand	2.3583e-14	7.65395e-25	4.5211e-15	7.16262e-11	1.01133e-16	2.0966e-19	5.41162e-18	9.24849e-14	1.87294e-19	3.8688e-13	7.30339e-20	8.60828e-20	4.5845e-15	4.4338e-12	2.37373e-18	1.27989e-18	1.53898e-24	4.95055e-16	3.98294e-15	2.47672e-13	4.61998e-13	4.60629e-13	2.59773e-11	1.16953e-11	9.10036e-11	1.79399e-12	5.62744e-12	9.03006e-12	1.70522e-11	3.60163e-12	2.52007e-12	1.88612e-11	1.39842e-10	3.12549e-12	1.73751e-15	1.65963e-14	1.29687e-12	4.08946e-12	2.02228e-13	9.39181e-11	2.77299e-11	4.7524e-12	2.04473e-12	1.55219e-14	1.5189e-13	1.66028e-13	2.2836e-11
127	IRN	Iran	1.20296e-14	6.14251e-18	1.11138e-12	5.79179e-13	2.3755e-15	5.88646e-20	1.78211e-12	5.97436e-14	1.20481e-15	1.11493e-13	2.87211e-16	2.98366e-14	1.21411e-15	2.78989e-13	6.23479e-14	3.08384e-17	9.77308e-23	2.01617e-14	7.9067e-14	1.27946e-13	4.18964e-13	2.08524e-12	1.12485e-13	1.13678e-14	3.21678e-12	2.57842e-13	3.25261e-13	1.16931e-12	2.52587e-12	6.85338e-16	5.88353e-14	8.85589e-11	2.19247e-10	3.12235e-14	3.3587e-15	6.80322e-14	7.48486e-14	7.95044e-13	1.61965e-14	1.14451e-13	4.02765e-14	1.19179e-12	1.15428e-11	2.61242e-12	1.27976e-13	4.70622e-13	2.74181e-11
1	AUS	Australia	8.3721e-19	8.15414e-15	3.31559e-11	2.37786e-13	1.67083e-13	4.2225e-17	7.45606e-11	9.18253e-15	1.31438e-12	2.25983e-11	4.13326e-18	1.8019e-11	7.54772e-13	7.61548e-12	1.81205e-11	1.57088e-17	1.45701e-15	9.91315e-14	8.94237e-12	2.61818e-12	1.12562e-12	1.86787e-11	1.17766e-14	6.17534e-13	2.52937e-11	1.11103e-11	3.43606e-13	1.30545e-12	3.22493e-12	6.85126e-13	2.7515e-12	1.18792e-11	1.22066e-11	7.02814e-14	3.04974e-15	1.38292e-12	2.91232e-13	3.25917e-12	1.52171e-12	9.29891e-13	4.0357e-12	1.51834e-12	1.03599e-13	1.62447e-13	4.51033e-13	4.80469e-16	3.40783e-11
56	CAN	Canada	1.97411e-18	4.31849e-15	5.60318e-12	6.67737e-12	2.63838e-12	2.81056e-17	2.99655e-14	7.22887e-14	3.60671e-14	1.24712e-11	3.34951e-16	1.66556e-14	9.67194e-13	1.1188e-11	1.38573e-12	2.28623e-18	2.72831e-17	4.74921e-14	2.82677e-12	6.96227e-12	5.56733e-11	7.74966e-13	2.97642e-15	1.22677e-14	2.07833e-11	4.59811e-13	1.94795e-13	1.2591e-12	2.18247e-13	2.24291e-12	3.86051e-11	5.17743e-12	2.27276e-11	9.23594e-14	1.67607e-15	2.39545e-13	5.5527e-13	7.89928e-12	4.4245e-12	1.52109e-12	5.84841e-12	1.08737e-12	9.91998e-12	1.62331e-13	1.32214e-14	1.18019e-14	1.33071e-11
42	IDN	Indonesia	5.9036e-20	1.15091e-20	2.54716e-15	3.58884e-13	4.79789e-16	1.52161e-18	8.17211e-16	1.09306e-13	2.94419e-17	3.80152e-13	1.86822e-17	2.21244e-16	3.15696e-14	7.67969e-12	9.47502e-12	2.62113e-18	1.32936e-16	1.42434e-14	2.9788e-15	2.94446e-14	1.08125e-10	5.45723e-14	2.15945e-14	5.97555e-14	1.67847e-11	1.31594e-13	3.39272e-12	5.98248e-12	5.93381e-12	8.37094e-13	2.03716e-11	7.95054e-12	7.81438e-11	1.93335e-13	8.88892e-16	9.06803e-14	1.92604e-13	1.30877e-12	1.35172e-13	1.76086e-11	3.43606e-12	7.9009e-12	6.22789e-15	6.47345e-14	7.37988e-14	5.39447e-14	1.36327e-12
90	FRA	France	4.25224e-20	4.89957e-17	6.71959e-12	5.58535e-14	2.05612e-15	2.08544e-18	5.80603e-17	2.16025e-14	9.6347e-16	3.31813e-12	3.10358e-17	2.8696e-13	9.00842e-14	6.36415e-13	1.47664e-18	4.24818e-23	4.76994e-24	6.36381e-17	9.81516e-13	3.25964e-12	2.2533e-13	1.1334e-11	1.80728e-16	1.4746e-15	1.00029e-11	5.8845e-11	1.23954e-12	4.75299e-12	8.95329e-12	1.37609e-13	1.23764e-12	1.35631e-12	2.22137e-11	4.12101e-13	2.48544e-15	7.60076e-14	1.335e-12	9.37276e-12	4.35453e-11	5.07788e-12	1.46144e-11	2.74205e-12	2.03682e-13	3.3855e-16	8.2731e-15	1.38767e-13	5.17019e-11
167	ZAF	South Africa	8.56408e-19	3.33724e-17	1.04077e-13	9.93968e-13	1.65231e-16	2.18889e-15	8.85171e-13	1.38174e-14	1.75074e-14	9.41608e-12	2.37606e-15	2.73687e-12	2.88201e-14	3.14257e-12	1.33986e-11	2.27776e-26	1.0773e-23	1.67391e-13	2.09435e-13	6.64166e-13	3.48775e-13	6.32476e-13	3.37427e-15	8.67106e-14	5.68051e-12	3.48407e-12	4.73378e-13	6.03067e-12	2.00923e-12	2.57325e-15	4.1323e-12	7.00302e-12	8.37412e-12	3.36535e-14	3.16593e-14	3.86761e-13	1.64875e-13	1.50921e-12	1.13777e-13	1.09498e-13	6.60888e-13	3.01962e-12	4.59867e-11	1.60186e-16	9.18235e-13	1.71349e-15	1.45404e-11
39	XEA	Rest of East Asia	4.48448e-19	2.206e-17	1.07226e-16	9.23872e-13	1.42144e-14	4.43495e-18	1.1487e-14	4.50836e-14	2.8818e-15	1.53788e-14	1.14153e-16	4.68092e-15	2.23605e-15	6.39102e-13	6.76528e-12	1.334e-19	2.35591e-21	4.67434e-15	9.03662e-14	4.83799e-14	4.79242e-15	8.44414e-14	4.15691e-14	9.45144e-16	1.635e-11	1.67176e-12	1.21183e-12	1.07263e-10	9.84216e-14	6.97337e-14	5.00583e-13	4.44109e-13	7.84202e-12	8.66406e-13	1.57807e-14	9.11134e-14	3.99465e-13	4.20226e-13	6.2602e-13	2.96539e-13	9.168e-13	2.17415e-12	3.83274e-12	7.08202e-14	6.8718e-13	3.42707e-14	1.24647e-11
48	VNM	Viet Nam	4.52437e-15	3.40604e-22	1.11165e-15	9.5201e-12	1.18994e-15	1.05064e-18	1.34587e-17	2.50749e-13	1.2055e-15	6.27666e-14	3.31145e-21	1.36109e-16	4.79847e-14	1.40722e-12	3.48808e-12	3.73053e-18	3.87763e-24	5.35044e-15	2.73637e-16	2.11807e-12	6.32302e-14	1.43852e-12	1.11875e-11	5.68564e-14	6.2474e-11	7.43833e-12	1.00322e-11	2.00408e-11	3.47076e-11	1.56995e-12	4.16209e-13	4.4674e-13	1.79564e-11	1.83091e-12	1.65568e-15	1.21134e-14	4.31801e-13	1.22387e-12	1.1436e-13	2.82924e-11	1.5607e-11	2.36805e-12	7.24438e-13	4.22704e-16	6.4856e-16	7.7932e-14	5.61189e-12
107	GBR	United Kingdom	6.93369e-17	1.19286e-18	2.54553e-16	6.092e-14	5.78347e-16	2.34277e-18	7.79616e-16	6.75444e-15	7.15292e-16	2.77572e-12	6.34656e-17	3.16961e-13	1.6161e-15	3.4105e-12	7.38338e-17	1.44888e-20	2.82381e-22	3.26854e-17	4.28162e-15	7.04747e-14	4.76363e-14	8.65088e-13	1.67629e-15	2.23474e-16	6.41348e-12	7.84498e-12	1.2315e-12	9.49282e-13	1.04536e-12	1.06408e-13	5.50929e-12	1.54104e-12	1.66142e-11	2.28193e-13	2.86681e-15	2.14544e-13	9.77873e-13	5.99542e-11	4.67254e-12	2.8955e-12	1.67884e-11	2.36389e-12	5.53616e-13	6.80486e-14	8.68173e-15	2.18181e-14	1.3089e-11
69	VEN	Venezuela	3.95658e-19	1.30126e-25	8.11653e-17	2.92563e-15	3.38073e-23	1.61343e-21	6.18911e-16	4.06171e-18	3.37417e-17	2.73349e-15	1.30997e-18	6.96816e-21	1.51637e-20	8.75806e-16	2.90246e-16	2.19481e-17	3.49067e-20	6.05962e-15	3.4744e-15	1.31027e-14	4.74902e-15	2.2935e-14	9.51779e-16	5.84345e-16	4.12062e-14	2.6816e-14	2.9381e-15	9.21596e-14	9.96184e-13	3.99332e-16	8.72695e-15	2.28444e-10	3.0863e-13	6.25798e-16	4.52263e-15	3.13836e-14	3.44936e-15	3.75498e-14	1.68443e-16	2.58194e-15	4.33958e-15	2.49349e-14	1.17194e-16	5.393e-14	7.53704e-15	2.84471e-16	4.79844e-13
122	XSU	Rest of Former Soviet Union	5.13592e-17	1.06969e-16	6.9868e-14	7.03705e-13	1.11514e-17	3.88678e-18	5.26555e-11	4.63487e-14	3.56152e-14	2.18488e-13	1.84955e-15	1.01258e-13	3.35165e-16	4.30201e-16	1.52102e-15	1.40307e-19	1.13284e-13	1.16809e-15	1.09278e-13	1.01293e-13	9.01762e-12	1.01416e-12	6.09755e-15	1.13757e-16	1.42807e-12	1.71657e-13	1.71932e-12	3.14244e-13	1.58068e-12	2.74488e-15	2.75796e-14	1.44546e-12	2.05975e-11	8.04721e-15	1.64075e-17	2.0045e-15	4.41457e-15	2.44969e-14	2.53807e-15	3.95058e-14	1.83765e-14	5.47064e-13	2.04208e-11	1.23152e-13	6.64542e-13	1.17462e-13	2.10264e-11
2	NZL	New Zealand	1.23458e-19	2.54788e-21	1.7704e-18	1.36193e-12	7.13988e-16	1.5226e-20	9.40962e-16	1.0337e-14	5.29556e-13	4.45928e-12	3.67386e-19	5.71484e-13	1.27721e-12	5.32109e-12	2.2123e-13	2.95579e-22	1.08278e-23	2.61609e-16	5.33292e-12	2.23481e-13	1.57763e-14	1.66401e-10	3.02619e-16	3.52169e-15	2.17533e-11	1.01436e-12	5.92334e-13	1.05789e-13	7.90439e-13	2.78074e-13	1.64451e-12	4.7169e-13	9.43758e-13	1.52487e-14	1.69854e-16	9.60521e-15	9.49683e-15	3.15433e-14	9.10489e-15	7.06746e-14	2.74509e-13	3.93815e-14	2.63272e-15	8.08947e-16	2.05608e-16	1.18897e-15	1.79789e-12
133	SAU	Saudi Arabia	6.85038e-20	1.84688e-17	5.99811e-15	1.4789e-14	3.02073e-21	1.07352e-20	7.50109e-19	5.22734e-20	5.81281e-16	1.15771e-14	1.27612e-16	1.34283e-20	2.24438e-19	6.71959e-16	3.9579e-20	4.95743e-17	4.85565e-24	1.51892e-15	3.58462e-15	1.64437e-14	1.13185e-16	1.13167e-14	5.23838e-19	2.18297e-19	2.38262e-13	7.5789e-14	2.96685e-13	2.56979e-13	3.92948e-13	1.00258e-15	4.90392e-14	3.00653e-11	9.11891e-11	7.80576e-15	8.38577e-17	1.19484e-14	2.16626e-15	5.3593e-14	1.34025e-14	4.54362e-14	7.73774e-15	1.64556e-13	2.9794e-15	1.89822e-13	1.24638e-13	1.05898e-13	3.60904e-11
95	ITA	Italy	9.74326e-21	1.89099e-18	1.65815e-16	6.93308e-14	1.19735e-17	5.93352e-20	5.07144e-16	2.46007e-14	2.15454e-15	1.40372e-12	1.85202e-17	2.14451e-13	3.79586e-16	3.2535e-14	6.38598e-19	5.16274e-24	1.11845e-25	3.16213e-16	1.34618e-14	5.04574e-14	2.05142e-12	4.48643e-13	2.01522e-15	1.17627e-16	8.51737e-12	5.05212e-12	2.55042e-12	2.1049e-11	2.26048e-11	3.13781e-13	2.10643e-12	1.12519e-12	1.15936e-11	4.08092e-13	3.00358e-15	3.39664e-14	9.7869e-13	8.73471e-12	3.93201e-12	1.08999e-12	3.44097e-11	8.74635e-12	7.04479e-14	3.06452e-17	7.64041e-15	7.39686e-14	4.53357e-11
105	ESP	Spain	2.30589e-19	3.21467e-18	5.50039e-16	1.73815e-14	1.12925e-16	1.79285e-18	2.41601e-13	9.42014e-15	4.16511e-18	4.88814e-12	1.29979e-16	2.28938e-12	4.99157e-16	5.91548e-14	1.51921e-16	4.71572e-27	1.5876e-23	1.44868e-15	1.12322e-12	6.59637e-12	5.57578e-12	4.05987e-13	1.88662e-15	8.36969e-16	4.9075e-12	1.04659e-11	5.90959e-13	1.11356e-11	4.47244e-12	3.92477e-14	1.38796e-12	2.78462e-12	1.06908e-11	2.16736e-13	5.86176e-16	2.09519e-13	5.67434e-13	5.91388e-12	3.44767e-13	4.49034e-13	3.77667e-12	9.81425e-13	1.16123e-12	4.07665e-16	2.59225e-14	1.41495e-13	1.518e-11
132	QAT	Qatar	6.88661e-17	6.00207e-20	4.47298e-16	8.5473e-16	1.94205e-21	9.41929e-21	5.21133e-19	5.01851e-18	9.74735e-18	1.25217e-14	1.81216e-17	1.72234e-20	2.08739e-19	2.61214e-16	7.83922e-20	1.58364e-18	5.29998e-16	3.3581e-16	1.8654e-15	8.38756e-15	3.05956e-15	2.96087e-14	7.03849e-15	1.52267e-17	2.70506e-14	2.5245e-14	4.89538e-15	1.12857e-13	5.02467e-15	9.15206e-17	5.87448e-15	1.08547e-10	1.95053e-11	1.47298e-15	2.52719e-16	1.27151e-15	1.56629e-15	4.09571e-14	7.38208e-15	1.43963e-14	3.41057e-15	8.69963e-14	1.80977e-14	5.42152e-13	7.16651e-14	4.09307e-14	3.84638e-12
120	KAZ	Kazakhstan	1.27288e-17	4.08641e-16	3.25663e-15	1.35417e-14	3.08883e-18	1.53127e-18	6.6147e-13	1.46696e-14	2.00812e-15	2.99066e-13	8.42075e-16	6.57155e-14	2.46937e-17	6.65604e-17	1.05262e-13	3.04079e-16	3.07862e-20	2.12841e-14	2.09273e-14	1.79519e-14	6.45831e-13	1.80938e-13	2.01354e-15	3.12464e-17	4.56976e-13	1.31162e-14	1.87326e-13	1.93207e-13	9.34001e-13	7.94544e-16	5.62334e-15	8.08667e-11	7.41276e-11	2.1958e-15	5.435e-14	7.31977e-13	1.68192e-15	1.32449e-13	1.19276e-16	9.30876e-15	1.22435e-14	1.01956e-13	2.21838e-12	3.36735e-13	5.07593e-15	5.25354e-15	7.61569e-13
62	BRA	Brazil	9.15129e-18	1.72671e-16	3.00305e-13	1.85789e-14	1.20618e-11	7.57477e-18	1.04066e-11	1.23675e-12	7.037e-17	1.24951e-13	5.07343e-16	5.10468e-16	2.42604e-15	6.71634e-15	1.53671e-16	1.58494e-17	1.89836e-24	5.34553e-14	1.23046e-13	1.60491e-11	2.17389e-11	8.71285e-14	2.13399e-14	2.48192e-11	8.58718e-12	1.08617e-13	1.33843e-13	5.44045e-13	1.08054e-11	6.19458e-14	1.19543e-11	9.9346e-13	4.25927e-12	4.96823e-14	6.3795e-15	3.87234e-14	8.85089e-14	8.83001e-13	7.11376e-12	4.55054e-13	1.21863e-12	6.51999e-13	5.65725e-13	4.21782e-16	7.1066e-14	3.39447e-17	3.29454e-12
94	IRL	Ireland	5.82041e-21	1.177e-19	3.45267e-17	3.70665e-16	3.53955e-20	2.48756e-20	2.39805e-17	8.54626e-17	1.22397e-19	1.46945e-12	2.97651e-18	6.03749e-14	1.11656e-17	1.72311e-14	1.72882e-18	6.72952e-27	3.83942e-26	1.45189e-16	2.05939e-13	1.19187e-12	2.54789e-17	4.6961e-12	6.07211e-17	4.56568e-17	2.62089e-12	1.54173e-13	1.62259e-14	8.16774e-15	1.64396e-14	2.23725e-15	3.04748e-13	1.30861e-15	2.26536e-12	1.23306e-14	2.53476e-18	5.38479e-16	3.44377e-14	1.5108e-14	7.14934e-14	4.35587e-12	2.70582e-12	1.62982e-13	2.18782e-14	1.10585e-18	7.38061e-17	1.32109e-15	1.18887e-10
135	ARE	United Arab Emirates	1.0093e-18	4.21838e-21	6.82234e-18	1.37536e-14	5.24781e-21	1.6205e-20	4.22055e-15	5.0491e-19	6.63978e-16	9.48667e-16	2.67705e-17	3.00154e-20	1.3154e-17	1.45577e-15	2.49036e-22	1.06744e-17	1.52882e-23	3.63723e-16	9.89489e-15	1.14849e-14	3.41032e-12	1.94998e-14	6.84345e-18	3.65782e-15	3.50766e-13	5.61214e-14	5.36425e-14	3.48708e-13	3.16272e-14	1.1122e-15	1.15262e-13	1.49382e-11	5.63573e-12	2.86872e-14	6.5579e-17	1.13643e-14	1.13342e-14	1.0131e-13	4.01633e-14	1.37991e-13	9.69386e-14	2.2968e-13	1.12564e-13	1.88683e-14	4.33781e-13	2.27142e-13	1.2868e-11
134	TUR	Turkey	4.92696e-18	5.71305e-17	2.65284e-14	4.1837e-13	1.83491e-16	3.2392e-16	1.37853e-12	1.00005e-14	1.04435e-17	4.88181e-16	4.90325e-15	2.89463e-15	2.51022e-15	3.39037e-14	3.57611e-17	1.49894e-26	9.81471e-24	4.15853e-15	1.07744e-13	4.85121e-13	1.8593e-12	3.03277e-13	4.97366e-15	1.82562e-14	3.96593e-12	3.2276e-13	1.94637e-12	7.76412e-12	1.75423e-12	1.02624e-14	1.46691e-13	4.82147e-13	5.94054e-12	1.17397e-13	1.11959e-15	1.45235e-14	3.21537e-13	5.43802e-13	3.58309e-13	1.9245e-13	1.30722e-12	1.31112e-12	2.97443e-12	2.04733e-15	4.21964e-14	1.38479e-14	3.74724e-12
100	NLD	Netherlands	9.11527e-20	7.68896e-19	3.76293e-16	7.27004e-15	9.89984e-19	1.58441e-18	1.52492e-16	3.82943e-13	6.90746e-15	2.28742e-12	2.1287e-17	1.23681e-13	8.80572e-15	4.27509e-15	3.25829e-19	8.97906e-26	4.84682e-22	1.96956e-17	7.45997e-14	1.51151e-13	1.72637e-14	3.45167e-12	1.53102e-15	1.05078e-15	9.76396e-12	1.84069e-13	1.034e-13	1.19763e-13	3.10063e-14	3.61587e-15	1.26629e-12	5.00984e-13	7.85014e-12	2.25973e-14	1.32738e-15	4.07739e-14	4.47637e-13	5.79827e-13	2.42448e-13	4.00861e-13	2.91964e-12	2.13834e-13	3.40019e-12	7.09564e-14	1.77481e-14	2.58915e-14	1.91013e-11
58	MEX	Mexico	1.81008e-18	2.00413e-18	2.07233e-14	1.28243e-14	7.8324e-16	1.83321e-16	1.09595e-11	9.34485e-15	7.61572e-16	4.58372e-14	7.73199e-17	3.71308e-18	1.33025e-14	1.6751e-11	3.99574e-16	1.27114e-17	1.09473e-21	1.33718e-14	1.17057e-14	6.00813e-14	1.5778e-14	1.42374e-13	1.33012e-15	5.51547e-15	4.91477e-12	4.64712e-13	3.40321e-13	5.10291e-13	1.4596e-12	3.16477e-14	1.72681e-12	1.09077e-12	7.8261e-12	8.47419e-14	1.23451e-15	9.19378e-14	1.49102e-13	1.62116e-11	5.08891e-14	5.85701e-12	4.63911e-12	2.77857e-13	1.19106e-12	4.35482e-14	4.13422e-15	2.02164e-14	9.68297e-13
84	BEL	Belgium	7.79783e-20	4.52443e-20	1.11763e-16	9.43681e-15	8.44213e-16	1.62687e-19	3.39461e-17	1.70779e-14	1.31167e-19	1.65546e-12	2.72691e-18	1.96909e-12	1.22551e-13	4.03316e-16	6.5045e-20	5.13429e-26	1.59662e-25	1.46554e-15	4.24159e-16	3.7509e-14	1.13333e-13	9.66162e-13	3.03236e-17	2.74404e-16	3.74593e-12	7.51189e-13	1.17555e-12	5.98225e-13	2.74157e-13	4.1389e-14	1.61072e-12	4.28389e-12	2.26152e-11	1.40587e-13	3.05428e-15	8.46732e-14	5.30305e-13	1.5904e-11	2.49257e-13	1.87835e-12	6.75121e-12	1.58444e-11	7.26163e-14	1.0791e-17	4.66301e-16	8.20391e-14	1.95804e-11
89	FIN	Finland	6.95209e-21	2.5028e-19	1.62207e-16	6.02592e-16	6.15338e-19	5.41251e-20	6.10241e-18	3.49563e-17	7.43666e-20	5.78197e-12	1.06319e-18	2.01937e-19	3.68515e-17	2.44647e-16	3.51495e-19	9.13852e-26	2.18805e-26	7.7279e-16	1.16185e-15	2.6276e-15	1.57129e-16	3.04016e-12	4.07258e-17	5.73475e-17	7.60494e-13	1.33635e-14	5.73265e-14	8.61434e-13	3.06213e-14	1.26129e-13	8.31797e-12	2.19644e-14	1.89375e-12	1.21733e-14	1.18743e-15	2.36051e-14	7.11273e-13	6.66305e-13	9.98718e-14	7.19652e-13	6.8126e-12	4.08847e-14	3.30661e-14	1.088e-18	6.69547e-17	4.92974e-15	7.45424e-11
108	CHE	Switzerland	1.55979e-19	1.66654e-19	3.03529e-16	5.90112e-15	3.79677e-17	1.15199e-17	9.43208e-16	2.06137e-16	3.68592e-16	3.67967e-14	6.65609e-17	1.49207e-17	1.52488e-16	1.70595e-15	4.8411e-18	5.16125e-27	7.00762e-24	1.98277e-16	1.16589e-14	1.4286e-13	1.70278e-13	7.85957e-13	1.38455e-15	1.11305e-15	2.9753e-12	1.15376e-13	1.95638e-13	1.86963e-12	1.49237e-12	1.21666e-14	2.60674e-13	6.69464e-14	7.44436e-12	1.24851e-13	1.68171e-16	4.90341e-14	3.93305e-13	6.58541e-13	2.31057e-13	1.49685e-12	2.69992e-11	2.04779e-12	2.82148e-13	7.4441e-16	1.54827e-14	8.06354e-15	1.15779e-11
60	ARG	Argentina	1.77919e-18	8.26116e-21	4.82009e-12	1.01845e-14	8.71871e-12	1.59607e-18	3.53193e-12	2.17007e-13	1.31498e-16	2.76426e-13	1.56226e-17	1.16511e-13	3.99932e-15	9.5922e-15	1.7509e-17	5.27041e-18	3.28685e-20	2.4478e-16	1.09252e-14	5.44431e-12	4.2538e-11	5.15894e-12	1.10929e-15	9.55398e-15	9.6811e-12	1.23289e-12	2.07991e-13	3.18029e-13	6.31345e-12	3.94976e-14	3.61748e-13	1.79269e-13	2.26312e-12	1.47491e-14	7.76915e-16	4.04718e-17	7.76688e-15	1.38212e-13	3.20874e-15	1.97298e-14	1.57513e-13	7.29305e-14	4.7196e-13	2.83025e-14	1.55877e-14	3.60925e-15	1.07335e-12
45	PHL	Philippines	2.55912e-21	1.63927e-22	1.20951e-15	2.51477e-12	1.59745e-17	4.62522e-19	3.91815e-19	1.62626e-16	1.90469e-20	8.41552e-15	3.26483e-20	3.17865e-20	1.1604e-15	3.49822e-13	1.39187e-13	2.10578e-20	5.60709e-27	4.52698e-15	2.74777e-15	6.21753e-14	4.14583e-12	1.75323e-13	2.33554e-14	5.96467e-13	2.65096e-12	2.12098e-13	7.32127e-13	2.23261e-12	7.64451e-13	1.92257e-13	4.13453e-13	1.76562e-13	4.43322e-12	1.24153e-13	5.14659e-16	7.12513e-14	2.07713e-13	2.09606e-13	6.66128e-14	5.21016e-11	8.29367e-12	1.20953e-12	3.78444e-15	5.91473e-18	7.38863e-15	1.59088e-14	1.26836e-12
137	EGY	Egypt	5.25961e-15	4.82056e-17	3.61988e-14	8.37074e-14	5.5526e-16	5.72038e-16	5.94317e-12	9.27179e-16	2.41263e-15	4.05407e-14	1.45435e-15	5.26429e-20	4.76387e-17	7.38492e-14	1.97275e-20	1.15348e-17	3.17705e-16	3.47514e-15	8.01821e-15	7.92537e-15	9.83463e-15	1.37064e-13	7.23117e-14	1.62483e-14	7.95697e-13	1.73105e-13	4.1539e-13	2.95739e-12	2.06627e-13	1.51202e-14	1.00825e-13	3.24282e-13	3.22399e-12	1.26832e-13	3.06992e-16	7.5367e-15	1.42466e-14	1.43594e-13	2.36494e-14	8.80609e-14	7.63031e-14	7.18949e-14	1.30102e-13	8.62872e-14	6.78263e-16	1.45073e-13	1.94723e-12
87	DNK	Denmark	5.17792e-21	1.04841e-19	4.32257e-14	1.147e-15	2.50391e-19	1.19991e-19	8.69611e-18	1.42694e-14	6.71196e-20	6.23993e-12	2.2557e-18	2.2524e-19	2.04699e-14	3.64342e-14	4.18141e-20	1.03312e-20	3.5237e-23	7.10979e-18	4.26357e-12	7.06716e-12	2.39525e-13	3.52257e-12	5.44945e-17	3.32574e-17	6.52685e-12	1.56749e-14	4.81391e-14	1.93853e-12	1.06396e-13	1.91669e-14	7.27413e-14	4.54145e-15	2.5497e-12	4.2863e-14	4.73243e-17	2.57434e-15	5.28332e-13	3.20787e-13	2.60437e-13	4.37842e-13	3.5607e-12	5.50584e-14	5.30261e-14	7.69848e-15	5.23132e-16	1.15683e-13	3.42491e-11
117	UKR	Ukraine	1.30049e-19	2.50044e-17	8.1766e-15	1.49061e-13	2.11475e-15	9.24801e-16	4.59395e-16	2.30154e-15	9.57537e-16	6.32515e-14	4.23774e-15	2.80952e-17	1.28646e-13	1.47173e-14	4.60092e-15	1.27333e-23	2.66678e-22	2.55146e-14	4.27328e-14	2.62665e-14	1.21223e-11	1.46735e-12	3.68958e-14	2.03746e-14	5.83625e-13	5.64985e-13	1.79399e-14	2.76441e-13	2.11927e-13	3.14332e-14	7.85386e-14	3.62053e-13	1.02434e-11	2.79018e-14	1.21513e-15	2.53506e-14	2.61477e-14	4.80799e-14	9.12724e-13	3.09927e-13	1.07938e-12	1.68363e-13	2.98589e-13	1.1117e-16	1.38867e-13	4.07403e-14	3.5318e-12
106	SWE	Sweden	9.59392e-20	1.48098e-18	1.49265e-15	8.7872e-14	5.01197e-18	5.71161e-19	1.71803e-16	3.86923e-16	6.68101e-16	4.72412e-14	2.13381e-17	2.68539e-18	3.15243e-16	1.31955e-15	9.53313e-19	3.92687e-27	9.59532e-25	7.08759e-16	3.51637e-15	8.25178e-15	7.52984e-14	1.12379e-13	1.26249e-15	5.38083e-16	1.29825e-12	6.64754e-14	6.14604e-14	1.09967e-13	2.79154e-14	9.23985e-14	3.2329e-12	1.26239e-13	3.65431e-12	9.25e-14	3.99252e-15	8.35235e-15	6.5145e-13	4.41039e-12	5.46645e-13	2.75816e-12	6.59248e-12	2.09992e-13	1.32811e-13	6.59953e-18	3.59454e-16	3.95074e-14	3.5293e-11
109	NOR	Norway	2.36436e-20	8.57003e-21	4.44734e-16	3.30961e-15	1.97125e-18	6.93022e-20	1.08487e-16	5.79134e-17	1.01258e-17	1.28367e-13	4.50376e-19	4.8708e-16	9.16875e-17	1.53877e-12	9.05468e-17	8.89633e-19	2.12909e-20	3.84462e-16	4.25126e-15	4.67216e-13	3.61418e-15	1.73982e-13	5.09469e-16	1.84827e-17	2.07131e-11	6.76208e-14	6.91186e-15	8.59207e-14	3.69867e-15	6.30381e-15	3.44059e-13	5.19017e-13	7.51999e-12	8.0951e-15	2.22447e-16	4.44297e-14	1.59428e-13	5.39267e-13	8.38051e-13	1.14723e-13	2.8157e-12	6.47955e-14	2.50243e-13	2.08916e-14	7.91675e-15	4.06517e-15	4.81138e-12
136	XWS	Rest of Western Asia	1.787e-17	4.12128e-17	5.95397e-14	1.55021e-13	5.02176e-18	8.70437e-18	2.14208e-13	1.99971e-17	6.96108e-15	4.41043e-14	1.58715e-15	9.23625e-15	7.80461e-16	6.03818e-13	2.8058e-15	5.01805e-17	3.3172e-16	1.22534e-16	1.98564e-14	2.83051e-14	8.9088e-13	2.79222e-13	3.16624e-16	1.13976e-15	3.72003e-13	2.4682e-13	1.52617e-13	3.63825e-13	1.77506e-13	1.68121e-15	2.31763e-14	8.65177e-13	2.30601e-12	6.47009e-15	1.02407e-17	2.37754e-14	3.10186e-15	3.5255e-14	1.61638e-14	4.87143e-14	2.92618e-14	1.81811e-13	9.27186e-13	2.12277e-14	1.68522e-13	1.43785e-14	3.34338e-12
63	CHL	Chile	4.53026e-18	3.33787e-19	2.66551e-14	2.89445e-12	9.69719e-15	4.71228e-18	3.72659e-16	1.84115e-14	1.31274e-17	1.62902e-13	9.04292e-18	6.04209e-14	5.75113e-15	1.84914e-12	4.01117e-19	6.22939e-25	3.31412e-23	3.44842e-14	2.94937e-14	1.70609e-12	1.19288e-14	7.99558e-13	1.65867e-16	2.84846e-16	2.21699e-11	4.25094e-12	1.36673e-14	5.75087e-14	1.69603e-13	2.25245e-13	1.46141e-11	8.97589e-14	1.86902e-12	1.86792e-16	1.99036e-16	7.7524e-13	8.84703e-14	4.64725e-16	4.95456e-14	2.18339e-15	1.38241e-13	9.95139e-15	5.72997e-16	1.52519e-19	3.57003e-15	7.00045e-16	4.44217e-12
130	KWT	Kuwait	5.16276e-20	1.03325e-22	3.26311e-18	9.39515e-17	8.0699e-23	3.0252e-22	1.91037e-20	1.80812e-20	3.31236e-17	7.23887e-14	1.276e-18	5.51248e-22	7.28044e-21	1.96816e-17	3.48604e-20	2.94704e-17	2.01091e-23	4.18507e-16	1.02149e-16	1.10674e-16	1.47558e-18	3.05154e-15	7.14811e-20	4.04295e-20	6.04189e-15	1.0132e-15	2.76264e-16	8.05588e-15	6.84196e-15	6.05651e-17	8.69617e-15	1.77995e-11	3.49312e-11	3.1352e-16	1.23077e-18	1.49083e-15	8.28406e-17	1.2319e-15	4.20879e-16	1.59608e-15	1.23611e-15	4.53892e-15	3.51607e-16	1.09235e-13	1.00734e-14	1.21428e-15	1.74361e-13
67	PER	Peru	3.15832e-19	4.34593e-19	1.00479e-14	2.0132e-13	9.22327e-19	2.71353e-21	1.90306e-15	3.70904e-15	7.86835e-17	1.03071e-14	3.2747e-19	7.20155e-16	3.85811e-15	7.56283e-13	8.89215e-16	5.85455e-23	5.68613e-17	1.09561e-14	1.39553e-15	9.04553e-13	1.22734e-14	1.20265e-14	2.29144e-15	1.55859e-15	4.72074e-11	1.22372e-14	7.253e-14	2.31703e-13	8.93948e-14	7.65577e-14	4.17089e-15	1.508e-14	7.52132e-13	4.61396e-16	9.29836e-19	3.60411e-14	1.68287e-15	1.35463e-15	2.16362e-14	4.34685e-15	2.14753e-15	5.18161e-14	3.34714e-16	8.2383e-19	1.64587e-16	1.7577e-16	2.18259e-13
138	MAR	Morocco	4.26443e-17	2.01169e-16	1.29114e-13	9.11685e-14	4.02677e-16	2.18264e-19	4.45795e-14	5.17871e-15	1.9244e-15	1.6044e-14	2.53555e-16	4.72991e-15	1.68241e-15	1.49705e-13	2.32591e-21	1.52984e-25	3.27749e-24	2.65063e-16	3.16554e-14	1.75185e-14	2.43576e-14	2.71185e-14	3.84047e-17	4.92264e-14	1.39763e-12	3.26215e-14	2.81429e-14	2.70247e-12	4.19107e-14	2.01364e-15	2.04387e-14	9.31371e-14	1.11242e-13	5.76839e-15	4.27665e-17	6.68262e-15	7.89766e-15	6.0714e-15	8.05562e-16	1.24551e-12	3.33354e-14	7.91924e-14	7.46482e-13	6.23868e-19	1.85508e-16	5.14578e-15	5.04947e-13
82	XCB	Caribbean	1.30074e-17	2.69145e-18	1.4351e-14	1.72608e-14	9.09571e-16	7.57846e-19	7.81032e-15	2.9155e-15	5.42461e-16	2.47893e-14	1.56174e-17	4.8222e-18	6.77835e-16	5.49255e-14	1.007e-16	2.25622e-23	5.93532e-21	2.42856e-16	1.3061e-14	7.04371e-14	3.25192e-14	1.01791e-13	1.48549e-14	7.50695e-12	2.57166e-13	1.85602e-13	1.22532e-14	1.42899e-12	1.83357e-13	7.03269e-15	3.79801e-14	3.69802e-12	1.22761e-13	4.329e-15	5.73349e-18	1.11109e-13	1.17224e-14	1.7464e-14	7.83888e-15	3.30862e-14	5.32513e-14	3.16713e-13	1.26231e-14	7.35287e-16	2.2275e-14	6.26142e-14	4.81239e-12
128	ISR	Israel	2.23583e-20	3.18261e-20	1.32124e-16	6.61554e-14	2.28392e-17	3.64648e-18	8.2893e-13	6.02805e-15	1.9941e-18	3.1283e-16	1.4238e-16	1.973e-18	1.63675e-16	1.19965e-15	2.35127e-19	2.49951e-27	1.66749e-25	5.15606e-16	1.09416e-15	3.73438e-14	2.86947e-14	3.24362e-14	2.49957e-16	1.55874e-16	2.53293e-12	4.15431e-14	1.87811e-13	7.49488e-14	2.05567e-14	2.36e-15	3.97516e-14	8.0479e-14	6.71987e-12	1.8938e-14	1.32648e-16	1.61825e-14	4.55138e-13	1.66104e-14	1.92478e-13	2.87003e-12	1.27108e-12	9.4372e-12	7.28413e-13	4.63504e-18	8.80354e-14	3.43364e-14	9.55948e-12
83	AUT	Austria	5.79027e-21	1.55039e-20	5.60316e-17	1.19952e-16	1.35322e-17	1.90886e-19	2.59728e-18	1.86893e-15	1.4177e-19	8.93211e-16	5.94488e-18	1.80872e-19	7.50249e-16	5.72432e-17	5.34154e-20	1.08443e-27	3.76424e-24	1.4443e-18	3.57949e-16	2.10298e-15	1.82516e-14	1.06426e-13	3.47673e-17	1.2288e-16	1.27414e-12	1.16255e-13	6.23905e-13	1.85186e-13	4.02571e-13	6.79798e-14	4.36467e-13	3.98887e-14	3.60433e-12	1.74934e-13	6.4215e-16	4.32948e-15	4.44022e-13	5.0511e-12	1.46006e-12	1.12851e-12	6.52278e-12	4.23987e-13	6.04478e-14	4.43306e-16	4.99129e-17	3.8612e-15	1.59879e-11
131	OMN	Oman	5.24153e-18	5.03606e-21	1.50843e-15	8.43481e-15	7.47705e-22	1.53307e-21	1.25538e-19	1.01697e-18	6.1108e-17	1.06597e-15	6.32801e-19	2.56873e-21	4.51104e-20	1.31794e-16	1.11589e-20	5.47354e-17	2.1148e-24	2.81685e-15	9.66251e-16	9.08166e-15	2.42211e-15	1.84678e-14	2.91945e-15	1.28975e-18	4.35363e-13	2.17326e-15	3.29547e-15	5.91601e-14	1.1328e-14	4.51851e-16	1.24645e-14	1.85838e-14	3.11819e-11	2.82394e-14	1.54194e-15	1.40832e-14	2.40902e-15	3.68247e-14	7.96335e-15	1.36318e-14	1.34208e-14	4.20076e-14	1.70536e-15	1.62286e-13	4.5358e-14	3.13593e-15	5.28393e-12
103	SVK	Slovakia	3.96933e-21	6.34684e-20	5.47718e-17	1.11916e-16	1.42239e-19	1.07113e-20	4.71975e-19	6.44643e-18	6.12617e-21	1.54864e-17	9.64302e-20	1.03086e-19	1.96744e-14	4.77144e-18	5.3967e-20	2.55707e-27	3.80029e-26	2.91105e-20	1.09324e-16	6.4159e-15	2.80374e-17	2.78731e-15	1.8067e-18	3.97921e-17	1.06449e-14	9.77373e-15	1.90789e-14	6.09252e-14	4.88842e-13	2.0881e-14	5.21717e-15	1.31556e-14	2.06072e-13	1.71618e-14	1.07841e-17	4.39167e-16	5.78597e-14	4.0148e-11	2.89736e-15	6.44517e-14	9.71635e-13	9.28383e-14	3.62974e-14	2.69984e-18	4.15768e-16	1.00675e-15	2.00055e-12
93	HUN	Hungary	1.3067e-21	6.20704e-19	3.68392e-16	5.67104e-16	2.7293e-18	2.83577e-20	1.74912e-18	2.84282e-14	4.58018e-18	3.23816e-13	9.72671e-19	5.77723e-14	6.57322e-17	8.90081e-17	1.14684e-18	8.62957e-28	4.31066e-24	3.61434e-19	7.74098e-16	3.6167e-14	5.40764e-16	1.29398e-14	3.46164e-17	1.76765e-16	2.2416e-14	1.96647e-13	1.46835e-14	2.30971e-13	1.26174e-13	5.10198e-14	5.48052e-14	1.83996e-13	6.92895e-13	1.8212e-14	2.89664e-17	3.19745e-15	1.28632e-13	1.24484e-11	1.42763e-12	1.3892e-12	2.59674e-12	6.27855e-14	2.59064e-13	9.11224e-17	2.56505e-15	2.27347e-15	1.79865e-11
119	XER	Rest of Europe	1.01743e-19	5.66909e-18	1.54638e-14	9.55518e-15	1.01864e-16	1.77432e-17	3.94611e-15	3.98156e-16	1.38859e-15	9.24918e-14	8.57858e-16	2.27031e-15	1.00804e-15	1.16082e-12	4.80473e-15	8.93545e-22	1.39837e-20	8.90699e-17	2.18325e-14	1.66191e-13	3.28575e-14	3.63724e-13	2.32473e-15	1.89727e-15	1.60908e-12	1.06417e-12	7.12599e-14	4.18664e-13	3.78687e-13	3.98981e-14	1.16711e-13	2.07883e-13	7.55445e-13	2.77731e-14	5.40894e-15	7.2129e-15	5.79648e-14	8.91311e-13	6.6247e-13	9.89606e-14	9.23559e-13	1.54949e-13	5.65045e-12	2.73121e-15	1.41051e-14	7.98917e-14	2.50831e-12
53	PAK	Pakistan	1.21416e-21	5.38143e-24	2.01575e-13	3.06401e-13	5.87637e-15	8.45628e-22	3.87717e-12	1.64405e-15	3.54832e-18	6.13073e-16	4.3238e-17	2.13628e-15	6.32519e-16	2.12018e-12	1.7521e-16	2.52379e-23	3.55071e-23	7.5594e-16	1.70734e-16	1.05109e-15	2.25264e-12	2.63231e-14	3.37891e-13	4.07095e-15	4.21448e-12	5.62022e-14	9.87704e-12	7.69195e-13	4.64812e-12	3.23759e-16	1.04509e-14	2.80106e-13	1.79239e-12	7.40817e-14	3.03871e-15	7.98279e-14	2.6317e-14	4.31549e-15	7.74988e-15	4.61366e-14	5.68101e-14	1.68903e-13	3.40733e-16	2.69738e-17	3.39328e-15	2.25401e-14	1.42621e-13
49	XSE	Rest of Southeast Asia	4.61334e-16	3.55187e-17	4.92156e-14	5.91061e-14	3.98737e-16	5.95934e-19	2.77267e-16	1.03559e-15	1.26349e-17	6.24625e-16	2.80895e-21	2.35343e-16	4.17435e-14	4.79742e-13	1.68002e-15	3.29592e-20	4.92758e-18	2.04133e-15	2.3877e-16	3.62881e-15	4.19821e-15	5.70143e-15	2.68312e-15	7.12221e-14	5.53869e-13	8.21727e-15	2.06551e-14	6.92776e-13	5.21118e-14	6.78366e-14	2.39046e-13	2.28841e-13	6.35268e-12	6.22872e-15	4.20487e-17	7.24914e-16	1.26859e-14	8.71149e-14	3.27328e-14	6.15946e-14	4.03228e-13	2.4618e-11	1.15195e-12	2.68192e-16	9.50662e-17	6.85268e-16	9.58254e-14
37	MNG	Mongolia	9.75787e-22	5.25654e-18	1.38628e-17	3.64941e-13	5.66023e-15	2.79909e-22	2.4065e-21	1.01254e-15	7.29116e-16	1.00788e-13	1.05262e-17	4.08196e-13	1.86493e-17	2.57675e-18	2.04823e-11	7.25882e-18	4.03925e-27	1.14409e-14	4.74503e-13	3.2328e-15	1.76748e-19	1.38683e-15	2.84937e-19	5.50779e-19	4.08451e-13	1.07485e-14	7.57538e-13	6.3751e-14	3.80836e-12	5.29896e-15	5.23193e-14	1.48142e-13	8.72472e-13	1.23678e-16	2.34357e-20	2.00411e-15	9.18471e-15	5.94659e-17	1.60824e-16	2.21952e-15	1.53019e-14	4.34383e-15	3.45283e-14	1.15816e-17	1.38245e-14	1.07049e-15	1.92197e-13
112	BGR	Bulgaria	1.08897e-18	8.92987e-18	3.0968e-15	1.55464e-15	5.11209e-17	2.54827e-19	1.65881e-16	1.9663e-15	1.23456e-18	3.25355e-15	5.38278e-16	2.36966e-17	1.21909e-15	4.63244e-15	1.05509e-15	1.07471e-27	1.1792e-25	2.32039e-16	2.23915e-14	3.11535e-13	9.96289e-15	7.83428e-14	1.70777e-16	8.8268e-16	1.76409e-13	1.01349e-13	2.69213e-14	2.96723e-13	1.72158e-13	1.4557e-14	4.6667e-14	9.70129e-14	4.5138e-13	3.30489e-15	2.98177e-20	4.14794e-14	8.21782e-15	1.18785e-14	5.46371e-13	2.77612e-14	2.25383e-13	6.25144e-14	1.62737e-12	5.91404e-18	2.96814e-14	6.20285e-15	3.56253e-12
102	PRT	Portugal	3.33925e-21	2.00621e-21	1.09935e-17	1.56679e-16	3.79347e-19	3.35776e-21	8.78035e-17	2.25023e-17	2.86134e-20	7.46772e-14	9.60556e-19	1.06086e-15	5.59795e-15	9.04648e-16	1.30343e-20	6.6515e-28	4.30186e-26	4.01101e-16	1.9236e-16	1.48221e-14	2.35269e-13	4.91063e-15	8.68506e-17	2.28019e-18	9.81914e-13	7.5432e-13	1.58242e-13	8.67835e-13	9.31482e-14	7.07434e-14	7.58674e-13	3.97797e-14	5.75576e-13	2.5301e-14	1.24918e-17	5.47844e-15	3.79877e-14	2.81257e-12	3.57769e-15	2.80492e-13	3.32865e-13	9.17574e-15	2.56748e-14	5.94395e-18	2.99691e-16	4.77458e-15	5.7037e-12
3	XOC	Rest of Oceania	7.23473e-17	3.7765e-18	1.14413e-14	1.19863e-14	1.96439e-15	1.17016e-19	2.21007e-14	1.36558e-14	2.3508e-16	9.37953e-14	3.42545e-17	2.93496e-17	1.02565e-12	1.58362e-13	7.43059e-15	2.8403e-21	6.97074e-18	1.71649e-18	1.30831e-14	2.55315e-14	1.09347e-14	4.8855e-14	1.1383e-15	5.77486e-16	2.42226e-12	7.45901e-14	1.19997e-14	7.6074e-14	3.36876e-14	4.73165e-13	3.2752e-14	8.62517e-12	2.59425e-13	8.61071e-15	1.17489e-15	2.4353e-16	1.03374e-14	7.82513e-14	5.82526e-14	3.4416e-14	7.23484e-14	8.76908e-14	2.15064e-12	1.10957e-14	2.33146e-16	4.28165e-15	9.61084e-13
50	BGD	Bangladesh	1.40352e-22	1.32911e-24	5.15464e-18	2.10543e-16	9.7692e-15	4.21995e-19	1.49212e-12	4.81674e-17	7.74753e-17	4.88915e-15	2.53631e-18	2.1208e-22	4.93316e-17	2.5404e-12	1.08495e-23	6.53113e-26	1.19161e-20	2.19614e-17	5.89743e-20	1.73152e-19	1.17543e-14	1.48088e-16	6.38056e-15	1.88079e-16	2.06223e-13	1.48869e-16	8.32772e-13	7.20406e-12	3.31606e-12	5.56149e-15	8.90328e-16	3.69703e-15	1.61997e-12	3.13139e-16	2.16181e-15	1.71111e-19	4.59728e-16	1.20596e-18	1.86362e-17	3.4067e-15	1.78095e-13	4.16717e-12	4.57086e-18	8.90684e-17	2.92052e-19	3.79548e-15	2.587e-14
101	POL	Poland	1.01817e-20	2.2623e-18	7.54874e-16	3.23577e-15	3.68796e-16	2.81465e-19	3.20769e-17	2.97065e-15	1.95116e-19	9.57606e-13	7.80957e-17	2.97126e-19	1.69824e-16	2.8762e-16	3.133e-15	6.89019e-25	9.86934e-25	1.38349e-16	7.59924e-16	8.80215e-14	1.00199e-14	4.0829e-12	7.65914e-17	7.68103e-16	1.36877e-12	2.34182e-14	5.29288e-14	1.71367e-13	7.22702e-14	2.49638e-13	1.2706e-13	4.38953e-13	4.4295e-12	1.26529e-13	3.05884e-16	9.16919e-14	3.30575e-13	9.39178e-13	6.76041e-13	5.16863e-13	2.12638e-12	6.15966e-14	4.69941e-13	2.7613e-17	2.19137e-16	1.75137e-14	9.34004e-13
86	CZE	Czech Republic	2.09847e-20	2.78164e-19	1.54156e-16	3.51e-17	8.87637e-18	4.8494e-20	1.89236e-18	4.81127e-14	8.73592e-21	7.15741e-13	8.49456e-19	6.22789e-19	2.45584e-15	3.57301e-17	3.57864e-15	1.98675e-26	6.55487e-25	1.25648e-19	1.73139e-16	8.13481e-15	6.68495e-14	5.73227e-13	1.91653e-16	2.41707e-16	3.98736e-13	1.28066e-13	8.22423e-14	4.71347e-14	3.18765e-13	7.4558e-14	2.83781e-13	9.68688e-15	1.7299e-12	8.35265e-14	3.82444e-16	5.21504e-15	4.06761e-13	3.68991e-12	5.51845e-13	1.12042e-12	4.35963e-12	6.21118e-13	3.25921e-13	3.56476e-17	3.96521e-15	3.00145e-16	5.52357e-14
139	TUN	Tunisia	1.52581e-20	6.4732e-17	1.01343e-14	3.45033e-14	1.37137e-22	6.64703e-21	5.08375e-17	6.30521e-19	1.08863e-17	3.16171e-15	1.69606e-16	3.32082e-18	9.40087e-20	2.71026e-14	4.49571e-16	2.07128e-21	1.31365e-22	7.53659e-18	1.00787e-14	1.55144e-14	1.16887e-13	6.48627e-14	7.46827e-20	9.23302e-15	1.18638e-13	5.53733e-14	4.77931e-14	8.63788e-13	3.06552e-13	3.06899e-15	1.44313e-14	1.7399e-15	1.85849e-12	6.39402e-16	2.82454e-22	8.55169e-16	9.38838e-16	4.07787e-14	2.50811e-15	1.93142e-14	1.28177e-13	4.44302e-14	1.85752e-13	1.09844e-16	2.17068e-14	1.77738e-14	1.83772e-12
113	BLR	Belarus	2.98292e-17	3.13827e-19	2.57041e-15	8.5629e-15	1.07252e-17	2.1434e-17	1.7184e-15	4.94912e-16	3.27091e-16	3.90077e-15	1.07172e-16	1.01179e-15	1.68927e-15	5.30073e-15	5.2047e-15	1.00797e-22	1.24863e-19	2.99211e-19	3.78988e-15	3.04067e-14	4.49365e-17	2.17044e-13	1.3927e-20	3.89495e-18	4.20958e-15	1.57516e-14	3.54723e-13	5.84993e-14	8.55196e-14	4.07516e-16	4.28294e-15	1.36606e-13	1.11481e-11	3.60331e-14	7.70189e-17	4.70742e-16	3.28824e-15	1.61735e-13	1.4414e-16	8.84042e-14	6.38952e-13	1.04651e-13	1.24892e-12	2.78817e-16	3.57699e-15	9.21005e-15	2.55805e-13
129	JOR	Jordan	2.141e-19	8.32058e-19	1.56423e-14	2.09814e-14	7.27265e-21	1.41263e-20	8.13464e-19	4.93395e-18	3.1004e-15	2.1247e-14	3.09711e-18	1.3449e-16	4.72599e-16	2.49516e-16	1.6135e-16	3.57782e-28	3.89671e-27	6.10166e-18	8.13078e-16	3.77044e-14	1.6441e-14	8.84522e-15	2.29577e-15	7.16046e-16	4.88381e-14	1.6983e-14	1.20136e-14	2.67444e-13	6.79274e-15	3.5942e-16	1.33232e-14	8.01739e-14	4.42416e-12	7.69873e-16	1.27538e-22	1.63216e-15	3.16651e-15	5.29489e-15	2.21168e-15	1.15653e-14	9.65098e-15	5.83346e-14	4.40272e-14	5.63775e-18	1.71304e-14	2.04175e-14	2.2917e-12
98	LUX	Luxembourg	1.57027e-21	4.69546e-21	1.74999e-18	1.85826e-16	4.93269e-20	5.76142e-22	2.45297e-18	2.01908e-18	2.28781e-19	3.9619e-18	3.35809e-19	4.87357e-20	9.1675e-17	3.31496e-17	4.16121e-20	5.78968e-28	1.68266e-26	4.87513e-22	1.24989e-16	2.89556e-16	3.12292e-17	1.50163e-15	1.52274e-17	1.50233e-17	9.44668e-17	1.37403e-14	2.4183e-13	8.80205e-16	8.94224e-16	3.84189e-17	1.45032e-15	1.11204e-17	2.19171e-13	8.3634e-15	2.21314e-16	5.46395e-15	4.74678e-14	3.75102e-15	9.81225e-17	9.54307e-14	2.64114e-13	1.26e-15	7.97774e-15	7.20583e-19	1.38919e-16	3.19541e-15	3.52165e-12
163	ZWE	Zimbabwe	1.48802e-18	3.64882e-23	2.16495e-14	1.24978e-13	4.00769e-16	3.78489e-21	4.27116e-12	3.40089e-12	1.0823e-15	1.92051e-14	3.43137e-18	2.13034e-18	3.07856e-15	2.9222e-16	2.86883e-19	1.44591e-22	1.78356e-25	1.01306e-15	8.71266e-16	4.75902e-15	2.00163e-14	3.70419e-14	1.69183e-19	4.27199e-15	4.1093e-14	4.91052e-14	6.70986e-15	1.36572e-13	2.46419e-14	1.43794e-15	9.57836e-15	2.44033e-17	1.09254e-15	1.8872e-15	9.95113e-16	2.49645e-18	5.61994e-16	1.27387e-14	1.43217e-15	3.81743e-15	2.32689e-15	3.15165e-14	1.55618e-12	4.32025e-16	1.22013e-14	1.18474e-14	7.26486e-13
126	BHR	Bahrain	4.41123e-17	3.81363e-20	4.40594e-16	5.20495e-16	6.62601e-22	2.18411e-21	1.10218e-19	2.76671e-18	2.54152e-17	8.99972e-14	4.47734e-18	2.90085e-21	1.10619e-19	1.2165e-17	9.8601e-22	2.81057e-24	4.98206e-28	3.28615e-16	1.89044e-16	1.20785e-15	3.57527e-16	3.57782e-15	6.20865e-16	1.71378e-18	1.74402e-15	9.82673e-16	1.07377e-15	8.15238e-15	6.22897e-16	1.98223e-16	7.80278e-15	4.54732e-12	7.7208e-13	3.01246e-15	1.17143e-18	1.64488e-14	7.11837e-16	6.77826e-14	1.5842e-15	3.16828e-15	1.37873e-14	1.07204e-14	1.52702e-13	7.55702e-18	1.831e-14	2.07846e-14	9.90634e-13
92	GRC	Greece	1.55706e-20	1.04003e-18	5.30574e-17	5.82275e-15	1.17312e-19	1.20791e-20	1.25755e-12	3.05964e-16	8.5027e-20	2.21743e-13	4.84225e-18	1.59483e-18	3.55361e-17	2.60731e-15	4.08788e-18	2.63502e-24	4.92819e-26	5.61258e-16	3.5095e-16	3.37951e-14	1.07633e-12	5.73011e-14	9.58818e-17	7.68626e-17	3.53451e-13	2.00891e-13	8.95645e-15	3.41321e-13	5.12797e-15	4.10556e-16	2.59845e-13	6.55118e-15	1.3806e-13	3.90922e-14	4.27528e-17	1.94447e-14	5.72249e-15	2.34504e-15	9.56858e-14	9.70034e-15	4.81528e-14	1.17708e-14	6.7975e-14	3.65209e-18	1.01616e-15	5.80755e-15	3.64258e-12
75	PAN	Panama	8.74013e-17	3.44898e-20	4.30455e-16	5.65739e-19	1.62309e-18	2.62203e-16	6.75081e-17	1.91102e-16	2.64098e-20	1.47024e-16	3.08371e-18	6.57426e-21	2.31236e-14	1.65506e-14	7.50237e-20	8.75194e-26	2.57995e-24	1.70502e-21	1.5469e-14	4.84952e-14	4.57634e-16	1.94877e-14	1.75295e-14	1.68846e-16	1.41978e-13	4.88361e-15	9.52357e-16	2.45469e-13	2.03004e-13	9.89828e-15	5.70886e-15	3.68295e-15	7.98853e-15	3.53659e-16	7.15396e-17	2.5317e-15	5.24954e-16	1.36911e-14	1.4076e-15	3.20208e-15	3.21035e-15	2.41786e-14	1.62208e-14	1.70107e-17	2.45917e-15	2.20337e-16	8.47908e-13
41	KHM	Cambodia	2.71863e-16	1.36811e-23	9.52659e-17	3.6008e-15	1.27412e-17	1.55228e-18	3.21063e-17	3.1374e-16	5.85887e-17	1.46322e-13	7.72854e-21	2.74213e-21	5.22512e-15	1.82861e-14	7.06141e-22	4.09002e-27	4.32227e-26	4.44923e-19	6.3049e-16	1.36532e-14	1.66286e-15	1.81032e-15	2.09539e-14	1.20924e-15	5.1943e-14	1.41554e-14	1.42233e-13	3.49064e-12	9.2324e-13	5.03882e-14	2.78533e-15	4.04892e-18	7.86754e-13	1.00836e-15	2.09565e-22	1.16052e-18	8.40801e-14	5.65505e-14	4.85288e-15	7.25608e-15	1.796e-15	8.78282e-13	2.4689e-16	1.77353e-19	3.86979e-15	2.73644e-15	6.80467e-13
140	XNF	Rest of North Africa	1.84856e-16	4.47717e-17	2.01496e-14	1.03861e-14	2.18833e-16	4.34533e-20	1.43122e-15	3.08768e-16	9.16173e-17	1.56374e-15	2.27642e-17	3.33104e-17	8.83986e-17	5.2843e-15	7.34075e-15	8.32298e-18	7.09282e-19	3.04212e-17	4.49071e-15	1.19168e-14	2.6301e-14	6.4871e-14	6.78387e-15	1.17651e-14	2.65235e-13	8.79592e-14	2.49686e-14	2.02942e-13	6.14648e-14	4.98047e-15	1.13814e-14	4.22306e-12	2.74366e-13	1.59754e-14	3.69884e-17	5.78531e-16	1.39781e-14	7.05047e-14	2.03949e-14	4.29339e-14	3.96011e-14	9.97042e-14	1.82251e-13	1.09448e-15	4.51108e-15	3.73696e-14	2.05331e-13
154	KEN	Kenya	2.57896e-21	3.04342e-23	7.90118e-14	4.94205e-14	1.57595e-15	2e-17	2.60747e-19	2.68909e-14	2.60687e-15	4.72274e-19	7.29082e-17	6.5741e-21	5.24424e-16	5.56247e-15	4.4856e-20	8.82548e-24	5.10705e-26	1.55155e-16	2.58892e-15	2.10531e-15	1.25063e-15	7.0215e-14	3.00641e-17	5.92942e-16	2.71412e-13	5.49082e-14	1.02277e-14	2.43097e-13	4.23289e-13	1.17258e-15	6.21083e-15	3.14944e-14	1.22265e-13	1.41811e-15	7.35636e-21	4.20054e-15	9.29774e-17	2.94865e-15	2.01071e-16	1.44848e-14	2.39151e-15	2.82512e-14	1.44067e-14	9.29893e-17	1.09334e-14	2.35688e-16	3.58134e-15
78	DOM	Dominican Republic	1.0378e-16	1.44455e-23	3.85785e-16	3.53149e-15	8.01318e-23	4.05897e-18	2.60352e-19	3.28806e-16	3.54572e-16	7.0874e-15	2.40956e-19	9.85824e-21	1.81916e-16	5.11047e-15	8.16573e-22	2.23165e-28	1.79313e-25	7.01597e-16	4.15638e-15	3.88604e-14	1.05031e-15	3.49124e-14	9.4823e-15	1.29907e-15	7.80907e-14	7.24257e-14	5.07183e-15	8.44533e-14	9.69282e-14	1.20447e-15	1.05273e-13	1.20916e-14	6.02576e-14	8.88512e-16	2.38459e-15	1.4554e-14	7.40882e-16	9.39037e-15	1.72142e-15	3.94636e-14	1.53803e-13	8.08019e-15	6.55064e-16	3.86128e-17	9.00151e-15	3.63878e-16	7.56182e-13
110	XEF	Rest of EFTA	3.28278e-20	1.08348e-18	7.2385e-16	1.75547e-15	4.21697e-18	2.30632e-19	5.27953e-17	1.63425e-16	1.10656e-18	4.10264e-14	7.60928e-18	1.03632e-18	1.9513e-16	1.02523e-15	2.16981e-15	3.2464e-20	1.53337e-22	4.6228e-18	2.06809e-15	2.80863e-13	6.09025e-15	3.06105e-14	7.6702e-17	1.50424e-16	2.85147e-12	2.25146e-14	4.48e-15	2.39932e-14	2.5103e-14	4.21139e-16	8.27216e-15	1.84788e-14	1.40694e-13	3.32892e-15	1.75273e-17	6.89509e-16	1.15086e-14	1.45456e-14	6.19092e-15	1.73002e-14	4.75722e-13	4.76896e-14	4.5455e-15	2.63776e-15	2.85119e-16	2.77704e-16	2.50016e-12
79	JAM	Jamaica	9.44993e-19	1.42738e-21	6.99756e-15	4.54536e-15	5.07908e-18	5.00812e-18	2.71146e-16	4.37421e-15	1.17957e-16	5.59127e-15	2.44792e-17	1.9436e-20	1.47937e-16	9.51012e-15	1.43132e-19	5.81896e-26	7.89631e-25	1.62362e-22	1.61081e-15	1.92964e-14	9.51908e-16	2.68619e-14	3.99949e-18	2.90201e-16	1.25564e-13	2.77101e-14	7.90777e-16	2.45717e-14	5.62787e-15	9.42385e-16	6.54569e-15	4.26422e-14	1.78993e-14	6.35543e-16	7.56765e-20	1.15087e-15	5.13415e-16	1.81821e-15	3.43875e-16	3.7005e-15	6.25042e-16	1.20661e-14	1.98284e-15	9.33769e-17	2.11992e-14	2.4714e-16	1.3539e-12
150	XWF	Rest of Western Africa	6.41045e-16	8.77544e-23	1.11556e-14	8.843e-15	3.85397e-14	1.06633e-18	2.08772e-12	4.25165e-16	4.30251e-16	1.30757e-14	5.56825e-17	1.10033e-19	1.44539e-13	3.72039e-15	2.2372e-16	1.44073e-17	7.57591e-23	5.11827e-15	5.06918e-15	2.33066e-14	6.40584e-15	1.51418e-14	9.48686e-15	5.80791e-16	1.94662e-13	2.27066e-14	2.92725e-15	8.33963e-14	4.22854e-13	2.74361e-15	7.30193e-15	1.34506e-15	2.28795e-13	5.98997e-16	2.53813e-19	3.38419e-16	1.6816e-15	2.75282e-15	2.72381e-15	1.22544e-15	3.98038e-15	3.58964e-14	2.71374e-14	1.76908e-14	1.61303e-14	8.32337e-15	2.46703e-13
68	URY	Uruguay	1.03075e-21	1.45157e-23	1.55553e-19	3.83089e-15	1.6231e-12	1.89397e-21	5.91695e-20	3.45564e-15	6.91341e-14	2.72943e-13	3.53856e-18	9.35601e-14	1.7617e-14	1.36085e-16	2.96109e-22	3.77436e-29	4.55403e-27	2.1969e-17	3.34045e-13	6.93849e-13	2.16726e-16	5.55351e-13	7.78843e-14	9.75021e-17	7.30407e-13	2.87161e-14	2.65813e-13	1.05193e-13	6.20787e-13	5.11552e-15	1.18018e-12	2.33481e-14	3.30644e-14	3.07518e-17	4.43685e-20	9.21403e-16	2.74936e-16	1.03808e-15	1.1337e-15	1.77482e-16	8.65997e-16	1.07652e-14	7.6355e-15	1.72196e-19	1.27363e-15	4.89291e-17	1.27701e-13
55	XSA	Rest of South Asia	1.05053e-15	1.7964e-18	3.55102e-15	5.0723e-15	5.48984e-18	1.01753e-17	1.55521e-14	6.23686e-16	2.01893e-16	9.10773e-16	1.43449e-15	2.86125e-14	7.69656e-17	3.3572e-15	2.68209e-18	1.21766e-20	1.80755e-20	1.26593e-18	3.46858e-16	5.60875e-16	1.85409e-14	1.19373e-14	2.73613e-15	3.26382e-16	1.44462e-14	5.43119e-15	6.63341e-15	6.28406e-14	5.22321e-14	2.29352e-16	6.52801e-15	1.21196e-13	1.00676e-14	6.39483e-15	2.18976e-18	9.62033e-18	3.79137e-15	3.23105e-14	8.7047e-15	3.1365e-14	1.21531e-14	2.97815e-14	1.09439e-12	4.11963e-14	5.65857e-15	6.91204e-15	2.18729e-13
85	CYP	Cyprus	5.00057e-22	6.40366e-22	2.13743e-18	5.15146e-17	4.54079e-20	1.80099e-21	9.58831e-19	1.27817e-18	4.56548e-21	5.85691e-18	2.27736e-19	1.40901e-20	8.69916e-19	8.12634e-17	1.60475e-20	7.42193e-29	2.48231e-27	1.13278e-18	2.59085e-17	3.35395e-15	4.63393e-18	1.73744e-15	4.76285e-18	1.20533e-18	5.24322e-14	8.68728e-15	4.09807e-17	3.22836e-15	4.92318e-16	9.82323e-19	1.31844e-14	1.29416e-18	1.55879e-14	4.79084e-17	1.09506e-19	1.05924e-15	5.57998e-17	3.2732e-17	1.5266e-17	4.8093e-16	1.23726e-15	5.36209e-16	1.66435e-17	2.18427e-19	1.3296e-16	1.55132e-15	3.61299e-12
157	MUS	Mauritius	8.31246e-21	3.15013e-23	5.15194e-19	7.6959e-16	1.75526e-21	1.56517e-21	2.3027e-19	2.68424e-18	3.11554e-17	3.86076e-15	9.92677e-21	4.5342e-21	3.04138e-20	4.33666e-15	4.5336e-22	2.87182e-28	2.57209e-25	2.95578e-21	5.08112e-16	3.36494e-14	1.55574e-16	1.28863e-15	8.29411e-18	4.26385e-15	1.05694e-13	6.69672e-15	9.87703e-15	6.62187e-14	8.42133e-15	5.8346e-16	5.33724e-15	3.49521e-17	1.84887e-14	6.75454e-16	5.14359e-20	2.06687e-18	4.07704e-16	8.82308e-15	1.5366e-15	1.01913e-14	3.06373e-15	6.7625e-14	1.90871e-15	8.40204e-18	2.17453e-14	1.26297e-15	1.87653e-12
80	PRI	Puerto Rico	2.30488e-21	5.47658e-17	3.04007e-13	1.12901e-13	1.62945e-13	2.3359e-21	1.26248e-12	7.93203e-15	4.28324e-16	3.84259e-13	6.34787e-21	4.42878e-16	1.04702e-14	1.11091e-13	1.95692e-17	9.61664e-23	1.46052e-19	1.31737e-16	3.23807e-14	7.85066e-14	9.47407e-14	2.0055e-13	7.37772e-16	5.26866e-17	7.35539e-13	9.88295e-14	1.55553e-14	4.8456e-14	5.56063e-14	1.10676e-14	2.21726e-13	4.45528e-13	3.55207e-13	1.98973e-14	2.36409e-16	6.89591e-15	9.22358e-14	2.46441e-13	2.64232e-13	1.74932e-13	3.68042e-13	5.2444e-14	3.21529e-16	1.73231e-18	2.95507e-15	7.28647e-16	1.42551e-13
65	ECU	Ecuador	3.67061e-18	1.79002e-22	8.21704e-16	9.78271e-14	5.91385e-20	2.49145e-17	1.03657e-15	1.55121e-14	3.75481e-17	7.40821e-15	1.45396e-16	2.92823e-19	1.73554e-15	2.10208e-14	8.64776e-15	5.52446e-21	5.56014e-25	2.20353e-18	1.38515e-15	1.58691e-14	3.09638e-15	6.15665e-15	6.31806e-15	7.44118e-16	4.5249e-12	1.54479e-14	2.54853e-15	4.16297e-14	2.08117e-14	9.29112e-14	6.13007e-15	4.09883e-14	6.7168e-14	9.84962e-17	2.47716e-18	1.36545e-14	6.37515e-15	2.34348e-15	6.54888e-16	9.87241e-16	1.8472e-14	1.50052e-13	5.9961e-15	8.27485e-16	3.21446e-15	1.42667e-16	5.03279e-14
64	COL	Colombia	9.31373e-18	6.9004e-24	3.98456e-16	1.78228e-15	1.68313e-19	3.67753e-22	2.35523e-19	8.89037e-15	2.09725e-20	3.88338e-15	1.05766e-16	5.32353e-21	6.4196e-16	1.18719e-14	1.8604e-13	3.76894e-18	9.84014e-24	4.87058e-19	2.05002e-15	1.0308e-14	5.34277e-14	1.62617e-14	4.47854e-15	3.31445e-14	1.68173e-13	2.35094e-14	3.5336e-15	1.15084e-13	1.38482e-12	5.0561e-16	3.34174e-15	3.65928e-14	2.31074e-13	2.10741e-16	5.32699e-15	1.33117e-14	3.99625e-16	5.24441e-15	1.45616e-15	3.78274e-16	1.4084e-14	9.72089e-15	8.75576e-14	2.96996e-13	1.91892e-15	2.09894e-16	7.01312e-13
160	TZA	Tanzania	2.73759e-15	3.36778e-18	2.45181e-14	5.90893e-15	1.99139e-14	5.93952e-17	1.39182e-12	5.98473e-16	2.45414e-15	1.11802e-14	4.3557e-17	1.80532e-20	9.2344e-16	2.66507e-13	1.63673e-16	1.93631e-26	6.78538e-26	3.61428e-16	4.99938e-15	3.81983e-16	4.53147e-15	3.40259e-15	3.17053e-14	1.1026e-15	2.04753e-13	6.60018e-14	5.97983e-14	1.0613e-13	4.94184e-14	4.70224e-15	2.47098e-15	7.7889e-18	2.15287e-13	3.70707e-15	1.98091e-18	9.82367e-16	2.93097e-15	9.64615e-15	2.00359e-15	6.15054e-15	2.74253e-15	6.19986e-14	1.6865e-16	1.18355e-18	1.2432e-14	1.70266e-15	2.7971e-13
71	CRI	Costa Rica	2.90798e-21	8.8445e-22	3.04584e-18	3.26051e-14	7.65784e-22	3.88166e-21	8.94124e-17	5.22805e-15	3.04387e-20	5.25265e-14	1.34193e-16	7.18687e-21	1.43328e-15	1.38464e-15	7.62942e-19	5.15258e-25	7.33404e-23	2.34303e-21	9.16649e-15	1.66461e-14	1.17932e-14	5.87097e-14	6.07376e-15	2.63881e-15	4.63393e-13	4.48259e-14	3.51271e-15	9.22382e-14	4.36351e-13	9.11725e-16	1.4523e-14	4.44682e-15	7.18166e-14	7.19427e-16	4.31546e-19	6.37177e-16	4.32627e-15	6.63961e-15	9.61498e-16	9.34451e-13	2.43918e-13	1.65553e-13	6.13368e-14	4.89718e-18	1.21981e-14	1.61828e-16	6.21715e-13
151	XCF	Central Africa	3.52627e-17	1.60958e-21	2.21875e-15	1.15649e-15	5.5182e-18	6.4152e-18	6.84071e-14	1.37839e-16	1.11714e-16	1.47767e-15	4.69805e-19	7.87536e-19	1.04071e-13	3.58303e-15	1.80426e-15	8.99909e-18	1.32856e-17	1.14159e-15	2.40222e-15	4.20155e-15	1.76315e-15	1.24174e-14	1.91293e-16	9.25371e-16	3.15984e-14	1.59069e-14	2.3922e-15	4.43681e-14	6.21406e-15	1.8725e-13	2.08315e-15	4.70899e-15	9.56821e-14	1.73642e-16	8.14718e-21	8.13556e-14	1.61651e-16	4.89376e-15	7.15143e-16	1.29781e-15	9.28454e-16	1.40742e-14	5.04666e-14	2.22269e-16	6.36884e-15	6.9135e-15	3.56419e-13
115	ROU	Romania	5.9796e-23	3.3556e-20	2.70537e-16	1.26697e-16	8.72074e-19	5.63673e-21	3.19316e-19	1.53336e-17	2.34697e-21	7.69884e-16	6.34795e-18	1.16942e-18	5.51399e-14	2.87218e-15	2.01634e-17	7.35817e-21	3.24058e-27	2.10454e-16	5.76481e-17	9.28815e-15	7.49047e-16	4.10506e-16	4.72236e-18	7.21445e-18	1.97506e-14	1.11614e-13	3.19334e-14	9.6836e-13	2.53613e-14	1.1866e-13	7.49719e-16	3.28788e-14	1.4278e-12	3.50855e-15	2.38964e-16	5.9908e-15	1.77087e-14	8.67774e-13	1.15263e-13	2.70498e-13	1.02922e-12	5.81591e-15	3.64269e-14	9.96741e-20	2.88402e-16	1.35388e-15	1.38429e-13
121	KGZ	Kyrgyzstan	1.45383e-18	1.03532e-18	4.44451e-15	3.18033e-14	1.63777e-19	1.00615e-19	2.44326e-14	7.32099e-17	1.62563e-15	4.1746e-13	9.99165e-19	3.14079e-14	4.18748e-18	3.04798e-17	1.45214e-16	6.62371e-22	1.54715e-22	8.43392e-17	4.31343e-15	3.48046e-15	2.70864e-14	3.98125e-14	3.87522e-17	1.22377e-18	5.34148e-14	1.90396e-14	1.56516e-14	1.60556e-14	1.0847e-12	2.22939e-17	9.47194e-16	7.60387e-14	3.19694e-14	7.22701e-16	3.58179e-16	3.25263e-15	1.1529e-15	2.73591e-15	2.7667e-16	3.12908e-14	3.0927e-15	1.94614e-14	2.29352e-14	7.92746e-19	1.87176e-13	4.59581e-15	1.56925e-12
59	XNA	Rest of North America	7.07692e-20	2.52319e-20	4.9621e-17	4.67862e-16	8.24293e-19	6.51745e-19	3.7868e-16	1.22557e-17	9.38681e-18	3.24871e-16	1.17813e-17	4.30401e-18	5.67278e-17	3.39051e-16	1.10292e-15	5.45469e-21	2.76833e-20	1.37941e-20	9.64492e-16	1.90974e-15	2.61689e-16	6.62767e-15	1.00548e-16	9.54425e-17	2.3286e-12	4.33084e-15	1.14211e-15	1.80966e-14	1.35141e-15	1.15623e-16	1.88722e-15	7.53971e-14	5.25857e-15	1.46728e-16	3.53187e-20	5.04956e-19	2.54394e-16	8.35694e-15	1.23206e-15	8.36338e-16	1.36124e-15	7.62539e-15	1.82996e-14	7.64289e-16	1.24318e-15	4.72307e-15	3.51283e-13
111	ALB	Albania	6.39092e-21	1.39042e-18	5.547e-18	1.37551e-14	2.20461e-17	4.58318e-18	1.53432e-19	4.73883e-16	2.64782e-16	1.1956e-14	7.95261e-16	7.40422e-17	1.84958e-16	7.7861e-16	2.80958e-20	2.66693e-21	6.32528e-23	1.75935e-16	3.30045e-15	1.35249e-14	6.5351e-16	3.98097e-14	2.66537e-16	1.90871e-18	1.04939e-14	2.04545e-15	4.7419e-15	1.46312e-13	1.42714e-14	9.84977e-16	2.56426e-15	2.4016e-15	1.2443e-14	2.38443e-15	1.66539e-22	2.69209e-17	2.62349e-15	4.62195e-16	1.26858e-17	6.5861e-16	1.69525e-16	1.26438e-15	5.12669e-17	9.77428e-20	2.46475e-15	2.21246e-15	6.89289e-13
145	GHA	Ghana	3.57232e-15	1.32962e-21	2.58946e-14	1.08822e-13	2.51609e-16	3.00252e-21	1.90332e-15	1.04328e-13	1.75159e-17	3.63012e-15	4.45949e-18	2.39982e-20	1.32962e-14	1.10813e-14	3.9723e-19	2.31259e-18	6.10093e-22	5.87822e-16	2.19643e-15	4.34662e-15	1.79278e-15	9.38068e-15	1.12403e-15	1.46137e-18	1.17704e-12	3.68561e-14	2.6758e-15	8.46049e-14	3.13429e-14	1.16198e-14	5.28247e-15	2.69306e-14	2.58464e-14	6.91413e-19	1.31831e-18	3.11387e-16	1.93133e-15	1.78221e-15	1.95354e-17	8.76124e-17	1.38592e-14	5.04356e-14	4.83106e-13	6.74695e-21	5.15197e-16	1.02058e-16	1.02689e-14
148	SEN	Senegal	6.41679e-18	8.40324e-22	2.1168e-15	6.32217e-16	2.18573e-15	8.63238e-18	1.04757e-13	8.88699e-20	4.41934e-17	7.2637e-15	3.25858e-20	5.88137e-21	6.36367e-16	7.51139e-15	1.03398e-17	1.48515e-24	5.40476e-27	4.90141e-25	2.43673e-15	4.65545e-15	1.55531e-12	3.1915e-15	4.66108e-16	1.08712e-15	6.26269e-13	6.4035e-15	1.10759e-15	3.03204e-14	5.8497e-15	1.54395e-16	7.76372e-16	1.07077e-15	6.35727e-15	2.73258e-16	3.81942e-21	2.25951e-16	3.35932e-17	8.03992e-17	1.16014e-17	2.86712e-16	3.00341e-17	4.87769e-15	1.85398e-17	1.42307e-18	1.81069e-18	7.67923e-15	8.80094e-14
153	ETH	Ethiopia	3.28888e-20	2.15799e-18	9.2406e-15	2.51196e-14	1.17349e-13	3.51834e-18	2.08022e-16	1.78452e-15	1.94126e-16	3.35481e-16	3.9272e-17	9.60185e-17	4.97266e-16	1.30808e-15	7.88109e-23	4.62865e-28	7.91468e-25	6.48698e-17	4.63403e-16	2.95426e-16	6.21542e-14	7.42681e-16	7.57531e-21	2.87062e-16	3.15385e-14	9.93721e-15	4.03358e-15	6.92977e-14	1.56487e-12	1.40749e-16	1.12868e-15	1.77355e-17	1.33662e-14	3.53611e-15	2.10798e-23	2.17563e-18	8.3111e-16	4.36447e-16	4.08688e-16	4.49379e-16	8.06966e-16	1.0217e-14	8.71525e-15	4.85655e-20	1.2588e-15	2.34159e-15	1.54637e-13
81	TTO	Trinidad and Tobago	4.15745e-22	3.67606e-27	2.67921e-22	9.26384e-22	1.05044e-23	2.64338e-23	2.47877e-21	1.31043e-22	4.04364e-21	7.19377e-20	1.9236e-21	6.24584e-23	3.60985e-23	5.76419e-21	1.29251e-21	5.89743e-22	2.57578e-16	3.24115e-17	5.72637e-16	3.64821e-15	8.74488e-16	4.17175e-15	7.33265e-17	3.21452e-16	1.14951e-14	1.17767e-14	6.93314e-18	4.69974e-14	5.48824e-15	6.98072e-16	6.19041e-15	1.61566e-13	2.34713e-13	1.19284e-16	5.40939e-23	1.53773e-14	1.18175e-16	1.45698e-15	2.78482e-16	1.19347e-14	6.17281e-18	1.96893e-14	1.03418e-15	8.32596e-19	8.58959e-15	2.89256e-16	9.00996e-14
54	LKA	Sri Lanka	3.79996e-17	7.47232e-24	5.38721e-17	1.37516e-15	4.06873e-20	6.3723e-20	4.91207e-20	1.18751e-14	5.90022e-18	2.86161e-16	1.05936e-18	1.65026e-21	5.93294e-17	7.74618e-14	1.56721e-22	8.6466e-29	5.03665e-27	1.3394e-17	4.00804e-17	3.93133e-16	5.58366e-16	1.81554e-15	1.3889e-15	4.71931e-19	2.01477e-13	4.00186e-15	2.94293e-13	9.35582e-13	4.45662e-15	4.58396e-16	1.6742e-14	2.69003e-14	3.12298e-13	4.66249e-16	3.46924e-17	5.46239e-19	4.08568e-15	1.29871e-14	5.42612e-16	2.18868e-14	1.91601e-13	7.69688e-13	5.28662e-17	2.25593e-19	2.80939e-16	1.96684e-15	5.92417e-14
164	XEC	Rest of Eastern Africa	7.27391e-17	5.91811e-18	4.37167e-15	6.67167e-15	4.10624e-14	6.5282e-18	1.03654e-13	9.03528e-16	1.12152e-15	7.1593e-15	5.00089e-16	3.6976e-16	2.0409e-15	5.1338e-15	4.83381e-15	1.31953e-16	4.77406e-18	1.56385e-16	7.18593e-15	3.0357e-14	5.22237e-14	5.62101e-14	1.1046e-14	4.4426e-15	1.0022e-13	7.95645e-14	1.0559e-14	1.26993e-13	2.96111e-13	2.15259e-15	1.25315e-14	6.74506e-14	8.81205e-14	4.68954e-15	5.09307e-17	1.23614e-15	6.5377e-15	8.0324e-14	1.45496e-14	3.59539e-14	4.91572e-14	6.17576e-14	1.70996e-14	5.27381e-16	3.48153e-15	2.59727e-15	2.59058e-13
40	BRN	Brunei Darussalam	5.82097e-20	7.31481e-25	3.53126e-21	1.11994e-16	4.30447e-24	6.95875e-22	1.77605e-20	5.48144e-21	3.12056e-20	2.4982e-16	1.56354e-21	4.4037e-22	9.96449e-21	2.90092e-20	3.04322e-19	1.25153e-18	1.27152e-24	1.43259e-25	1.69761e-17	3.61016e-16	7.7567e-20	8.28267e-19	3.41069e-19	5.40118e-20	2.98275e-14	1.84881e-16	3.35358e-16	1.05756e-14	1.23573e-15	1.70411e-15	7.10094e-14	8.12448e-13	1.58821e-12	1.68939e-16	2.30124e-18	5.00418e-16	3.0598e-16	3.71478e-17	1.14523e-16	4.01785e-16	2.98765e-16	3.21966e-17	1.89722e-16	1.77636e-14	1.16481e-15	8.30313e-15	1.47461e-13
165	BWA	Botswana	2.40568e-17	4.02932e-21	4.58928e-15	8.44974e-16	1.42387e-17	8.18603e-19	1.13223e-16	2.99818e-17	1.33989e-20	3.44487e-18	6.06378e-21	2.44187e-23	2.61298e-16	1.96081e-17	2.13414e-23	2.42713e-27	1.03053e-24	2.52184e-16	2.08607e-15	1.56918e-14	1.19703e-19	1.6048e-14	9.06978e-18	3.18872e-18	1.02097e-14	3.03756e-14	1.02779e-15	1.86206e-14	3.31e-16	6.80877e-17	4.9269e-16	7.93955e-23	1.90188e-15	5.00344e-17	1.10463e-20	4.61285e-22	1.15101e-15	4.29957e-17	2.18999e-16	2.17181e-17	2.78889e-17	8.24848e-13	1.65576e-15	2.26441e-19	5.89625e-15	8.79039e-16	1.26826e-13
88	EST	Estonia	7.59702e-22	5.38174e-20	4.64071e-17	1.33803e-16	2.75697e-20	3.36038e-21	6.10562e-19	6.32433e-18	8.38896e-21	2.81377e-17	4.24286e-18	1.07057e-19	8.34506e-15	3.61408e-17	1.23867e-16	6.81972e-27	5.82754e-25	6.27638e-18	3.61021e-17	1.22269e-14	9.05288e-16	7.31341e-15	9.67022e-19	1.91144e-18	6.3565e-13	7.83555e-17	1.14571e-14	5.47936e-14	3.4796e-16	2.57336e-14	3.68789e-15	1.08873e-14	1.1776e-13	8.05296e-17	1.53128e-18	1.1934e-15	5.32472e-15	1.73056e-14	5.64068e-17	1.55026e-13	2.41676e-13	1.19929e-14	3.35432e-14	1.94676e-19	6.17311e-16	3.40465e-15	9.41174e-13
99	MLT	Malta	1.64512e-22	8.13935e-22	1.20911e-19	3.39645e-17	2.8723e-21	1.16137e-21	5.98303e-19	1.92556e-18	3.54483e-21	5.08244e-17	3.36368e-19	6.2299e-21	8.82894e-20	2.72789e-17	4.95094e-21	6.03966e-29	1.3307e-27	1.93408e-24	1.39953e-18	1.0267e-16	2.0066e-18	4.51273e-16	1.98667e-18	5.31067e-19	3.38705e-14	4.95116e-15	9.83805e-14	4.94832e-14	6.45532e-17	1.06278e-18	6.78403e-15	2.63773e-19	2.85457e-14	4.29003e-16	1.16069e-18	9.73732e-18	1.16894e-16	6.37433e-16	1.86852e-17	1.6784e-12	6.33602e-14	9.4199e-15	5.30534e-18	8.80417e-20	1.54758e-16	6.56667e-17	4.72584e-13
143	CMR	Cameroon	2.04843e-20	3.2538e-24	2.3452e-16	1.11e-15	6.67662e-18	3.84267e-19	1.63167e-12	7.74848e-15	7.35587e-18	9.33201e-15	1.35403e-21	7.31157e-22	3.15248e-13	4.10884e-16	6.46273e-22	1.92104e-18	5.15993e-26	3.70825e-19	9.02155e-16	1.30174e-16	6.52112e-16	3.02226e-16	3.69081e-17	9.20896e-17	1.01991e-14	3.37316e-15	3.20351e-16	8.03831e-15	9.80779e-16	1.02785e-13	5.3727e-16	7.06638e-15	2.46568e-13	4.9611e-17	2.84333e-20	2.5272e-17	3.03712e-17	2.15392e-16	4.23879e-17	7.26624e-17	1.70142e-16	2.59367e-15	3.22686e-17	2.51726e-19	1.0241e-16	2.5299e-16	8.17441e-14
123	ARM	Armenia	1.0006e-18	5.41956e-19	2.73801e-15	4.55603e-16	8.52336e-18	1.04397e-18	7.60359e-17	6.89215e-18	3.4191e-16	1.20161e-15	3.27458e-19	1.58488e-17	2.95686e-17	6.41583e-16	9.49718e-22	3.02565e-29	1.37092e-23	1.30887e-16	1.23041e-15	5.69528e-16	6.33939e-16	3.75927e-14	9.68687e-20	5.3441e-17	1.35809e-14	6.01676e-13	2.74089e-16	1.21964e-13	6.27591e-16	6.14328e-17	1.31051e-15	1.10258e-19	7.5552e-15	5.49334e-16	1.12204e-19	1.5145e-16	7.33323e-16	4.4805e-16	9.23757e-17	1.55058e-16	9.89085e-16	2.5043e-15	4.83004e-13	4.14169e-17	4.01133e-14	1.48223e-15	1.63517e-13
147	NGA	Nigeria	2.54749e-16	2.34088e-20	1.63676e-15	2.22661e-15	5.32588e-16	1.54405e-18	2.81297e-14	1.24159e-15	1.80448e-22	1.1971e-16	8.48376e-21	1.61364e-21	3.28896e-16	6.05291e-16	7.91175e-21	1.99344e-18	1.57445e-17	1.70475e-16	1.21233e-15	7.73438e-16	2.27441e-17	7.84615e-18	9.28419e-17	1.29876e-18	8.42224e-16	7.49383e-16	2.38824e-16	3.81595e-15	2.40351e-13	6.14129e-16	1.15844e-14	2.56191e-15	4.66703e-13	9.79654e-17	5.45874e-20	5.85455e-17	1.0562e-15	8.95833e-16	1.76562e-15	1.37683e-14	4.08706e-16	1.79249e-14	4.24622e-16	2.64516e-17	8.97538e-17	2.01913e-17	3.1647e-14
73	HND	Honduras	8.1721e-18	1.01157e-20	6.28299e-15	1.96324e-16	2.24068e-22	1.39288e-20	8.07442e-16	5.04559e-16	5.70064e-18	1.91339e-15	2.58169e-17	3.23061e-21	7.20376e-17	2.82512e-15	3.47203e-22	1.66683e-28	3.16585e-24	5.9984e-16	1.75378e-15	1.01568e-14	2.58515e-15	1.818e-14	2.58848e-16	1.17082e-15	1.12867e-13	4.89227e-14	1.2926e-14	1.36905e-13	1.98376e-14	4.42518e-17	1.40402e-14	4.12728e-20	3.85161e-14	9.82546e-17	9.75377e-17	3.41695e-15	3.3336e-16	8.89344e-15	9.88664e-16	3.70883e-15	3.00378e-14	3.05351e-14	7.7548e-14	3.25494e-18	6.97868e-15	5.76242e-17	1.21041e-13
166	NAM	Namibia	3.2634e-21	8.98764e-24	2.85054e-15	1.11617e-15	9.69741e-22	1.58788e-21	5.37395e-20	1.31709e-15	2.77713e-16	2.36564e-16	2.80541e-18	4.97618e-18	2.1257e-16	6.71541e-14	4.19511e-22	7.29705e-28	1.10936e-26	1.63049e-16	6.39106e-16	7.10216e-15	8.35606e-17	4.20092e-14	7.38886e-18	2.95817e-18	9.1433e-13	5.25392e-14	1.36644e-15	2.36849e-14	2.37417e-14	2.52216e-16	1.82888e-16	8.00884e-21	6.08758e-13	1.92025e-16	1.39326e-23	8.4135e-16	1.43285e-16	8.72493e-15	8.41433e-16	1.54706e-15	8.67674e-16	1.25499e-13	1.19128e-15	7.26038e-18	3.94426e-15	2.77624e-15	1.80459e-14
141	BEN	Benin	2.83332e-20	5.30532e-24	1.36881e-15	7.54656e-15	1.6148e-17	4.62238e-22	6.16109e-13	3.89815e-21	2.48379e-17	1.26265e-16	2.56279e-21	2.92459e-21	5.04498e-14	3.8615e-16	8.8248e-23	1.26057e-24	6.09868e-27	1.67189e-22	5.23922e-16	8.82632e-16	5.69951e-14	3.32072e-16	5.51014e-17	1.64301e-19	2.77729e-14	6.10486e-15	9.00418e-15	1.11585e-14	9.18086e-19	2.18519e-14	6.2302e-16	1.2449e-19	8.11449e-16	2.02721e-19	1.36969e-20	2.64327e-15	1.95184e-19	3.53002e-18	1.11255e-18	1.99819e-18	1.13946e-18	2.88715e-18	8.31611e-17	6.08749e-18	9.83072e-16	2.87289e-16	8.69952e-14
61	BOL	Bolivia	2.86345e-19	8.77345e-22	2.5659e-15	1.8843e-14	7.4869e-16	1.27881e-18	2.09013e-17	7.35172e-17	3.62067e-17	3.56643e-16	1.81384e-19	7.14667e-17	3.98047e-16	4.55751e-16	1.55992e-14	3.34351e-25	8.68357e-25	4.02518e-16	1.90724e-15	4.96376e-15	3.84651e-15	4.13054e-15	8.15157e-16	1.1872e-15	5.02513e-15	4.20974e-15	3.95631e-15	2.59974e-14	7.26029e-13	8.65421e-14	5.3251e-16	1.55005e-13	9.87076e-14	7.29842e-17	3.68676e-23	7.42464e-15	3.08694e-17	3.13968e-17	3.94859e-19	3.22542e-17	1.28703e-15	4.55271e-15	3.36648e-16	1.19312e-15	1.3298e-15	1.1132e-16	6.11063e-14
144	CIV	Cote d'Ivoire	4.97849e-17	4.01236e-24	1.26223e-16	1.47334e-15	4.79785e-17	1.38119e-19	4.99681e-13	1.71244e-14	3.42409e-18	3.56453e-16	1.56722e-21	1.05557e-21	1.35374e-14	6.13789e-17	2.53617e-20	2.80107e-22	1.73415e-26	6.81362e-18	8.2489e-17	8.56082e-16	1.99937e-15	1.88179e-17	4.73985e-16	8.23808e-19	9.11241e-13	2.04246e-15	2.7325e-16	8.83014e-15	2.0297e-15	8.26805e-15	2.5672e-16	1.56543e-15	4.40188e-13	1.85737e-17	9.24629e-21	3.96208e-16	5.87537e-17	1.52059e-16	3.03977e-17	2.22989e-16	3.04596e-17	2.25361e-15	2.91738e-13	2.53705e-18	4.45888e-17	3.07018e-15	2.9504e-14
118	XEE	Rest of Eastern Europe	3.44942e-21	5.55178e-19	1.96184e-16	1.2608e-14	2.17531e-18	2.41549e-17	1.16497e-17	4.23592e-19	2.5373e-17	1.05663e-15	9.8013e-17	8.25543e-19	2.86528e-16	3.1111e-16	1.00621e-16	3.1862e-25	1.08385e-23	8.77343e-20	1.57325e-15	6.52103e-16	2.47958e-15	1.28465e-14	1.61064e-15	7.83586e-16	1.33615e-14	6.81045e-13	1.04183e-15	3.35404e-13	5.6542e-15	1.29425e-16	4.6384e-16	6.21983e-16	5.01971e-15	3.96101e-16	2.18264e-19	2.60128e-19	5.96335e-17	1.86766e-15	2.16596e-15	5.72068e-16	2.52116e-15	9.65352e-15	1.1156e-16	5.56714e-18	6.03866e-15	4.23744e-15	1.05231e-13
76	SLV	El Salvador	7.69591e-22	1.03206e-23	2.07541e-15	1.14621e-15	4.03232e-19	1.86954e-21	5.40423e-20	8.70151e-21	1.85645e-17	2.04516e-15	5.44124e-18	6.52823e-21	3.7314e-17	1.45115e-16	2.24996e-23	8.72797e-29	2.42039e-26	1.87623e-21	1.0242e-16	2.90307e-16	2.39024e-17	2.68559e-15	2.85577e-15	1.53483e-15	4.14737e-15	2.66976e-15	1.70358e-15	3.35895e-14	1.1959e-14	1.73202e-16	3.30569e-15	1.34575e-15	1.40437e-14	7.61681e-17	2.01364e-18	4.39372e-17	4.91542e-16	2.48344e-15	4.09248e-16	4.31557e-14	9.6978e-16	6.21021e-15	6.15213e-14	8.8463e-18	3.09694e-15	1.82641e-15	2.9522e-14
124	AZE	Azerbaijan	6.8555e-19	1.75772e-18	1.71477e-15	1.7655e-15	4.99575e-20	9.02397e-22	5.71364e-15	3.48819e-15	4.40757e-17	3.5651e-16	1.17074e-19	1.45014e-16	1.6312e-18	2.47938e-16	5.785e-21	3.14036e-19	5.11572e-23	3.51145e-16	2.40284e-16	9.47001e-17	9.56947e-17	7.34977e-15	4.59722e-18	5.9112e-20	9.9212e-15	1.4697e-14	1.62674e-15	1.41318e-16	4.2449e-15	6.30139e-18	1.06948e-17	2.36595e-14	9.26051e-13	2.26755e-17	1.79512e-21	5.23382e-16	2.68743e-16	1.17143e-18	1.43137e-16	1.28084e-16	1.69041e-15	1.0926e-16	1.62829e-13	2.04295e-13	3.77662e-15	6.20636e-15	5.69265e-14
43	LAO	Lao People's Democratic Republic	2.62755e-15	3.94086e-24	9.71062e-14	5.51787e-15	1.07534e-17	1.16263e-18	1.31818e-17	1.38127e-16	1.03904e-18	4.11768e-15	1.16224e-20	4.66237e-21	2.9631e-14	9.63997e-18	2.85381e-15	9.13761e-20	8.15616e-23	2.55018e-15	1.49213e-16	1.7935e-15	8.04191e-16	4.92216e-17	3.60156e-15	2.77096e-20	3.66145e-14	2.92624e-14	2.48589e-15	4.00103e-14	4.43523e-16	5.93567e-14	4.14331e-16	8.28296e-14	1.18021e-12	3.50159e-17	5.52617e-18	7.64849e-15	1.33e-17	2.18414e-16	3.16358e-17	3.83271e-15	2.28472e-14	4.05552e-15	1.9548e-16	3.16626e-15	7.03468e-16	9.09991e-17	2.21846e-14
72	GTM	Guatemala	1.29608e-21	1.23851e-22	1.3071e-14	8.83879e-15	6.79537e-18	1.57579e-19	1.47528e-17	1.89371e-15	1.19504e-17	2.8296e-15	1.00951e-16	3.80737e-21	1.09954e-14	6.36274e-16	1.41804e-16	6.90144e-22	3.13575e-23	4.50782e-18	4.71602e-15	1.74768e-14	2.80204e-15	2.15734e-14	3.71449e-15	1.70189e-14	9.5305e-14	2.26473e-14	2.74697e-15	2.10834e-13	6.95658e-14	4.47102e-15	2.53925e-14	7.11323e-15	6.03734e-14	4.14943e-16	9.07911e-19	1.24429e-15	1.52962e-15	7.14374e-15	1.40261e-15	9.47797e-16	7.13503e-16	5.34521e-14	7.0297e-14	2.16728e-17	5.42841e-15	2.17803e-16	1.85086e-13
125	GEO	Georgia	1.34882e-21	1.37217e-19	3.41769e-15	2.1593e-14	6.31723e-21	5.36328e-22	1.03207e-19	5.12544e-19	7.42636e-16	3.77273e-15	1.77161e-16	6.20184e-16	1.10873e-16	3.11315e-16	2.66138e-21	3.1928e-22	3.35709e-21	1.25895e-18	1.04151e-15	1.27514e-15	6.4554e-19	7.74711e-15	5.16428e-20	1.27611e-19	8.83748e-15	1.30286e-13	3.45812e-17	2.73679e-15	9.37385e-16	3.99122e-16	4.08225e-16	7.57748e-19	2.06065e-15	2.4973e-16	1.00364e-20	3.64233e-15	1.15804e-16	2.12172e-15	3.81229e-16	8.83234e-16	3.3764e-15	4.03978e-16	2.0654e-13	8.77372e-18	3.96908e-15	6.76822e-16	3.95321e-14
161	UGA	Uganda	1.28998e-20	4.30621e-23	7.31899e-17	1.74977e-15	4.08e-15	1.12856e-17	1.44901e-14	8.33065e-16	1.17674e-18	1.06223e-17	9.3249e-19	1.93427e-21	4.21436e-17	2.40606e-16	2.34127e-15	1.32437e-18	2.93182e-20	3.39423e-19	8.61174e-17	4.41094e-17	1.59863e-16	3.255e-15	1.71912e-17	2.29028e-17	7.30561e-14	1.25083e-14	2.50823e-16	8.04385e-15	2.75848e-13	1.37965e-16	4.98522e-15	3.45975e-15	2.1022e-14	3.38909e-18	5.12053e-21	3.91848e-16	3.86477e-17	2.84235e-15	4.46539e-16	3.14891e-16	2.62661e-16	7.9083e-17	5.26084e-15	1.04732e-14	5.33311e-15	3.4107e-15	1.14241e-13
142	BFA	Burkina Faso	2.07951e-18	2.89917e-24	1.72547e-15	1.15823e-16	3.50764e-17	1.93137e-18	2.10048e-12	5.20217e-18	1.50916e-17	2.54055e-17	1.39169e-17	1.10632e-21	9.06163e-17	1.02198e-16	2.70261e-16	4.28111e-19	4.82653e-19	5.49354e-18	2.03608e-16	3.37895e-16	3.0311e-16	1.38484e-16	5.3784e-18	9.73586e-17	1.68901e-15	2.08661e-15	1.94603e-16	5.87303e-15	3.69622e-16	1.70662e-17	8.78777e-17	5.1058e-15	4.41337e-16	9.39363e-17	3.12706e-20	1.4379e-19	7.143e-17	2.67769e-16	4.1626e-17	5.67622e-17	3.65447e-16	4.17169e-16	8.91751e-15	9.27586e-17	1.11384e-15	1.76001e-16	2.53541e-14
97	LTU	Lithuania	3.61183e-21	5.98115e-20	5.99712e-17	7.5354e-19	9.88783e-19	2.26558e-21	1.3121e-16	1.65181e-17	2.77023e-21	4.23605e-18	2.27998e-19	3.56499e-18	3.17725e-14	6.62527e-18	8.63602e-20	5.47808e-26	8.24096e-28	9.54583e-18	7.7995e-18	3.52947e-16	1.05937e-17	1.86667e-15	1.19432e-17	9.09405e-18	1.85537e-13	1.8041e-15	6.64755e-15	1.42323e-14	6.89736e-16	3.10728e-14	4.5646e-15	3.91411e-14	6.50224e-14	4.21859e-16	2.28404e-21	2.62251e-16	3.6747e-16	2.4061e-16	1.4601e-16	4.41561e-14	5.07144e-14	6.75785e-14	3.01228e-15	1.87039e-19	6.0498e-17	6.7611e-16	3.41256e-13
66	PRY	Paraguay	4.78146e-21	2.98174e-24	7.81969e-17	1.48867e-16	1.37481e-16	1.16707e-21	5.79157e-15	3.75634e-17	1.88588e-17	1.486e-16	8.27655e-18	9.77261e-19	8.03695e-18	9.58568e-18	1.71572e-20	1.32484e-26	8.71784e-28	5.02799e-26	6.7407e-16	2.94843e-15	2.98637e-16	1.37738e-15	2.80418e-17	2.22045e-16	1.32992e-15	2.98324e-15	1.25263e-16	4.38241e-15	7.43858e-13	6.00131e-15	3.76185e-16	3.4245e-20	1.14479e-14	2.21974e-17	4.88703e-21	6.951e-16	8.10004e-17	1.60307e-16	2.07715e-17	3.77197e-17	4.40053e-17	1.09809e-15	1.01982e-13	8.06954e-18	2.53227e-16	2.30257e-16	7.45335e-13
104	SVN	Slovenia	6.13738e-22	3.551e-20	1.96993e-17	2.21285e-17	7.01704e-21	1.88716e-21	1.27442e-18	4.89812e-18	1.61789e-20	2.82215e-14	1.8573e-18	6.25089e-19	1.35654e-15	8.16013e-18	3.87818e-19	1.72831e-27	5.19042e-27	1.05029e-18	9.4624e-17	1.29081e-15	6.67618e-18	1.5482e-15	4.65461e-19	3.44894e-18	2.47629e-15	8.25553e-14	1.53892e-14	1.32337e-13	4.70761e-14	1.36701e-14	3.04121e-14	1.06067e-18	1.33583e-13	2.20557e-15	3.23426e-17	3.41153e-16	3.65132e-14	1.24366e-13	9.23685e-15	5.21922e-14	5.49796e-13	2.21005e-14	1.16143e-14	1.05202e-18	7.72319e-17	1.44246e-15	4.56601e-13
96	LVA	Latvia	5.24399e-22	1.8659e-20	1.2779e-17	3.65328e-18	3.30098e-19	7.93793e-22	2.35134e-19	1.14636e-16	1.57544e-19	3.64231e-18	1.28856e-18	1.40403e-20	1.34234e-15	4.90903e-17	1.10882e-19	2.53719e-27	3.2442e-27	1.87165e-17	1.60123e-17	2.05735e-16	3.87718e-18	8.07458e-16	4.11441e-18	1.06242e-17	3.54032e-13	1.42962e-14	7.39494e-15	8.37915e-15	2.39244e-15	2.02732e-14	6.72522e-15	1.51849e-18	3.77093e-14	9.872e-17	2.24412e-17	1.31254e-15	3.25191e-14	1.07955e-14	1.98593e-17	2.29758e-14	1.14364e-14	1.5867e-15	2.31403e-14	1.00727e-18	1.05452e-16	5.12846e-16	4.10414e-13
158	MOZ	Mozambique	1.14724e-16	1.51415e-22	1.48697e-15	5.00534e-16	7.80816e-16	2.2565e-19	1.12125e-13	9.42479e-18	9.45059e-18	2.47396e-16	1.1058e-20	5.94683e-23	3.27508e-14	1.87967e-15	5.53574e-13	2.14817e-20	3.49698e-21	2.10395e-16	6.42254e-17	6.09238e-17	2.10058e-15	3.57787e-16	2.57863e-17	4.67171e-17	6.27595e-14	3.01416e-15	9.25433e-15	5.73913e-15	1.50143e-15	1.11916e-13	9.04359e-17	1.05795e-18	6.23414e-16	7.76301e-17	8.97283e-24	5.69222e-16	2.59867e-19	3.52123e-16	1.0176e-16	1.16523e-16	1.3714e-16	1.87324e-15	4.37004e-16	2.86352e-15	3.49835e-15	3.65185e-15	6.40596e-14
74	NIC	Nicaragua	4.73912e-18	2.17002e-22	2.70217e-15	9.61008e-16	1.05705e-19	4.19252e-22	3.71951e-16	1.52811e-18	3.67235e-17	7.62623e-15	6.45963e-20	1.19481e-21	1.29311e-16	7.86768e-17	2.85155e-17	2.68766e-24	1.16084e-26	1.33223e-24	1.90392e-16	6.54015e-15	1.47745e-13	2.85919e-15	4.63712e-16	6.8367e-16	5.77776e-14	1.0316e-14	1.50594e-15	1.39912e-14	4.09398e-15	5.46769e-15	1.13224e-15	3.05692e-15	5.3554e-14	1.4179e-16	8.14196e-21	1.27207e-16	7.06575e-17	2.54206e-16	3.78009e-17	6.69724e-16	2.67483e-16	1.13528e-14	5.46832e-14	1.35015e-17	4.18078e-15	3.48599e-17	2.95276e-14
155	MDG	Madagascar	4.55458e-23	3.93913e-24	8.36257e-19	6.67969e-17	1.80122e-19	2.25089e-19	7.9974e-16	3.32046e-16	4.17259e-16	2.16627e-16	9.00489e-18	2.46597e-21	2.64651e-15	1.41902e-15	3.2044e-15	3.89981e-19	2.31299e-20	1.91234e-16	1.5274e-16	2.99157e-18	9.29434e-17	9.51197e-17	1.51326e-15	7.474e-16	9.00377e-15	7.37932e-15	3.74692e-14	1.75529e-13	1.05364e-15	1.28851e-15	2.26416e-16	2.42592e-17	3.80467e-14	4.38872e-16	2.4187e-23	6.40966e-16	1.07302e-16	5.31193e-15	2.82734e-20	5.56579e-16	1.16593e-15	2.9283e-13	8.69183e-15	8.80601e-15	9.7649e-17	5.64107e-15	1.98366e-13
114	HRV	Croatia	8.52433e-22	8.77495e-19	1.57999e-16	9.52314e-16	1.39958e-17	1.13838e-18	4.83637e-16	1.80032e-17	3.19836e-16	1.65753e-15	1.98632e-16	1.113e-16	5.83611e-15	3.08604e-16	7.62632e-19	8.51714e-22	6.49938e-24	1.00151e-16	1.23038e-15	5.75173e-15	1.86755e-15	6.37931e-15	1.93628e-17	2.64673e-20	4.07972e-14	1.15491e-14	4.82429e-17	3.801e-14	4.33795e-13	2.61391e-14	3.32128e-15	4.55324e-15	1.15804e-13	2.42559e-15	2.06524e-18	5.89479e-22	2.6025e-15	1.32918e-15	4.88705e-14	2.97319e-15	6.03936e-14	6.02134e-15	1.83538e-14	7.82367e-17	1.01354e-15	2.12614e-16	2.76576e-13
70	XSM	Rest of South America	1.878e-22	9.22801e-20	9.54566e-15	5.10022e-16	2.06556e-18	3.88166e-21	1.5805e-18	3.15887e-17	2.8846e-19	6.57043e-15	4.61249e-18	1.14828e-16	6.12255e-14	8.66776e-16	1.69331e-19	3.9009e-23	8.85137e-24	1.45501e-19	2.88976e-15	9.30227e-15	6.93621e-16	2.69585e-14	1.18769e-16	9.03643e-17	3.19296e-14	1.76914e-13	4.32385e-15	3.58705e-14	3.62571e-14	3.03995e-15	6.16422e-15	1.75849e-14	6.49223e-14	7.94408e-16	1.35166e-17	1.3989e-16	7.48565e-15	3.20838e-14	1.35655e-13	2.12961e-14	4.98123e-14	1.74644e-14	6.96521e-17	2.73596e-18	8.14052e-16	4.74172e-16	4.09279e-14
152	XAC	South Central Africa	7.79454e-17	2.98953e-24	1.04279e-15	1.05177e-15	5.75599e-18	2.17542e-18	9.63612e-21	4.08832e-17	5.85086e-17	3.39031e-16	3.52354e-18	4.90909e-19	9.07433e-14	3.00406e-16	5.80406e-22	1.15658e-16	6.12186e-23	1.84721e-16	3.47007e-16	6.6959e-15	2.49759e-17	5.97474e-15	9.36501e-19	7.16004e-17	1.41514e-15	1.3211e-14	8.57009e-16	1.077e-14	1.53433e-15	1.05768e-14	7.32348e-16	5.91577e-16	1.92577e-14	6.62242e-17	3.3612e-18	1.61854e-15	5.30592e-16	2.15086e-15	3.71556e-16	2.57875e-15	6.06666e-16	1.62474e-14	2.56282e-14	7.71396e-19	1.08056e-15	4.864e-17	2.05081e-13
52	NPL	Nepal	8.36852e-17	4.3248e-19	5.67034e-16	3.62432e-16	1.27386e-18	1.01506e-18	5.19541e-17	1.52301e-15	1.76761e-17	7.49811e-17	1.76278e-16	7.23024e-17	1.93596e-16	5.36836e-16	3.97726e-18	1.58279e-25	1.34378e-24	1.33326e-19	1.58917e-17	2.59122e-17	3.19983e-14	1.30371e-15	1.53805e-16	4.8322e-17	1.49955e-14	3.14413e-16	4.21983e-14	4.80402e-14	8.76449e-14	1.56743e-15	9.95506e-16	3.14453e-17	2.53094e-14	1.03113e-15	2.38794e-19	5.96826e-19	1.40359e-14	1.1456e-15	8.21324e-16	5.0774e-15	3.17199e-15	3.17752e-14	1.50319e-18	1.44085e-18	6.20144e-16	1.08087e-15	1.45604e-14
162	ZMB	Zambia	7.24278e-22	3.02682e-23	4.8902e-15	4.83108e-16	3.41605e-18	7.7178e-18	3.40372e-13	1.11667e-13	1.33974e-16	2.78e-16	4.38574e-20	1.43333e-20	3.87533e-16	1.06458e-14	2.19268e-24	8.65295e-29	1.52758e-25	1.23171e-15	6.37605e-16	3.28459e-15	1.16155e-15	2.46724e-15	9.8131e-17	1.56926e-15	3.12139e-14	4.04938e-15	1.48492e-15	5.15621e-14	4.54122e-14	4.84807e-15	8.5165e-17	1.23438e-15	1.04872e-15	3.66274e-20	1.31948e-17	1.42243e-13	7.14799e-20	8.5683e-17	1.81577e-17	4.42715e-17	5.55093e-16	8.78104e-16	1.34387e-14	1.49057e-19	4.75753e-17	1.37254e-17	7.56767e-15
149	TGO	Togo	3.43396e-19	2.86838e-25	1.27451e-15	1.02658e-15	1.09053e-14	3.70972e-23	1.85857e-13	4.25521e-14	6.13009e-18	5.76898e-17	1.0638e-19	3.28178e-22	4.3262e-14	1.66107e-16	3.58536e-19	1.74493e-29	1.89359e-26	1.8501e-22	5.82389e-17	2.03714e-16	5.70461e-16	1.33316e-17	8.99532e-18	2.20835e-21	1.47748e-15	7.41347e-16	6.51053e-17	2.84379e-15	3.87536e-15	2.76883e-15	1.30335e-17	1.94928e-19	3.95561e-16	2.37917e-17	1.54912e-22	4.1938e-16	4.64133e-17	3.65968e-19	9.28882e-20	7.98589e-17	6.35446e-18	2.93947e-16	1.26951e-20	2.70431e-18	7.73269e-17	3.86529e-16	4.17381e-14
77	XCA	Rest of Central America	1.18597e-18	3.44785e-23	2.28997e-16	3.42568e-16	1.73842e-20	7.3631e-18	2.90998e-16	3.79094e-17	1.44006e-17	1.31493e-16	5.60766e-17	9.94993e-20	1.50269e-15	6.97882e-16	1.70618e-16	7.83401e-27	8.00214e-27	3.54644e-21	3.90325e-16	2.28524e-15	8.56577e-16	2.17338e-15	1.76892e-15	1.33728e-16	4.11129e-15	3.39478e-15	7.0919e-16	1.17563e-14	4.0642e-15	2.13571e-16	6.94312e-16	3.44481e-15	1.69389e-15	2.35038e-17	1.03517e-23	8.83646e-22	7.006e-16	5.01087e-16	9.48375e-17	1.745e-16	7.76867e-16	5.70654e-15	5.75324e-17	1.27781e-17	6.19144e-16	2.52807e-16	1.13642e-14
159	RWA	Rwanda	8.45611e-18	1.77081e-20	2.10737e-16	6.44951e-16	7.30273e-18	7.63899e-23	1.49108e-24	1.07555e-18	2.91196e-19	3.10661e-18	3.30585e-18	2.12587e-19	1.6358e-17	6.8882e-17	1.37075e-16	4.55639e-19	1.51958e-23	6.05644e-17	6.21721e-17	1.64672e-16	1.21266e-16	8.88677e-16	1.97912e-20	3.66724e-17	1.54832e-15	2.3938e-15	1.26561e-16	3.0267e-15	1.43344e-14	3.12705e-18	6.64497e-17	1.03531e-18	7.53106e-16	1.27769e-20	8.51612e-21	6.09462e-19	2.92697e-17	4.73041e-16	1.01227e-16	1.98074e-16	1.41424e-16	8.90384e-16	1.52321e-15	1.72481e-15	4.83499e-16	8.04929e-18	3.83356e-14
156	MWI	Malawi	3.34072e-17	8.24583e-25	1.22384e-15	4.03426e-16	3.74543e-18	1.70233e-18	2.5538e-13	5.89429e-14	1.35346e-17	6.55105e-16	1.75188e-18	8.87902e-21	2.17125e-17	2.20461e-16	3.8402e-16	1.97123e-19	1.21583e-19	2.17253e-19	8.87266e-20	2.95331e-19	7.01681e-15	6.18829e-19	6.37134e-20	5.69205e-17	2.76182e-15	3.36723e-15	9.10333e-17	2.48703e-15	3.79168e-16	3.65363e-17	3.88428e-16	6.67919e-15	7.50489e-17	3.93318e-19	5.05877e-20	1.48129e-18	2.1182e-16	1.37439e-16	2.46211e-17	1.72432e-16	3.3119e-17	2.38822e-16	3.84313e-16	6.94923e-16	9.36376e-17	1.56556e-16	1.74675e-14
168	XSC	Rest of South African Customs Union	2.97457e-21	4.87979e-25	1.66022e-16	2.77345e-16	7.31787e-19	3.52078e-20	2.35675e-21	7.78247e-20	1.01495e-17	8.66443e-17	8.92897e-20	1.12067e-19	3.28046e-17	7.00396e-17	5.47433e-16	1.98286e-19	1.34234e-23	1.57659e-18	1.99634e-16	4.67948e-17	8.88502e-17	1.23479e-15	6.59117e-18	1.00371e-17	9.82444e-16	2.17817e-15	3.49495e-15	4.09487e-15	3.83959e-16	8.83865e-17	7.01235e-17	2.71412e-16	5.80384e-16	1.75474e-17	6.65115e-19	1.73947e-19	2.45013e-16	4.28314e-16	8.02469e-17	2.35875e-16	3.02855e-14	9.72962e-16	6.36455e-15	5.53034e-16	5.34323e-16	3.25608e-16	9.88925e-15
169	XTW	Rest of the World	1.26062e-17	1.02136e-18	1.16488e-15	1.571e-15	3.22189e-17	4.61948e-23	2.73014e-16	1.16175e-16	4.16904e-17	4.41906e-16	4.07909e-21	6.55366e-18	1.15355e-17	7.89317e-16	2.2183e-16	1.40861e-21	2.51776e-20	6.25343e-19	6.12526e-16	2.65775e-15	2.57264e-15	4.34217e-15	2.68141e-16	3.27121e-16	1.39686e-14	4.57699e-15	1.27029e-15	9.52769e-15	4.41193e-15	2.01296e-16	1.39472e-15	5.87538e-15	1.12729e-14	4.93139e-16	5.44269e-18	5.17012e-17	1.04813e-15	7.61596e-15	2.41607e-15	2.76493e-15	5.04714e-15	4.33308e-15	4.84504e-15	5.09625e-18	5.95798e-18	6.86517e-17	5.47144e-15
146	GIN	Guinea	4.88904e-18	4.12469e-26	2.67931e-17	5.92147e-18	1.13595e-19	6.33906e-23	3.22568e-18	1.64655e-21	5.33233e-19	1.29322e-14	1.20801e-19	2.81286e-23	7.81414e-15	5.84942e-18	6.87275e-16	3.52836e-21	5.93276e-26	2.14796e-19	1.12641e-17	1.21622e-17	1.47304e-22	3.88521e-17	2.91478e-17	4.4928e-20	6.3901e-15	3.22852e-17	4.33587e-18	1.64176e-16	2.67254e-17	1.26422e-15	1.20549e-17	1.72139e-17	2.05694e-20	1.20167e-18	2.85469e-22	1.49473e-17	2.01024e-18	2.25952e-20	8.4989e-18	9.9729e-21	1.47319e-15	3.34162e-17	3.8783e-16	2.47321e-18	3.10396e-17	6.26779e-16	6.61909e-17
Note:
Each value means global CO2 emissions induced by China’s unitary final consumption of products from each sector of the nations.
[truncated: 10 more columns]

## Sheet: Supplementary Data 3
Supplementary Data 3. Global CO2 emissions induced by unitary final consumption in China - sectors of Chinese regions (Mt)
Region Indexes	Codes	Region names	Agriculture	Coal mining	Petroleum and gas	Metal mining	Nonmetal mining	Food processing and tobaccos	Textile	Clothing, leather, fur, etc.	Wood processing and furnishing	Paper making, printing, stationery, etc.	Petroleum refining, coking, etc.	Chemical industry	Nonmetal products	Metallurgy	Metal products	General and specialist machinery	Transport equipment	Electrical equipment	Electronic equipment	Instrument and meter	Other manufacturing	Electricity and hot water production and supply	Gas and water production and supply	Construction	Transport and storage	Wholesale and retailing	Hotel and restaurant	Leasing and commercial services	Scientific research	Other services
4	C01	Beijing	3.84401e-10	2.95224e-11	2.17926e-15	0	1.69678e-13	1.57745e-09	4.81926e-11	4.08013e-10	6.05563e-11	7.18282e-11	1.23807e-10	2.31379e-10	3.07481e-11	2.44499e-13	9.28173e-11	3.95413e-11	3.44488e-10	1.379e-10	2.08333e-10	9.68585e-12	5.33995e-12	3.11694e-09	1.72061e-10	5.8554e-10	1.50024e-09	5.21435e-10	8.86877e-10	3.72465e-10	1.75882e-09	1.14117e-08
5	C02	Tianjin	4.61974e-10	6.74488e-12	1.66865e-12	0	1.25042e-12	2.36336e-09	1.54495e-10	3.1628e-10	4.30389e-11	1.95897e-10	7.94116e-10	6.55677e-10	5.0414e-11	1.83998e-13	4.06232e-11	3.0218e-11	3.30184e-10	1.28398e-10	1.9523e-10	6.89493e-12	1.59483e-11	3.30829e-09	1.68796e-10	1.7264e-10	7.71422e-10	2.69654e-10	7.46064e-10	1.86383e-10	4.12975e-10	5.52811e-09
6	C03	Hebei	4.00104e-09	2.58717e-10	4.62815e-16	0	1.05592e-15	6.12937e-09	1.60038e-09	2.20677e-09	3.81754e-10	1.03613e-09	9.45624e-10	1.87089e-09	5.16539e-10	8.06925e-12	1.44283e-09	9.62569e-11	2.38321e-09	2.89394e-09	5.6553e-10	2.97615e-11	3.04494e-10	1.24097e-08	3.0616e-10	4.15799e-10	5.31334e-09	4.18452e-10	1.35477e-09	1.46147e-10	1.42001e-09	1.5353e-08
7	C04	Shanxi	2.63307e-09	1.71498e-10	3.42192e-15	0	0	1.8299e-09	1.09503e-10	7.99291e-11	5.0767e-11	9.02161e-11	6.79099e-10	1.50756e-09	6.55525e-10	3.3268e-10	5.00938e-11	1.25482e-11	8.74815e-12	2.39386e-10	2.88009e-10	2.72897e-13	3.24971e-11	6.08312e-09	4.58199e-10	0	1.96465e-09	1.23403e-09	8.69117e-10	9.70581e-11	3.92296e-10	6.03616e-09
8	C05	Inner Mongolia	2.00703e-09	2.96036e-10	8.11824e-13	0	2.22235e-11	6.76867e-09	8.32362e-10	5.65159e-10	1.81281e-10	3.10497e-10	2.99501e-10	3.73645e-09	1.18687e-09	1.83806e-10	2.025e-10	1.48122e-11	2.72176e-10	2.79922e-10	7.11561e-11	2.11884e-12	8.56025e-12	1.19697e-08	2.18531e-10	1.15318e-10	2.08485e-09	4.31369e-10	2.28411e-09	1.99339e-10	1.91972e-10	6.15562e-09
9	C06	Liaoning	1.9698e-09	2.90512e-11	2.51759e-15	0	9.22131e-14	6.68989e-09	1.46439e-10	1.3074e-09	2.71354e-10	1.77245e-10	5.71768e-10	1.11751e-09	2.84056e-10	1.41339e-12	2.95662e-10	1.47705e-10	9.35117e-10	6.64741e-10	6.12506e-10	3.01104e-11	3.8345e-11	8.35191e-09	7.17985e-10	4.86178e-10	2.2427e-09	1.14505e-09	1.15829e-09	1.51992e-10	6.15105e-10	1.16543e-08
10	C07	Jilin	8.30927e-10	2.79285e-11	1.69901e-10	0	0	5.88812e-09	1.17185e-10	6.67439e-10	1.54322e-10	1.17207e-10	7.92901e-11	1.55996e-09	3.33557e-10	0	4.70885e-11	3.2266e-11	4.17726e-10	1.51298e-10	1.31762e-10	3.19323e-12	2.08586e-11	5.63994e-09	1.99325e-10	1.23908e-10	1.38171e-09	1.67174e-09	1.40312e-09	3.81887e-10	3.22339e-10	8.3224e-09
11	C08	Heilongjiang	2.3545e-09	3.53448e-10	6.79087e-13	0	8.77264e-14	4.1938e-09	1.73918e-10	8.6043e-11	1.27564e-10	1.62581e-10	4.17788e-10	8.22335e-10	1.22567e-10	4.87674e-14	6.00567e-11	3.2256e-11	4.47025e-10	1.31871e-10	1.24763e-11	4.53342e-12	3.78009e-11	1.43278e-08	6.56864e-10	2.15026e-10	2.44007e-09	1.54698e-09	1.09284e-09	1.03869e-10	6.6362e-10	1.22387e-08
12	C09	Shanghai	1.05325e-09	0	9.72299e-17	0	0	1.83393e-09	1.53736e-10	5.51079e-10	9.66736e-11	6.04308e-10	3.48524e-10	5.6154e-10	1.43051e-10	3.95091e-13	7.99934e-11	6.11577e-11	8.53244e-10	2.17496e-10	2.98219e-10	3.11573e-11	1.42613e-12	4.38493e-09	5.12524e-10	5.31493e-10	2.23054e-09	1.24003e-09	1.00387e-09	7.56518e-10	1.72615e-09	8.6632e-09
13	C10	Jiangsu	2.0324e-09	8.61484e-11	0	0	0	4.71015e-09	1.68509e-09	4.41534e-09	3.57445e-10	1.01381e-09	2.79258e-09	1.12634e-09	5.82861e-11	5.38999e-13	2.36975e-10	1.0428e-11	7.0904e-09	1.50425e-09	6.47138e-10	5.49747e-10	1.17464e-10	1.4823e-08	8.20056e-10	1.10949e-09	4.16773e-09	2.31495e-09	2.06781e-09	6.89538e-10	2.71798e-09	1.86086e-08
14	C11	Zhejiang	2.05513e-09	2.58639e-13	0	0	3.84045e-14	5.18523e-09	8.54477e-10	5.19126e-09	3.72169e-10	6.9158e-10	1.20486e-09	2.12134e-09	7.03405e-10	1.4824e-10	3.26715e-10	7.80381e-11	1.89159e-09	8.87345e-10	8.4296e-10	7.85325e-11	4.59223e-10	1.10354e-08	8.70227e-10	1.37432e-10	1.85663e-09	8.72437e-10	2.75652e-09	7.14263e-10	8.54743e-10	8.64828e-09
15	C12	Anhui	1.94202e-09	3.80379e-11	0	0	2.19459e-11	4.77512e-09	3.59894e-10	1.17242e-09	1.4699e-10	1.8363e-10	1.01178e-10	6.84678e-10	9.4389e-10	6.64579e-11	3.76166e-10	2.60176e-11	6.21086e-10	4.68377e-10	2.85613e-10	5.62024e-12	3.22497e-11	6.15799e-09	2.25372e-10	2.07316e-10	1.1034e-09	5.84057e-10	1.05513e-09	2.0708e-10	3.46689e-10	9.61986e-09
16	C13	Fujian	1.73843e-09	3.07395e-12	0	0	9.33392e-16	2.84538e-09	1.5848e-10	2.05931e-09	1.96382e-10	1.56341e-10	1.94965e-10	8.14462e-10	7.48302e-10	3.13687e-14	8.41708e-11	5.68586e-12	9.18056e-10	2.60044e-10	2.36023e-10	4.99044e-12	6.21292e-11	5.52678e-09	2.17345e-10	3.08322e-10	1.11898e-09	2.23106e-10	7.70595e-10	1.41242e-10	1.80042e-10	4.91204e-09
17	C14	Jiangxi	1.03617e-09	5.14306e-12	0	0	8.09841e-16	1.96059e-09	4.43619e-10	1.14393e-09	1.06349e-10	3.34472e-10	6.06484e-11	7.31509e-10	1.80435e-09	1.41346e-12	4.64229e-11	3.54585e-12	6.3303e-10	3.36741e-10	1.73054e-10	9.7686e-11	4.43376e-12	2.95817e-09	3.15933e-10	2.08866e-10	7.11545e-10	1.66945e-09	3.6621e-10	1.01858e-10	1.16181e-10	3.99032e-09
18	C15	Shandong	3.0768e-09	5.62891e-10	1.80581e-10	0	2.70517e-15	1.61259e-08	1.13934e-09	2.46139e-09	5.00271e-10	1.24125e-09	1.57525e-09	4.34703e-09	2.3413e-09	2.61432e-15	2.59936e-10	1.47607e-10	5.14569e-09	2.95897e-09	1.66969e-09	3.6905e-11	1.50727e-10	7.82441e-09	6.95882e-10	1.1363e-09	5.02478e-09	3.42896e-10	1.39632e-09	1.04894e-09	5.62809e-10	2.35099e-08
19	C16	Henan	1.98816e-09	2.43654e-10	1.4417e-11	0	1.05906e-11	9.74183e-09	7.74325e-10	2.55589e-09	3.8308e-10	2.73519e-10	1.09822e-09	1.97704e-09	3.48705e-10	3.73344e-11	7.77588e-11	4.83441e-11	9.21437e-10	7.24177e-10	4.82795e-10	3.08962e-11	1.29414e-10	1.56636e-08	1.57312e-09	1.16642e-09	1.75087e-09	9.24315e-11	1.45186e-09	2.75758e-10	3.02721e-10	1.14329e-08
20	C17	Hubei	1.23451e-09	6.31379e-12	8.38679e-14	0	1.17821e-13	8.03179e-09	8.04478e-10	2.39346e-09	3.79858e-10	3.01872e-10	2.52881e-11	3.50224e-09	4.63164e-09	1.07918e-13	3.51051e-10	3.86692e-11	3.3942e-11	2.20684e-10	5.68207e-10	8.35941e-13	7.26611e-13	4.97369e-09	1.64406e-10	0	8.95486e-09	1.07789e-10	1.51922e-09	1.8193e-10	6.17594e-10	7.66081e-09
21	C18	Hunan	3.14953e-09	1.78161e-10	0	0	4.58432e-14	4.89391e-09	1.04056e-09	9.37629e-10	3.04102e-10	4.64677e-10	5.67833e-10	1.65456e-09	1.39497e-09	1.34345e-12	2.81055e-10	3.05528e-11	6.72988e-10	5.00535e-10	3.22406e-10	4.03537e-11	1.21463e-10	5.75615e-09	2.32174e-10	2.01918e-10	1.75788e-09	3.95281e-10	1.33805e-09	1.77809e-10	2.07926e-10	7.77731e-09
22	C19	Guangdong	3.77349e-09	0	1.48677e-14	0	5.41108e-14	4.65075e-09	4.76598e-10	2.85631e-09	2.92509e-10	1.63405e-09	7.9377e-10	4.41146e-09	2.85114e-09	1.36681e-10	8.25443e-09	1.72298e-11	1.43611e-09	3.72478e-09	8.08232e-10	1.8686e-10	1.00926e-10	1.50954e-08	1.27237e-09	4.0014e-10	3.64689e-09	1.78935e-09	3.36089e-09	3.65915e-10	1.33091e-09	1.70737e-08
23	C20	Guangxi	1.31598e-09	7.07029e-13	0	0	1.73995e-15	2.80168e-09	5.64915e-11	2.0768e-10	3.04031e-10	3.8386e-10	2.76685e-10	4.83353e-10	1.62618e-10	1.00216e-12	8.80474e-11	8.92408e-12	6.72198e-10	4.54794e-10	1.97555e-10	5.51125e-12	1.62157e-11	3.95864e-09	2.49697e-10	2.87646e-10	1.11023e-09	3.08214e-10	8.61747e-10	1.64461e-10	1.87109e-10	5.18651e-09
24	C21	Hainan	5.50899e-10	0	1.45838e-16	0	8.02143e-17	2.75522e-10	2.60297e-12	1.28504e-11	1.9855e-11	4.45243e-11	3.79083e-11	5.1833e-11	2.99202e-11	2.37451e-16	1.93686e-11	5.0429e-14	3.63323e-11	2.05298e-11	7.59948e-12	6.83697e-13	1.80049e-12	1.07051e-09	1.60866e-11	5.31139e-11	2.62173e-10	7.52315e-11	2.132e-10	2.53085e-11	4.65051e-11	1.69049e-09
25	C22	Chongqing	1.61011e-09	6.08536e-11	7.13854e-15	0	2.14898e-15	1.78706e-09	3.53303e-10	4.50306e-10	1.01253e-10	1.70845e-10	2.11063e-10	7.90752e-10	2.87022e-10	4.71488e-13	1.56092e-10	4.14661e-11	4.38837e-10	6.87301e-10	1.80271e-10	1.51935e-11	1.68535e-11	2.60139e-09	2.34246e-10	3.23203e-10	1.21569e-09	5.21917e-10	5.02286e-10	1.49769e-10	1.88957e-10	3.06075e-09
26	C23	Sichuan	2.80128e-09	4.71717e-10	1.69076e-14	0	1.73538e-14	5.46771e-09	6.96864e-10	8.01191e-10	2.19739e-10	2.85833e-10	5.75748e-10	1.67327e-09	1.0632e-09	1.67102e-13	1.707e-10	5.63222e-11	9.09219e-10	2.70758e-10	3.24601e-10	6.71166e-12	7.70999e-11	3.66504e-09	9.25458e-10	5.8253e-10	3.46643e-09	8.56355e-10	1.49253e-09	2.66672e-10	4.32283e-10	8.95172e-09
27	C24	Guizhou	1.97836e-09	3.92398e-10	0	0	5.02429e-15	1.24964e-09	1.10277e-11	3.9429e-11	1.18299e-11	4.69353e-11	1.067e-10	1.41983e-09	3.71219e-10	9.22558e-13	4.46614e-11	1.57442e-11	1.93756e-10	3.50959e-11	5.80612e-11	1.68407e-12	7.54051e-12	4.65811e-09	2.67011e-10	1.358e-10	1.43078e-09	1.31629e-09	5.34346e-10	2.01031e-10	2.23791e-10	5.86056e-09
28	C25	Yunnan	2.47734e-09	1.70772e-10	0	0	3.77556e-12	1.85413e-09	3.86587e-11	3.24929e-11	7.65413e-11	1.5336e-10	7.73268e-10	6.99017e-10	2.29132e-10	2.02091e-12	1.94991e-11	2.24132e-11	1.67698e-10	5.70994e-11	9.89431e-12	1.00455e-12	2.55406e-12	3.28469e-09	3.10955e-10	2.41723e-10	5.91523e-10	6.97052e-10	7.20939e-10	5.27228e-10	3.30612e-10	6.44892e-09
29	C26	Shaanxi	1.48551e-09	6.84724e-11	1.63564e-12	0	3.50517e-14	2.24619e-09	2.60071e-10	8.02919e-11	3.61313e-11	1.30001e-10	5.05058e-10	8.99713e-10	1.60445e-10	8.89227e-13	2.20911e-11	2.26795e-11	3.07455e-10	1.69681e-10	6.69246e-11	6.41315e-12	2.24504e-12	6.85855e-09	1.44522e-10	2.19661e-10	2.44098e-09	3.29111e-10	1.12368e-09	7.29469e-11	9.14817e-10	8.88018e-09
30	C27	Gansu	1.67767e-09	1.39897e-10	0	0	1.37355e-14	1.4691e-09	5.21137e-11	6.255e-11	8.13777e-12	3.04742e-11	1.56374e-10	4.31726e-10	3.58453e-10	1.24018e-12	2.75933e-11	1.47695e-11	4.40934e-11	1.00366e-10	6.28315e-11	4.02736e-13	3.94614e-12	3.46317e-09	5.89134e-11	1.5345e-10	8.60906e-10	4.27461e-10	5.14589e-10	1.78289e-11	9.08421e-11	4.78516e-09
31	C28	Qinghai	2.49203e-10	2.13799e-11	5.7801e-10	0	3.68717e-17	1.81582e-10	1.14789e-10	2.66928e-11	5.37078e-12	4.50165e-11	1.24339e-12	4.69343e-10	1.68441e-10	3.54705e-14	6.37461e-13	1.38283e-12	4.63201e-11	2.29219e-12	2.91133e-13	7.90706e-14	1.66123e-12	1.47841e-09	6.31485e-12	6.76631e-11	5.73214e-11	5.94678e-11	3.83434e-11	1.14631e-11	1.60758e-11	9.86279e-10
32	C29	Ningxia	8.73763e-10	6.44497e-12	4.21551e-14	0	3.87444e-17	7.65876e-10	1.15664e-10	4.16088e-11	6.93996e-12	3.90153e-11	1.36922e-10	5.3936e-10	2.83283e-11	8.45061e-13	4.29064e-11	5.35541e-12	2.43903e-11	6.46345e-11	1.24515e-12	2.8696e-12	1.60947e-15	1.72013e-09	4.52677e-11	2.74067e-11	3.44104e-10	3.36254e-11	3.21072e-10	3.10707e-11	6.76016e-11	2.37419e-09
33	C30	Xinjiang	4.22857e-09	4.05604e-10	1.81064e-12	0	1.36981e-13	2.31262e-09	8.96045e-10	1.09986e-11	3.11267e-11	5.43723e-11	3.64052e-10	6.23995e-10	1.3719e-10	1.08872e-12	4.76536e-11	7.60809e-12	3.2956e-11	7.21995e-11	5.51668e-11	1.15558e-13	5.63467e-13	5.81913e-09	2.41257e-11	2.62364e-10	1.51972e-09	2.32347e-10	6.99505e-10	5.53344e-11	6.24643e-10	8.84072e-09
Note:
Each value means global CO2 emissions induced by China’s unitary final consumption of products from each sector of Chinese regions.

## Sheet: Supplementary Data 4
Supplementary Data 4. Global CO2 emissions induced by unitary capital formation in China - sectors of nations other than China (Mt)
Region Indexes	Codes	Nation/region names	Paddy rice	Wheat	Cereal grains nec	Vegetables; fruit; nuts	Oil seeds	Sugar cane; sugar beet	Plant-based fibers	Crops nec	Bovine cattle; sheep and goats; horses	Animal products nec	Raw milk	Wool; silk-worm cocoons	Forestry	Fishing	Coal	Oil	Gas	Minerals nec	Bovine meat products	Meat products nec	Vegetable oils and fats	Dairy products	Processed rice	Sugar	Food products nec	Beverages and tobacco products	Textiles	Wearing apparel	Leather products	Wood products	Paper products; publishing	Petroleum; coal products	Chemical; rubber; plastic products	Mineral products nec	Ferrous metals	Metals nec	Metal products	Motor vehicles and parts	Transport equipment nec	Electronic equipment	Machinery and equipment nec	Manufactures nec	Electricity	Gas manufacture; distribution	Water	Construction	Trade
36	KOR	South Korea	2.6472e-25	1.22579e-24	3.79324e-18	6.1445e-17	4.72781e-19	3.41122e-24	3.86082e-16	1.17509e-15	4.61154e-17	7.04201e-13	3.36149e-21	3.13457e-16	4.59079e-20	1.31977e-16	1.43606e-26	2.52679e-27	2.35316e-27	2.79304e-17	5.07654e-19	2.57389e-18	4.64253e-18	4.86287e-18	1.39384e-19	1.4112e-15	2.34275e-15	2.00873e-17	2.34008e-14	2.51578e-13	5.75496e-17	1.39002e-13	7.32151e-14	9.0453e-19	9.10444e-14	5.0608e-15	1.26563e-14	2.96485e-14	2.5908e-11	3.46112e-10	2.26485e-11	6.09574e-10	2.51665e-09	4.19682e-12	4.83061e-22	4.69403e-22	5.35191e-22	7.48683e-11	3.54534e-12
38	TWN	Taiwan	2.8075e-24	3.69061e-29	6.65273e-19	1.32517e-17	2.72583e-21	1.93725e-25	2.68701e-19	1.55921e-16	2.91231e-19	9.06741e-13	3.11112e-22	2.09754e-16	3.27702e-19	6.19952e-17	6.48409e-29	3.09947e-28	1.49104e-24	4.00233e-18	2.32306e-18	2.43655e-18	2.10492e-18	1.21279e-18	6.5685e-20	5.83597e-19	5.96766e-16	7.63423e-18	3.05139e-14	3.69844e-14	7.02256e-17	2.75697e-14	7.63828e-14	1.0038e-19	9.34383e-14	1.57501e-14	1.33868e-14	3.60009e-14	2.02923e-11	1.55352e-11	1.15284e-11	1.03396e-09	2.31996e-09	7.93907e-12	3.41489e-22	1.67815e-22	2.12447e-22	1.22311e-11	1.05199e-12
35	JPN	Japan	1.57618e-25	3.22815e-23	4.89891e-20	7.13017e-18	1.75414e-18	2.47209e-23	3.29222e-17	3.1476e-16	4.74964e-15	7.75787e-14	2.72662e-19	3.1119e-17	1.34101e-19	3.63369e-17	1.13857e-28	1.99201e-28	2.60989e-27	2.04621e-17	1.39598e-18	6.00993e-19	1.75993e-18	1.11549e-18	8.07783e-20	1.20861e-18	7.07564e-16	3.77069e-18	1.18658e-14	5.32021e-14	6.35924e-18	6.61016e-14	1.56007e-13	1.56697e-19	5.08086e-14	1.32051e-14	2.13409e-14	4.29268e-14	2.74508e-11	6.07353e-10	6.04534e-11	4.11292e-10	2.15014e-09	1.93669e-11	2.92046e-22	4.95365e-23	1.91001e-22	6.07862e-11	8.89728e-12
91	DEU	Germany	2.80023e-26	1.66238e-22	1.36538e-17	8.57498e-19	3.09194e-19	1.51716e-23	1.36243e-17	7.24243e-17	4.41377e-15	8.54306e-13	9.82404e-20	4.55337e-14	1.60415e-18	1.65084e-18	2.017e-26	1.19417e-24	6.19405e-23	6.94592e-18	6.65947e-18	1.45381e-17	9.08482e-19	6.52676e-17	2.48267e-21	5.71784e-19	3.69405e-16	2.05573e-17	1.34262e-15	4.52752e-14	4.04731e-18	8.62713e-14	3.37041e-14	5.82572e-21	1.502e-14	3.33409e-15	3.06222e-15	1.40978e-14	1.41413e-11	9.22675e-10	1.46734e-10	2.53369e-11	1.11201e-09	2.04881e-12	4.49491e-20	1.5787e-21	2.8004e-22	5.85583e-11	3.62796e-12
57	USA	United States of America	1.31956e-24	1.53285e-18	8.09819e-15	1.04218e-15	6.58003e-14	2.28689e-22	6.12866e-12	3.19029e-15	5.09919e-14	4.1262e-11	3.2387e-18	4.23015e-14	5.06192e-17	1.45938e-15	1.61251e-22	5.04798e-23	4.86645e-19	2.31425e-16	5.69198e-16	4.42797e-16	1.4165e-16	5.26168e-16	8.13726e-20	5.70555e-18	7.87434e-15	1.82408e-16	4.77475e-15	3.68564e-14	2.63714e-17	3.28798e-13	4.66953e-13	2.49837e-19	5.38012e-14	1.26443e-14	6.59944e-15	5.14645e-14	1.52294e-11	3.92108e-10	3.55241e-10	2.0693e-10	9.53784e-10	1.59703e-11	2.02575e-19	6.67378e-19	2.46577e-21	7.0624e-12	2.33977e-12
44	MYS	Malaysia	6.50743e-27	6.87577e-28	3.00688e-20	2.21913e-18	2.30676e-23	2.13946e-22	1.25319e-15	1.18701e-16	2.11366e-19	1.95909e-13	2.57224e-22	4.87239e-20	2.65472e-17	7.10688e-17	5.54772e-26	3.95457e-20	3.56968e-19	1.20253e-16	8.80471e-22	2.12821e-19	9.49076e-16	7.96571e-18	1.04352e-19	8.27148e-18	1.16215e-15	4.45837e-18	1.50329e-15	8.9555e-15	1.95074e-19	7.44164e-14	9.70296e-15	2.86074e-19	2.01892e-14	1.19632e-15	1.18214e-15	3.12901e-14	2.97198e-12	1.00362e-11	1.1824e-11	2.93602e-10	1.66872e-10	4.06961e-12	1.73817e-21	3.46479e-20	1.23769e-21	1.88957e-11	1.40433e-12
47	THA	Thailand	7.28546e-21	8.23372e-29	6.90081e-19	5.16456e-15	3.36046e-19	1.0625e-24	4.15664e-19	2.49549e-16	1.09676e-19	1.88911e-13	1.46359e-22	6.063e-20	2.88182e-19	4.42719e-16	1.61585e-28	4.56574e-20	3.98129e-27	8.35562e-18	7.51608e-20	1.7132e-18	1.51136e-18	3.7732e-18	3.75167e-17	1.2594e-15	3.24728e-15	8.03393e-18	3.11239e-15	5.42051e-14	2.49833e-17	4.10951e-13	1.77726e-14	5.18702e-20	2.89652e-14	5.55871e-15	4.21277e-16	9.50038e-16	2.21058e-12	1.15074e-11	7.21245e-13	1.85808e-10	2.07806e-10	2.8876e-12	4.20973e-20	1.67951e-20	6.64643e-22	8.84688e-12	2.09587e-12
46	SGP	Singapore	1.05808e-25	1.69371e-24	5.46587e-21	4.67294e-20	1.02997e-21	4.11614e-25	3.70384e-16	2.7539e-18	2.66292e-17	3.85605e-14	1.91866e-19	6.09075e-17	1.81911e-20	5.71341e-18	7.13017e-28	2.30531e-25	1.05396e-26	1.02645e-18	6.33522e-19	1.37799e-18	1.53706e-18	1.23525e-17	1.13425e-19	5.39745e-19	7.5917e-16	9.12858e-18	2.40195e-16	1.42212e-15	3.30782e-18	2.64911e-15	5.84217e-15	2.3299e-19	9.09223e-15	1.67502e-16	6.38589e-16	3.18216e-15	1.83414e-12	2.14967e-12	1.46502e-11	1.42966e-10	1.75806e-10	7.77123e-13	6.1761e-22	1.26305e-22	9.98901e-22	2.87179e-12	1.2356e-11
107	GBR	United Kingdom	2.13772e-23	1.28518e-22	3.88705e-20	4.39202e-18	1.92222e-18	1.18727e-23	6.01342e-17	1.82166e-17	4.19299e-16	1.35537e-12	1.27162e-19	2.23289e-13	1.01588e-19	3.40095e-16	5.03742e-27	5.17434e-22	7.30371e-25	5.5078e-19	8.06482e-20	4.84821e-19	1.561e-19	7.10328e-18	2.41247e-21	2.40585e-20	2.28385e-16	3.51589e-17	6.8222e-16	5.69829e-15	1.53277e-18	1.21412e-14	3.88577e-14	4.2397e-21	3.44342e-15	4.06023e-16	6.92559e-16	1.22828e-14	1.66683e-12	1.68707e-10	1.66646e-11	5.72851e-12	1.25811e-10	1.43632e-12	1.13895e-20	7.37437e-20	3.78573e-23	1.16259e-12	1.2013e-12
90	FRA	France	1.31323e-26	5.27204e-21	1.02824e-15	4.01908e-18	6.8206e-18	1.0563e-23	4.48239e-18	5.83747e-17	5.64191e-16	1.62022e-12	6.23405e-20	2.02155e-13	5.65605e-18	6.34298e-17	1.00676e-28	1.51761e-24	1.23358e-26	1.07544e-18	1.85417e-17	2.24568e-17	7.40116e-19	9.26731e-17	2.60816e-22	1.58412e-19	3.56559e-16	2.63636e-16	6.8701e-16	2.8531e-14	1.31448e-17	1.57014e-14	8.72917e-15	3.72952e-21	4.59864e-15	7.34011e-16	6.0031e-16	4.35825e-15	2.27557e-12	2.63742e-11	1.55304e-10	1.00461e-11	1.09519e-10	1.6661e-12	4.20615e-21	3.67269e-22	3.61952e-23	7.39426e-12	4.74518e-12
95	ITA	Italy	3.01674e-27	2.03953e-22	2.52754e-20	4.99713e-18	3.97978e-20	3.00388e-25	3.91427e-17	6.64927e-17	1.26222e-15	6.85427e-13	3.70227e-20	1.51074e-13	2.38607e-20	3.24574e-18	4.3757e-29	1.84088e-25	2.8881e-28	5.32545e-18	2.53784e-19	3.48104e-19	6.73356e-18	3.67199e-18	2.91082e-21	1.26521e-20	3.03775e-16	2.26307e-17	1.41573e-15	1.26351e-13	3.31557e-17	3.58029e-14	1.48568e-14	3.09142e-21	2.40142e-15	7.26114e-16	7.29266e-16	1.94189e-15	1.66822e-12	2.45788e-11	1.40235e-11	2.15643e-12	2.57863e-10	5.31436e-12	1.45145e-21	3.3121e-23	3.34429e-23	3.94146e-12	4.16089e-12
34	HKG	Hong Kong	4.953e-23	1.02028e-22	1.81346e-19	2.69906e-18	2.94956e-21	2.96667e-24	3.53139e-18	2.28989e-18	2.64774e-15	1.44498e-13	1.3375e-19	2.97383e-18	1.00272e-21	3.452e-18	3.31425e-26	2.08277e-24	8.58271e-24	4.18877e-19	5.54457e-20	4.3892e-18	6.8547e-20	2.9951e-18	6.62625e-21	4.21991e-22	3.20575e-16	4.78984e-17	2.02052e-14	1.46898e-12	1.85093e-18	1.23225e-14	1.09135e-13	1.69657e-23	1.26177e-14	6.92698e-16	6.08865e-15	4.78987e-15	3.12119e-12	2.24611e-14	8.19884e-15	4.57502e-11	8.87419e-11	1.5515e-11	6.05153e-19	9.09622e-22	2.66637e-22	5.61739e-13	1.02384e-10
51	IND	India	7.11497e-21	1.00921e-20	1.25419e-15	3.34338e-17	1.0689e-15	7.71648e-21	1.29914e-11	2.02343e-15	1.56238e-15	9.0653e-14	5.17459e-17	2.93057e-14	8.54742e-19	1.28015e-16	9.49253e-25	9.5307e-27	9.83693e-25	1.7211e-15	2.91118e-19	1.00268e-18	2.59431e-16	1.37894e-17	1.48471e-18	3.99988e-17	2.38322e-15	4.16925e-18	6.94943e-15	9.47786e-14	1.84284e-17	1.31701e-14	4.10217e-15	1.72286e-20	1.37417e-14	3.78816e-15	1.1913e-14	6.65685e-14	3.57827e-12	1.03852e-11	2.38472e-12	1.6459e-11	1.16858e-10	1.70034e-11	3.65689e-20	1.91282e-21	2.35703e-22	4.10699e-12	5.26113e-12
108	CHE	Switzerland	4.81446e-26	1.79396e-23	4.64498e-20	4.25559e-19	1.25821e-19	5.835e-23	7.2575e-17	5.56445e-19	2.16057e-16	1.79676e-14	1.33795e-19	1.05117e-17	9.58542e-21	1.70395e-19	3.30018e-28	1.83705e-28	1.80735e-26	3.34607e-18	2.20159e-19	9.8432e-19	5.60762e-19	6.42382e-18	2.00022e-21	1.2005e-19	1.05977e-16	5.17432e-19	1.0827e-16	1.12229e-14	2.18922e-18	1.38646e-15	1.83907e-15	1.84169e-22	1.54184e-15	2.21965e-16	4.08051e-17	2.80364e-15	6.70405e-13	1.85308e-12	8.24066e-13	2.9614e-12	2.02329e-10	1.24426e-12	5.79522e-21	8.06913e-22	6.76296e-23	4.2967e-13	1.06261e-12
48	VNM	Viet Nam	1.39612e-21	3.66848e-26	1.6941e-19	6.87421e-16	3.96739e-18	5.32238e-24	1.03794e-18	6.77837e-16	7.05447e-16	3.06486e-14	6.64133e-24	9.58816e-17	3.01916e-18	1.40312e-16	2.38012e-22	1.33156e-19	1.00156e-26	9.0517e-17	5.16617e-21	1.4631e-17	2.07315e-19	1.17702e-17	1.61501e-17	6.12109e-18	2.22661e-15	3.32933e-17	5.54856e-15	1.203e-13	5.09001e-17	1.79134e-13	2.93432e-15	1.22866e-21	3.73144e-15	3.26029e-15	4.00889e-16	6.93526e-16	7.36023e-13	3.44387e-12	4.07866e-13	5.59739e-11	1.16957e-10	1.43885e-12	1.49358e-20	4.5767e-22	2.84032e-24	4.15265e-12	5.15057e-13
45	PHL	Philippines	7.88571e-28	1.76426e-26	1.84603e-19	1.81339e-16	5.3014e-20	2.33897e-24	3.01809e-20	4.41037e-19	1.11652e-20	4.10851e-15	6.561e-23	2.23819e-20	7.2943e-20	3.49398e-17	9.4774e-24	7.52649e-22	1.44891e-29	7.62691e-17	5.18106e-20	4.28765e-19	1.36337e-17	1.43628e-18	3.37065e-20	6.41903e-17	9.48018e-17	9.50931e-19	4.04969e-16	1.34018e-14	1.12392e-18	2.19368e-14	2.91504e-15	4.85577e-22	9.1779e-16	2.21301e-16	1.24724e-16	4.08195e-15	3.54056e-13	5.89817e-13	2.37575e-13	1.03078e-10	6.21521e-11	7.34922e-13	7.7888e-23	6.40803e-24	3.23627e-23	8.47096e-13	1.1641e-13
84	BEL	Belgium	2.4062e-26	4.87376e-24	1.70952e-20	6.78871e-19	2.80373e-18	8.24732e-25	2.61811e-18	4.6157e-17	7.68165e-20	8.08349e-13	5.4741e-21	1.38716e-12	7.70514e-18	4.02774e-20	4.4313e-30	1.82641e-27	4.13397e-28	2.46774e-17	8.02099e-21	2.58639e-19	3.71957e-19	7.88014e-18	4.36762e-23	2.95081e-20	1.33453e-16	3.36421e-18	6.50895e-16	3.59232e-15	4.02322e-19	4.72453e-15	1.13606e-14	1.18016e-20	4.68219e-15	2.51004e-16	7.41559e-16	4.84809e-15	9.03928e-13	4.47526e-11	8.88974e-13	3.71617e-12	5.0593e-11	9.62719e-12	1.49768e-21	1.16965e-23	2.03499e-24	4.37149e-12	1.79708e-12
103	SVK	Slovakia	1.22707e-27	6.8321e-24	8.36252e-21	8.02568e-21	4.72235e-22	5.42697e-26	3.63411e-20	1.74838e-20	3.58643e-21	7.59205e-18	1.92781e-22	7.25592e-20	1.23449e-18	4.76479e-22	3.67284e-30	9.10591e-29	9.81745e-29	4.89581e-22	2.06627e-21	4.42654e-20	9.18879e-23	2.27551e-20	2.61279e-24	4.29038e-21	3.79458e-19	4.37918e-20	1.05818e-17	3.65629e-16	7.16973e-19	2.38074e-15	3.67986e-17	3.61659e-23	4.26407e-17	3.04907e-17	2.61178e-18	2.51105e-17	9.86244e-14	1.12973e-10	1.03502e-14	1.2751e-13	7.28135e-12	5.64094e-14	7.47096e-22	2.93361e-24	1.81874e-24	5.36236e-14	1.8361e-13
56	CAN	Canada	6.09837e-25	4.65101e-19	8.542e-16	4.81667e-16	8.76479e-15	1.42519e-22	2.31789e-15	1.95179e-16	2.11317e-14	6.08961e-12	6.6992e-19	1.17415e-14	6.08751e-17	1.11437e-15	9.44487e-23	8.17931e-20	7.0458e-20	8.01073e-16	5.33197e-17	4.80386e-17	1.8245e-16	6.34144e-18	4.2988e-21	1.32075e-18	7.40759e-16	2.05964e-18	1.08067e-16	7.55814e-15	3.20505e-19	2.55919e-13	2.72285e-13	1.42369e-20	4.70779e-15	1.64331e-16	4.05178e-16	1.37227e-14	9.46482e-13	2.2228e-11	1.578e-11	3.00933e-12	4.38275e-11	6.60696e-13	2.04746e-19	1.7592e-19	5.78228e-23	6.2887e-13	1.22132e-12
116	RUS	Russian Federation	5.57981e-25	5.49641e-22	3.4461e-19	8.69539e-18	1.67969e-17	6.43489e-23	4.95206e-17	6.57419e-18	5.25858e-15	7.28764e-13	1.63679e-17	3.13955e-15	6.61162e-16	1.99689e-17	1.39361e-21	6.2383e-18	1.84348e-18	5.36649e-16	2.1779e-18	5.43322e-19	2.1318e-19	3.70589e-18	1.29415e-21	1.44432e-18	5.7957e-15	1.2929e-18	1.77854e-16	3.7382e-15	1.74834e-19	1.00901e-12	3.38561e-13	5.23916e-19	2.90987e-14	9.96349e-17	2.6797e-15	4.86923e-14	2.30336e-13	1.26948e-12	2.34475e-11	8.60658e-13	2.49667e-11	2.31917e-13	8.80587e-19	2.61446e-19	9.3562e-22	4.34745e-11	3.75527e-13
1	AUS	Australia	2.58248e-25	8.77759e-19	5.05677e-15	1.71314e-17	5.55157e-16	2.14009e-22	5.74381e-12	2.48261e-17	7.70096e-13	1.10346e-11	8.27038e-21	1.26938e-11	4.74111e-17	7.59005e-16	1.23174e-21	5.60498e-19	3.76936e-18	1.67144e-15	1.68754e-16	1.80671e-17	3.69602e-18	1.52995e-16	1.69973e-20	6.64654e-17	9.0146e-16	4.99703e-17	1.90097e-16	7.83618e-15	4.73409e-18	7.81737e-14	1.94066e-14	3.27623e-20	2.53126e-15	1.25175e-16	7.38116e-16	7.92215e-14	4.96417e-13	9.17105e-12	5.42718e-12	1.83968e-12	3.02432e-11	9.22558e-13	2.13011e-21	1.76389e-19	1.97087e-21	2.56268e-14	3.12769e-12
58	MEX	Mexico	5.59243e-25	2.15974e-22	3.16879e-18	9.21584e-19	2.60563e-18	9.28824e-22	8.44268e-13	2.52165e-17	4.45709e-16	2.2382e-14	1.54655e-19	2.61856e-18	8.36582e-19	1.66965e-15	2.72372e-26	4.53006e-19	2.83227e-24	2.25179e-16	2.20805e-19	4.14113e-19	5.17275e-20	1.16204e-18	1.91324e-21	5.93883e-19	1.74916e-16	2.08081e-18	1.88687e-16	3.06428e-15	2.13943e-18	3.60989e-15	1.21701e-14	3.00115e-21	1.62094e-15	1.50729e-16	2.98669e-16	5.27005e-15	2.54151e-13	4.56183e-11	1.81496e-13	1.15876e-11	3.47651e-11	1.68829e-13	2.44845e-20	4.73204e-20	1.80474e-23	1.07724e-12	8.88698e-14
106	SWE	Sweden	2.9564e-26	1.59042e-22	2.27789e-19	6.32283e-18	1.66422e-20	2.88947e-24	1.32347e-17	1.04667e-18	3.914e-16	2.30676e-14	4.27082e-20	1.90261e-18	1.98379e-20	1.3125e-19	6.50602e-29	1.401e-28	2.4799e-27	1.19308e-17	6.63094e-20	5.68078e-20	2.47064e-19	9.20927e-19	1.82278e-21	5.7791e-20	4.61428e-17	2.97894e-19	3.40517e-17	6.60672e-16	4.09485e-20	1.05428e-14	2.28019e-14	3.47411e-22	7.56206e-16	1.64592e-16	9.65394e-16	4.78617e-16	1.11043e-12	1.24105e-11	1.94961e-12	5.45675e-12	4.94035e-11	1.27593e-13	2.73832e-21	7.17198e-24	1.57095e-24	2.10517e-12	3.23917e-12
105	ESP	Spain	7.11504e-26	3.45814e-22	8.41572e-20	1.25346e-18	3.7513e-19	9.08368e-24	1.8612e-14	2.54721e-17	2.43872e-18	2.38685e-12	2.61e-19	1.6128e-12	3.13771e-20	5.89886e-18	1.03997e-26	1.6809e-28	4.11001e-26	2.43601e-17	2.12322e-17	4.54917e-17	1.83172e-17	3.32282e-18	2.72648e-21	8.99268e-20	1.74824e-16	4.69332e-17	3.27468e-16	6.68441e-14	6.56545e-18	4.47903e-15	9.78939e-15	7.66438e-21	2.21784e-15	3.86578e-16	1.41823e-16	1.19962e-14	9.67216e-13	1.66412e-11	1.22961e-12	8.88372e-13	2.83021e-11	5.96323e-13	2.3945e-20	4.41111e-22	1.13382e-22	7.53965e-12	1.39321e-12
83	AUT	Austria	1.78468e-27	1.66772e-24	8.51473e-21	8.64364e-21	4.49636e-20	9.6718e-25	2.00708e-19	5.05428e-18	8.31328e-20	4.36652e-16	1.18903e-20	1.27155e-19	4.75703e-20	5.70804e-21	3.64295e-30	3.86406e-29	9.76352e-27	2.43343e-20	6.75772e-21	1.45015e-20	5.98822e-20	8.71412e-19	4.99583e-23	1.32247e-20	4.53201e-17	5.21246e-19	3.45669e-16	1.11165e-15	5.90652e-19	7.75659e-15	3.07796e-15	1.09759e-22	7.45607e-16	3.11496e-16	1.54521e-16	2.47982e-16	7.56856e-13	1.42134e-11	5.20728e-12	2.23263e-12	4.88812e-11	2.57618e-13	1.24569e-21	4.78997e-22	2.18102e-25	2.05561e-13	1.46736e-12
42	IDN	Indonesia	1.82552e-26	1.23698e-24	3.88631e-19	2.58399e-17	1.59319e-18	7.70291e-24	6.30168e-17	2.95535e-16	1.72432e-17	1.85626e-13	3.74652e-20	1.56432e-16	1.98575e-18	7.65707e-16	6.45926e-22	9.34537e-20	3.43342e-19	2.40302e-16	5.62797e-20	2.03266e-19	3.54695e-16	4.46685e-19	3.10872e-20	6.45681e-18	5.98503e-16	5.89679e-19	1.87953e-15	3.59113e-14	8.68884e-18	9.55136e-14	1.43683e-13	2.19194e-20	1.61945e-14	3.44304e-16	2.15598e-16	5.18472e-15	3.28301e-13	3.68279e-12	4.8209e-13	3.4837e-11	2.57496e-11	4.80066e-12	1.28476e-22	7.0108e-20	3.22568e-22	2.87447e-12	1.25121e-13
89	FIN	Finland	2.15383e-27	2.69561e-23	2.47244e-20	4.34801e-20	2.04295e-21	2.74428e-25	4.69958e-19	9.44614e-20	4.35298e-20	2.8233e-12	2.13172e-21	1.42219e-19	2.32229e-21	2.44031e-20	2.39954e-29	3.25351e-27	5.64707e-29	1.30471e-17	2.19514e-20	1.81448e-20	5.15977e-22	2.48741e-17	5.8879e-23	6.19221e-21	2.71228e-17	6.00938e-20	3.17539e-17	5.17097e-15	4.48714e-20	1.43915e-14	5.86674e-14	6.03954e-23	3.9271e-16	2.16723e-17	2.87829e-16	1.35194e-15	1.2124e-12	1.87493e-12	3.56192e-13	1.42378e-12	5.10531e-11	2.48419e-14	6.8032e-22	1.18116e-24	2.92534e-25	2.6251e-13	6.84146e-12
93	HUN	Hungary	4.04774e-28	6.68375e-23	5.61264e-20	4.09734e-20	9.08781e-21	1.43813e-25	1.34637e-19	7.68595e-17	2.68533e-18	1.58118e-13	1.94832e-21	4.06988e-14	4.13194e-21	8.8674e-21	7.81864e-29	3.0774e-29	1.11165e-26	6.08692e-21	1.45832e-20	2.49263e-19	1.77425e-21	1.0561e-19	5.00897e-23	1.90277e-20	7.99065e-19	8.8282e-19	8.16336e-18	1.38666e-15	1.84946e-19	5.82209e-15	3.86783e-16	5.06311e-22	1.43559e-16	3.24166e-17	7.00698e-18	1.82755e-16	2.19258e-13	3.50289e-11	5.09162e-12	2.74838e-12	1.94598e-11	3.81491e-14	5.34204e-21	9.91236e-23	1.125e-23	1.20893e-13	1.65079e-12
127	IRN	Iran	3.70179e-21	6.60742e-22	1.69478e-16	4.16576e-17	7.90882e-18	2.98353e-25	1.37295e-13	1.61462e-16	7.05414e-16	5.44413e-14	5.75107e-19	2.10043e-14	7.63189e-20	2.77951e-17	4.24967e-24	1.09733e-18	2.52356e-25	3.39126e-16	1.49288e-18	8.81541e-19	1.37539e-18	1.70675e-17	1.62288e-19	1.22343e-18	1.14734e-16	1.15501e-18	1.80146e-16	7.01149e-15	3.71624e-18	7.78318e-17	4.14512e-16	2.4331e-19	4.54427e-14	5.57502e-17	8.11391e-16	3.89453e-15	1.27583e-13	2.23719e-12	5.77306e-14	2.26433e-13	3.01778e-13	7.24143e-13	2.37447e-19	2.83511e-18	5.59917e-22	2.50773e-11	2.51642e-12
94	IRL	Ireland	1.79746e-27	1.26755e-23	5.26532e-21	2.67036e-20	1.17602e-22	1.26144e-25	1.84563e-18	2.30619e-19	7.17053e-20	7.17523e-13	5.96297e-21	4.25323e-14	7.01872e-22	1.71937e-18	1.17627e-28	2.39901e-28	9.9363e-29	2.44692e-18	3.88734e-18	8.20893e-18	8.35646e-23	3.84434e-17	8.76944e-23	4.9089e-21	9.36358e-17	6.89096e-19	8.9822e-18	4.89061e-17	2.41151e-20	2.55703e-16	2.14881e-15	3.6112e-24	4.67032e-16	2.18248e-17	6.12125e-19	3.08412e-17	5.87006e-14	4.25127e-14	2.54981e-13	8.6177e-12	2.02772e-11	9.90295e-14	4.50998e-22	1.20012e-24	3.2303e-25	7.03301e-14	1.09114e-11
86	CZE	Czech Republic	6.49155e-27	2.98721e-23	2.35697e-20	2.52834e-21	2.94092e-20	2.4499e-25	1.45902e-19	1.30019e-16	5.11298e-21	3.49492e-13	1.70433e-21	4.38489e-19	1.54374e-19	3.56853e-21	2.43264e-25	7.05247e-28	1.69796e-27	2.11015e-21	3.27119e-21	5.61804e-20	2.19738e-19	4.69373e-18	2.77169e-22	2.60285e-20	1.42202e-17	5.7373e-19	4.55549e-17	2.83087e-16	4.67919e-19	8.50717e-15	2.006e-15	2.6677e-23	3.58711e-16	1.48672e-16	9.26023e-17	2.99415e-16	6.93342e-13	1.03831e-11	1.96816e-12	2.21665e-12	3.26707e-11	3.77397e-13	6.72332e-21	3.86521e-23	1.73501e-23	1.59686e-14	5.07312e-15
87	DNK	Denmark	1.59923e-27	1.12521e-23	6.59235e-18	8.27449e-20	8.33088e-22	6.07282e-25	6.6979e-19	3.85271e-17	3.93585e-20	3.04692e-12	4.52058e-21	1.58317e-19	1.28649e-18	3.63044e-18	2.84667e-30	3.68057e-22	9.10552e-26	1.19478e-19	8.03953e-17	4.87326e-17	7.86309e-19	2.88059e-17	7.86721e-23	3.57702e-21	2.32956e-16	7.016e-20	2.66523e-17	1.16365e-14	1.56232e-19	2.18982e-15	5.11596e-16	1.24877e-23	5.28386e-16	7.63223e-17	1.14313e-17	1.47451e-16	9.00565e-13	9.0267e-13	9.28849e-13	8.66237e-13	2.66836e-11	3.3454e-14	1.0922e-21	8.36618e-21	2.29124e-24	6.16425e-12	3.14336e-12
62	BRA	Brazil	2.82817e-24	1.86339e-20	4.58213e-17	1.34181e-18	4.00771e-14	3.833e-23	8.01676e-13	3.34059e-15	4.14973e-17	6.10128e-14	1.01898e-18	3.59905e-16	1.53074e-19	6.68146e-19	1.04778e-26	5.65237e-19	4.89373e-27	8.9789e-16	2.3242e-18	1.1056e-16	7.13392e-17	7.14528e-19	3.07637e-20	2.67228e-15	3.06365e-16	4.88798e-19	7.44032e-17	3.26687e-15	1.58404e-17	7.0681e-15	8.43147e-14	2.72701e-21	8.80794e-16	8.83263e-17	1.53989e-15	2.21802e-15	1.50867e-13	2.4847e-12	2.53712e-11	9.00286e-13	9.13234e-12	3.96161e-13	1.16702e-20	4.58563e-22	3.10573e-22	1.80886e-15	3.02371e-13
100	NLD	Netherlands	2.81289e-26	8.27522e-23	5.73303e-20	5.2562e-19	3.29135e-21	8.02983e-24	1.17511e-17	1.03479e-15	4.045e-15	1.11693e-12	4.26642e-20	8.71297e-14	5.5494e-19	4.25652e-19	2.22397e-29	3.19341e-27	1.25369e-24	3.32018e-19	1.40766e-18	1.03958e-18	5.6621e-20	2.82378e-17	2.20191e-21	1.13025e-19	3.47972e-16	8.24928e-19	5.70944e-17	7.19347e-16	4.54439e-20	4.12774e-16	8.9313e-15	1.3817e-21	1.62801e-15	4.02614e-17	3.21194e-16	2.3334e-15	7.63017e-13	1.63159e-12	8.64689e-13	7.93064e-13	2.18796e-11	1.29927e-13	7.00556e-20	7.71394e-20	7.77466e-23	1.37964e-12	1.75311e-12
135	ARE	United Arab Emirates	3.11839e-25	4.53578e-25	1.04212e-21	9.90877e-19	1.74549e-23	8.14579e-26	3.25108e-16	1.36174e-21	3.89031e-16	4.63245e-16	5.37606e-20	2.11271e-20	8.26871e-22	1.44761e-19	1.69909e-32	3.80579e-19	3.95075e-26	6.12467e-18	1.86211e-19	7.91626e-20	1.11866e-17	1.59648e-19	9.87388e-24	3.94412e-19	1.25032e-17	2.5202e-19	2.97353e-17	2.0919e-15	4.6496e-20	1.27267e-16	8.1238e-16	4.111e-20	1.16808e-15	5.12275e-17	1.58251e-17	6.51129e-16	1.93109e-14	2.85078e-13	1.43242e-13	2.73003e-13	7.2645e-13	1.39556e-13	2.3212e-21	2.04816e-20	1.89603e-21	1.21034e-11	1.18102e-12
109	NOR	Norway	7.30215e-27	9.23346e-25	6.78843e-20	2.38942e-19	6.55025e-21	3.51548e-25	8.34507e-18	1.56343e-19	5.9027e-18	6.26808e-14	9.03911e-22	3.42922e-16	5.76347e-21	1.53506e-16	6.1769e-27	3.1656e-20	5.51948e-23	6.48718e-18	8.00708e-20	3.22021e-18	1.18472e-20	1.42344e-18	7.35583e-22	1.99459e-21	7.38694e-16	3.02928e-19	3.82633e-18	5.16165e-16	5.42095e-21	7.17982e-16	2.42433e-15	1.42764e-21	1.55942e-15	1.44151e-17	5.37529e-17	2.54482e-15	2.71753e-13	1.51746e-12	2.98891e-12	2.26969e-13	2.11006e-11	3.93704e-14	5.16119e-21	2.26332e-20	3.4584e-23	2.16562e-13	4.41586e-13
122	XSU	Rest of Former Soviet Union	1.58784e-23	1.14894e-20	1.06424e-17	5.07688e-17	3.7005e-20	1.96715e-23	4.05634e-12	1.2521e-16	2.08841e-14	1.06687e-13	3.71214e-18	7.13334e-14	2.10687e-20	4.2759e-20	1.03676e-25	4.99856e-21	2.93467e-16	1.96612e-17	2.06547e-18	6.99376e-19	2.95741e-17	8.31723e-18	8.78863e-21	1.2258e-20	5.07951e-17	7.68869e-19	9.53904e-16	1.88602e-15	2.31951e-18	3.13322e-16	1.94788e-16	3.98484e-21	4.265e-15	1.43542e-17	3.9796e-18	1.14763e-16	7.52852e-15	6.89599e-14	9.07491e-15	7.81486e-14	1.37945e-13	3.32401e-13	4.21073e-19	1.33608e-19	2.9052e-21	6.25903e-12	1.92979e-12
128	ISR	Israel	6.93735e-27	3.42267e-24	2.01391e-20	4.77287e-18	7.57527e-20	1.84591e-23	6.38622e-14	1.62753e-17	1.16521e-18	1.53049e-16	2.84415e-19	1.38433e-18	1.02887e-20	1.19638e-19	1.59851e-29	8.92027e-29	4.31253e-28	8.69227e-18	2.07323e-20	2.57022e-19	9.4533e-20	2.65244e-19	3.60149e-22	1.67445e-20	9.05092e-17	1.86355e-19	1.04078e-16	4.49677e-16	3.01765e-20	2.68815e-16	2.80407e-16	2.22134e-22	1.39058e-15	3.37238e-17	3.20139e-17	9.26182e-16	7.75803e-13	4.67403e-14	6.86472e-13	5.67806e-12	9.52541e-12	5.73413e-12	1.50106e-20	5.03177e-24	3.85197e-22	1.82963e-12	8.77364e-13
167	ZAF	South Africa	2.63984e-25	3.60212e-21	1.58768e-17	7.16837e-17	5.49302e-19	1.1091e-20	6.81852e-14	3.72652e-17	1.02677e-14	4.59781e-12	4.7674e-18	1.92804e-12	1.81476e-18	3.13638e-16	9.13112e-22	8.1105e-28	2.78841e-26	2.81845e-15	3.96145e-18	4.57733e-18	1.14376e-18	5.18116e-18	4.85432e-21	9.33789e-18	2.02228e-16	1.56498e-17	2.63214e-16	3.62006e-14	2.94705e-18	2.93364e-16	2.91455e-14	1.92252e-20	1.73529e-15	5.98049e-17	7.65995e-15	2.21602e-14	2.81037e-13	4.24679e-12	4.05785e-13	2.16632e-13	4.95264e-12	1.83475e-12	9.45372e-19	1.73958e-22	4.01524e-21	9.13407e-14	1.33451e-12
101	POL	Poland	3.13678e-27	2.43517e-22	1.15226e-19	2.33511e-19	1.22659e-18	1.42459e-24	2.47202e-18	8.02908e-18	1.14321e-19	4.67593e-13	1.56786e-19	2.0904e-19	1.06751e-20	2.86593e-20	2.13652e-25	2.45646e-26	2.55074e-27	2.32905e-18	1.43041e-20	6.06748e-19	3.28578e-20	3.33898e-17	1.10474e-22	8.25033e-20	4.87805e-17	1.04864e-19	2.93536e-17	1.03093e-15	1.06228e-19	2.84841e-14	8.96595e-16	1.20789e-21	9.16862e-16	2.25174e-16	7.39183e-17	5.25124e-15	5.6348e-13	2.64278e-12	2.4111e-12	1.02257e-12	1.59349e-11	3.74267e-14	9.68973e-21	2.98965e-23	9.62397e-25	9.33225e-13	8.57225e-14
39	XEA	Rest of East Asia	1.3842e-25	2.36957e-21	1.63391e-20	6.65569e-17	4.72022e-17	2.24457e-23	8.84148e-16	1.21766e-16	1.68844e-15	7.50936e-15	2.29144e-19	3.29388e-15	1.40558e-19	6.37219e-17	4.61328e-22	4.74678e-21	6.08465e-24	7.8821e-17	1.70514e-18	3.33882e-19	1.56697e-20	6.90568e-19	6.00396e-20	1.01613e-19	5.82203e-16	7.48679e-18	6.71036e-16	6.43873e-13	1.44432e-19	7.95753e-15	3.53381e-15	1.22239e-21	1.62741e-15	1.54315e-15	3.81475e-15	5.21912e-15	6.80906e-13	1.18248e-12	2.2327e-12	5.86672e-13	6.87042e-12	1.32104e-12	7.90574e-20	7.68806e-20	3.01318e-21	1.82598e-12	1.144e-12
117	UKR	Ukraine	4.0144e-26	2.69758e-21	1.2468e-18	1.0743e-17	7.0225e-18	4.65906e-21	3.53567e-17	6.20721e-18	5.60878e-16	3.08853e-14	8.47083e-18	1.97944e-17	8.09205e-18	1.46723e-18	3.13662e-25	4.53534e-25	6.89744e-25	4.30364e-16	8.07265e-19	1.8099e-19	3.9723e-17	1.20164e-17	5.3301e-20	2.19645e-18	2.08848e-17	2.5399e-18	9.93165e-18	1.65469e-15	3.11174e-19	3.57537e-15	5.53108e-16	9.95607e-22	2.12314e-15	4.97303e-17	2.95033e-16	1.44787e-15	4.45166e-14	1.35293e-13	3.25523e-12	6.13154e-13	8.08881e-12	1.02299e-13	6.15901e-21	1.20806e-22	6.07086e-22	2.17136e-12	3.24147e-13
119	XER	Rest of Europe	3.14215e-26	6.09529e-22	2.36192e-18	6.87459e-19	3.39012e-19	8.98519e-23	3.04355e-16	1.07536e-18	8.14544e-16	4.51632e-14	1.7227e-18	1.59868e-15	6.33653e-20	1.15256e-16	3.27422e-25	3.18481e-23	3.61758e-23	1.50001e-18	4.11866e-19	1.14555e-18	1.07753e-19	2.98589e-18	3.35422e-21	2.04742e-19	5.73809e-17	4.76502e-18	3.94674e-17	2.50871e-15	5.55498e-19	4.55616e-15	8.22634e-16	5.72186e-22	1.56407e-16	4.93672e-17	1.30757e-15	4.13856e-16	9.88035e-14	2.50808e-12	2.3627e-12	1.95785e-13	6.92108e-12	9.41483e-14	1.16554e-19	2.9602e-21	6.17133e-23	4.25707e-12	2.30211e-13
49	XSE	Rest of Southeast Asia	1.42649e-22	3.82094e-21	7.51186e-18	4.26181e-18	1.32491e-18	3.01691e-24	2.14111e-17	2.80025e-18	7.39767e-18	3.03941e-16	5.6133e-24	1.65835e-16	2.62759e-18	4.78561e-17	1.14449e-25	1.17491e-21	1.27743e-20	3.42424e-17	4.51119e-21	2.49545e-20	1.37727e-20	4.67348e-20	3.87596e-21	7.66408e-18	1.96754e-17	3.67563e-20	1.14172e-17	4.15867e-15	7.6659e-20	7.74025e-15	1.68516e-15	6.30213e-22	1.31469e-15	1.11054e-17	1.0204e-17	4.15163e-17	2.16394e-14	2.45135e-13	1.167e-13	1.2186e-13	3.02175e-12	1.49581e-11	2.37563e-20	2.91741e-22	4.17125e-25	3.64637e-14	8.79481e-15
134	TUR	Turkey	1.52149e-24	6.14043e-21	4.041e-18	3.01498e-17	6.11176e-19	1.6415e-21	1.06193e-13	2.70345e-17	6.12382e-18	2.38803e-16	9.85251e-18	2.03333e-15	1.57791e-19	3.37507e-18	2.43717e-27	5.35245e-28	2.53437e-26	6.99743e-17	2.03052e-18	3.34252e-18	6.10263e-18	2.48063e-18	7.16675e-21	1.9638e-18	1.40917e-16	1.44595e-18	1.07775e-15	4.6606e-14	2.57446e-18	1.17006e-15	1.03478e-15	1.32407e-21	1.23048e-15	2.08548e-16	2.70366e-16	8.3203e-16	5.48074e-13	1.53022e-12	1.27791e-12	3.80745e-13	9.79623e-12	7.96649e-13	6.1318e-20	2.22586e-21	1.8473e-22	7.38172e-13	3.43919e-13
133	SAU	Saudi Arabia	2.11444e-26	1.99155e-21	9.11406e-19	1.06566e-18	1.00423e-23	5.42878e-26	5.77412e-20	1.4098e-22	3.39929e-16	5.6526e-15	2.56355e-19	9.42591e-21	1.41081e-23	6.69265e-20	2.70148e-30	1.7647e-18	1.25764e-26	2.55463e-17	6.76101e-20	1.13387e-19	3.71473e-22	9.26369e-20	7.54964e-25	2.34738e-23	8.4959e-18	3.39518e-19	1.64405e-16	1.54405e-15	5.76765e-19	1.13988e-16	3.45962e-16	8.30675e-20	1.88906e-14	1.39093e-17	2.02654e-17	6.8408e-16	3.68165e-15	1.50807e-13	4.78001e-14	8.98917e-14	5.80744e-14	9.99857e-14	6.12477e-23	2.05576e-19	5.44165e-22	5.64282e-12	3.31236e-12
102	PRT	Portugal	1.03016e-27	2.1523e-25	1.67528e-21	1.12644e-20	1.25947e-21	1.69698e-26	6.76273e-18	6.09596e-20	1.67542e-20	3.64644e-14	1.91477e-21	7.47713e-16	3.53363e-19	9.00947e-20	8.91422e-31	2.37258e-29	1.1114e-28	6.74738e-18	3.62234e-21	1.01978e-19	7.72394e-19	4.01572e-20	1.25341e-22	2.45425e-22	3.50233e-17	3.38193e-18	8.73203e-17	5.20939e-15	1.36725e-19	8.07192e-15	5.35291e-15	1.09293e-22	1.19608e-16	4.49905e-17	3.01481e-18	3.13574e-16	6.47517e-14	7.91437e-12	1.27458e-14	5.54928e-13	2.49446e-12	5.57527e-15	5.29766e-22	6.45537e-24	1.31285e-24	2.54232e-13	5.23483e-13
137	EGY	Egypt	1.62028e-21	5.19364e-21	5.52774e-18	6.03807e-18	1.84653e-18	2.89889e-21	4.57834e-13	2.5026e-18	1.41561e-15	1.97958e-14	2.91007e-18	3.7132e-20	2.99455e-21	7.3563e-18	1.34314e-30	4.11178e-19	8.22632e-19	5.86617e-17	1.51253e-19	5.45752e-20	3.22614e-20	1.11851e-18	1.04324e-19	1.75061e-18	2.83879e-17	7.77474e-19	2.302e-16	1.77525e-14	3.03076e-19	1.72018e-15	7.1064e-16	8.92631e-22	6.69143e-16	2.25893e-16	7.44548e-17	4.29133e-16	2.42998e-14	4.04064e-13	8.43847e-14	1.74219e-13	5.71809e-13	4.37383e-14	2.67268e-21	9.36536e-20	2.97049e-24	7.73028e-12	1.78716e-13
115	ROU	Romania	1.84247e-29	3.61815e-24	4.12897e-20	9.11538e-21	2.88979e-21	2.84267e-26	2.46195e-20	4.14972e-20	1.37551e-21	3.78218e-16	1.26981e-20	8.23437e-19	3.46682e-18	2.85288e-19	1.37467e-27	2.61555e-22	8.38527e-30	3.55296e-18	1.09063e-21	6.42072e-20	2.45783e-21	3.36558e-21	6.81839e-24	7.80991e-22	7.0577e-19	4.9904e-19	1.76874e-17	5.81281e-15	3.71879e-20	1.35393e-14	5.29002e-18	9.04078e-23	2.94957e-16	6.21744e-18	5.77397e-17	3.42695e-16	3.01853e-14	2.44185e-12	4.11084e-13	5.35155e-13	7.71291e-12	3.53199e-15	7.50882e-22	1.0819e-25	1.26171e-24	7.21582e-14	1.27049e-14
132	QAT	Qatar	2.12681e-23	6.45451e-24	6.83189e-20	6.16787e-20	6.42069e-24	4.77273e-26	4.01887e-20	1.36275e-20	5.70856e-18	6.11429e-15	3.63542e-20	1.21449e-20	1.31214e-23	2.60806e-20	5.34796e-30	5.65692e-20	1.36906e-18	5.65728e-18	3.50987e-20	5.78903e-20	1.00899e-20	2.42269e-19	1.0159e-20	1.63782e-21	9.60794e-19	1.133e-19	2.70848e-18	6.77398e-16	7.36857e-21	1.04048e-17	4.14343e-17	2.98525e-19	4.03117e-15	2.61836e-18	6.12278e-17	7.28442e-17	2.67014e-15	1.1525e-13	2.63282e-14	2.84814e-14	2.55383e-14	5.28598e-14	3.73284e-22	5.88628e-19	3.1336e-22	2.18101e-12	3.53019e-13
136	XWS	Rest of Western Asia	5.52597e-24	4.43199e-21	9.09687e-18	1.11958e-17	1.67263e-20	4.40249e-23	1.64996e-14	5.39318e-20	4.07896e-15	2.15359e-14	3.1804e-18	6.50581e-15	4.90598e-20	6.01651e-17	1.91237e-25	1.7875e-18	8.58513e-19	2.0621e-18	3.75185e-19	1.95445e-19	2.92707e-18	2.28386e-18	4.57045e-22	1.22492e-19	1.32891e-17	1.1051e-18	8.45954e-17	2.17721e-15	2.60826e-19	1.91803e-16	1.63435e-16	2.38316e-21	4.77853e-16	1.15162e-17	2.47667e-18	1.36324e-15	5.30289e-15	9.92051e-14	5.75906e-14	9.6338e-14	2.19368e-13	1.1047e-13	1.91591e-20	2.30935e-20	7.36537e-22	7.66685e-13	3.06853e-13
138	MAR	Morocco	1.31814e-23	2.15659e-20	1.97159e-17	6.57082e-18	1.34187e-18	1.10618e-24	3.43461e-15	1.39488e-17	1.12707e-15	7.83419e-15	5.07688e-19	3.33948e-15	1.05757e-19	1.49175e-17	1.58577e-31	5.45242e-27	8.48041e-27	4.48549e-18	5.96439e-19	1.20663e-19	7.99499e-20	2.21949e-19	5.52709e-23	5.30247e-18	4.98161e-17	1.46254e-19	1.56161e-17	1.62223e-14	6.14601e-20	2.29932e-16	1.43838e-16	2.56153e-22	2.30534e-17	1.02452e-17	1.03261e-17	3.84262e-16	1.34648e-14	1.70685e-14	2.87175e-15	2.46407e-12	2.49813e-13	4.8118e-14	1.54441e-20	6.765e-25	8.11023e-25	2.73966e-13	4.63438e-14
82	XCB	Caribbean	4.03086e-24	2.89373e-22	2.19177e-18	1.24602e-18	3.01365e-18	3.83383e-24	6.01821e-16	7.85468e-18	3.17648e-16	1.21044e-14	3.12705e-20	3.39878e-18	4.26088e-20	5.47932e-18	6.87333e-27	8.06179e-25	1.53515e-23	4.09293e-18	2.46292e-19	4.85586e-19	1.06334e-19	8.31573e-19	2.14334e-20	8.05872e-16	9.13448e-18	8.29655e-19	6.78288e-18	8.57964e-15	2.68697e-19	8.01755e-16	2.6833e-16	1.01807e-20	2.53487e-17	7.71269e-18	1.38528e-18	6.37679e-15	1.99692e-14	4.91424e-14	2.7967e-14	6.54584e-14	3.99061e-13	1.92438e-13	2.59879e-22	7.96593e-22	9.73778e-23	3.33643e-12	4.41679e-13
113	BLR	Belarus	9.20503e-24	3.36745e-23	3.93033e-19	6.17577e-19	3.54921e-20	1.086e-22	1.32541e-16	1.33847e-18	1.9178e-16	1.90418e-15	2.14969e-19	7.13494e-16	1.06186e-19	5.31094e-19	3.55099e-25	3.59098e-24	3.22795e-22	5.05565e-21	7.13721e-20	2.09581e-19	1.47521e-22	1.77729e-18	2.00381e-26	4.19187e-22	1.50089e-19	7.05311e-20	1.96463e-16	3.51777e-16	1.25442e-19	4.6517e-17	3.00705e-17	3.75577e-22	2.30932e-15	6.41451e-17	1.86384e-17	2.70454e-17	5.5977e-15	4.5511e-13	5.13844e-16	1.749e-13	4.78825e-12	6.35869e-14	2.57342e-20	3.02571e-22	1.56391e-23	4.90291e-13	2.34777e-14
2	NZL	New Zealand	3.81584e-26	2.74413e-25	2.69646e-22	9.81398e-17	2.36932e-18	7.71502e-26	7.24369e-17	2.79322e-17	3.10266e-13	2.17744e-12	7.35819e-22	4.02593e-13	8.05877e-17	5.29788e-16	1.51035e-23	1.05729e-23	2.80322e-26	4.38284e-18	1.00577e-16	1.53899e-18	5.17507e-20	1.36135e-15	4.36999e-22	3.7913e-19	7.78674e-16	4.54319e-18	3.28303e-16	6.35174e-16	1.16196e-18	3.17286e-14	1.15989e-14	1.29944e-21	1.95929e-16	2.70867e-17	4.11366e-17	5.51542e-16	1.61875e-14	8.87604e-14	3.24726e-14	1.39822e-13	2.05715e-12	2.39286e-14	5.42846e-23	8.76904e-22	8.99042e-25	6.32578e-14	1.65009e-13
112	BGR	Bulgaria	3.35642e-25	9.59364e-22	4.72284e-19	1.12342e-19	1.69455e-19	1.29149e-24	1.27227e-17	5.33026e-18	7.23155e-19	1.58959e-15	1.07617e-18	1.67018e-17	7.66324e-20	4.63357e-19	7.18791e-26	3.83899e-29	3.04572e-28	3.9252e-18	4.23625e-19	2.14352e-18	3.26947e-20	6.41863e-19	2.45851e-22	9.51506e-20	6.2874e-18	4.5432e-19	1.48998e-17	1.77746e-15	2.52538e-19	1.6605e-15	3.2911e-16	2.66655e-22	9.33888e-17	5.88676e-18	7.20742e-21	2.37711e-15	1.39991e-14	3.34104e-14	1.94863e-12	5.49226e-14	1.689e-12	3.79844e-14	3.35055e-20	6.41813e-24	1.29807e-22	3.31068e-13	3.26967e-13
80	PRI	Puerto Rico	7.13606e-28	5.88425e-21	4.63919e-17	8.1394e-18	5.41692e-16	1.1836e-26	9.72559e-14	2.14393e-17	2.51087e-16	1.87631e-13	1.2706e-23	3.1268e-16	6.58958e-19	1.108e-17	1.33349e-27	3.42406e-24	3.7895e-22	2.21884e-18	6.1201e-19	5.40646e-19	3.10877e-19	1.64362e-18	1.06755e-21	5.66473e-21	2.62138e-17	4.41853e-19	8.60412e-18	2.90665e-16	8.17233e-20	1.26277e-15	1.56589e-15	1.22766e-21	7.37134e-17	3.53955e-17	5.73229e-17	3.95048e-16	1.5722e-13	6.93468e-13	9.42383e-13	3.46087e-13	2.75808e-12	3.18655e-14	6.64905e-24	1.87891e-24	1.28948e-23	3.88437e-14	1.30833e-14
104	SVN	Slovenia	1.89869e-28	3.80892e-24	3.00381e-21	1.59352e-21	2.32969e-23	9.55339e-27	9.82624e-20	1.32101e-20	9.47545e-21	1.37804e-14	3.71255e-21	4.40276e-19	8.52724e-20	8.12601e-22	2.64179e-29	6.15415e-29	1.34024e-29	1.76974e-20	1.78777e-21	8.90011e-21	2.18639e-23	1.2629e-20	6.70285e-25	3.70057e-22	8.83802e-20	3.69642e-19	8.49354e-18	7.91099e-16	6.89826e-20	1.55975e-15	2.14575e-16	2.92091e-27	2.76342e-17	3.91818e-18	7.81304e-18	1.95639e-17	6.22383e-14	3.49956e-13	3.29221e-14	1.03257e-13	4.12012e-12	1.34285e-14	2.393e-22	1.1366e-24	3.38479e-25	7.65671e-14	4.19066e-14
50	BGD	Bangladesh	4.33836e-29	1.42925e-28	7.85451e-22	1.51643e-20	3.25005e-17	2.13808e-24	1.14946e-13	1.30118e-19	4.53997e-17	2.38356e-15	5.094e-21	1.5026e-22	3.10099e-21	2.53737e-16	7.39713e-34	2.32513e-27	3.0829e-23	3.6986e-19	1.11298e-24	1.19631e-24	3.85659e-20	1.21543e-21	9.18898e-21	2.02739e-20	7.35885e-18	6.67495e-22	4.61068e-16	4.32441e-14	4.85999e-18	6.36029e-16	6.30307e-18	1.01493e-23	3.35744e-16	5.56482e-19	5.24488e-16	9.80959e-21	7.86219e-16	3.38431e-18	6.64115e-17	6.74314e-15	1.33463e-12	2.53201e-12	9.41559e-26	9.67959e-23	1.27643e-27	2.02523e-13	2.3766e-15
110	XEF	Rest of EFTA	1.01479e-26	1.16334e-22	1.10702e-19	1.2658e-19	1.40497e-20	1.16805e-24	4.08167e-18	4.42156e-19	6.47905e-19	2.0033e-14	1.52569e-20	7.31984e-19	1.22821e-20	1.02417e-19	1.47768e-25	1.15506e-21	3.98154e-25	7.77901e-20	3.89859e-20	1.94178e-18	1.99517e-20	2.5047e-19	1.10387e-22	1.61732e-20	1.01706e-16	1.0118e-19	2.47463e-18	1.44086e-16	3.68287e-20	4.80512e-17	5.83449e-17	5.08061e-23	2.9098e-17	5.934e-18	4.22864e-18	3.95206e-17	1.9628e-14	4.09302e-14	2.2057e-14	3.42266e-14	3.56502e-12	2.89766e-14	9.39704e-23	2.86176e-21	1.24592e-24	1.4827e-14	2.29463e-13
99	MLT	Malta	5.06409e-29	8.77045e-26	1.8451e-23	2.45181e-21	9.55412e-24	5.87553e-27	4.61359e-20	5.21874e-21	2.07495e-21	2.47853e-17	6.77138e-22	4.3822e-21	5.55947e-24	2.71733e-21	3.37295e-31	2.15799e-30	3.44132e-30	3.26357e-26	2.63825e-23	7.0641e-22	6.60719e-24	3.69265e-21	2.8666e-24	5.70632e-23	1.20611e-18	2.21945e-20	5.45145e-17	2.96842e-16	9.4818e-23	1.21235e-19	4.7869e-17	7.24275e-28	5.91359e-18	7.62639e-19	2.80257e-19	5.58356e-19	1.99046e-16	1.79526e-15	6.66357e-17	3.32057e-12	4.74816e-13	5.72192e-15	1.09437e-25	9.52017e-26	6.77492e-25	3.49299e-15	4.33735e-14
71	CRI	Costa Rica	8.99143e-28	9.45462e-26	4.65602e-22	2.34925e-18	2.5438e-24	1.36559e-26	6.87009e-18	1.4111e-17	1.78322e-20	2.56484e-14	2.68714e-19	5.06378e-21	9.00964e-20	1.38129e-19	5.2024e-29	1.83893e-26	1.89511e-25	3.94319e-23	1.73115e-19	1.15e-19	3.86773e-20	4.80385e-19	8.73734e-21	2.84282e-19	1.6538e-17	2.0071e-19	1.94258e-18	5.53411e-16	6.40095e-19	1.04119e-16	1.02481e-16	1.22229e-23	1.48898e-17	1.28235e-18	1.04515e-19	3.65286e-17	7.37914e-15	1.86945e-14	3.43118e-15	1.84873e-12	1.8279e-12	1.00591e-13	1.26461e-21	5.29912e-24	5.33096e-23	8.64761e-15	5.70607e-14
60	ARG	Argentina	5.47797e-25	8.87925e-25	7.35381e-16	7.33539e-19	2.89692e-14	8.0876e-24	2.72084e-13	5.86609e-16	7.72937e-17	1.34977e-13	3.13695e-20	8.20783e-14	2.51397e-19	9.57363e-19	1.19339e-27	1.86984e-19	8.48164e-23	4.11371e-18	2.06191e-19	3.75218e-17	1.39888e-16	4.2183e-17	1.60164e-21	1.02881e-18	3.44908e-16	5.5241e-18	1.15213e-16	1.90856e-15	9.24551e-18	4.5047e-15	2.55287e-15	4.93706e-22	4.68107e-16	2.62262e-17	1.87813e-16	2.31685e-18	1.32542e-14	3.88919e-13	1.14279e-14	3.9011e-14	1.18039e-12	4.43133e-14	9.72477e-21	3.06126e-20	6.81778e-23	1.922e-13	9.85112e-14
140	XNF	Rest of North Africa	5.68912e-23	4.82277e-21	3.06426e-18	7.5045e-19	7.26534e-19	2.20164e-25	1.10357e-16	8.33791e-19	5.36137e-17	7.65884e-16	4.57134e-20	2.3434e-17	5.55673e-21	5.26178e-19	5.00158e-25	2.96311e-19	1.83622e-21	5.11637e-19	8.47772e-20	8.2045e-20	8.62757e-20	5.3046e-19	9.79509e-21	1.26374e-18	9.45796e-18	3.9451e-19	1.38324e-17	1.21776e-15	9.01973e-20	5.67612e-16	8.02532e-17	1.16242e-20	5.67336e-17	2.85594e-17	8.94517e-18	3.33186e-17	2.38562e-14	1.98395e-13	7.27382e-14	8.4941e-14	2.96767e-13	6.05812e-14	3.75639e-21	1.19013e-21	1.972e-23	1.99126e-12	1.88452e-14
98	LUX	Luxembourg	4.83663e-28	5.06572e-25	2.67356e-22	1.33905e-20	1.63657e-22	2.91975e-27	1.89457e-19	5.45186e-21	1.34433e-19	1.93112e-18	6.75768e-22	3.4297e-20	5.76268e-21	3.29692e-21	2.8335e-30	2.0659e-29	4.34713e-29	8.22323e-24	2.35618e-21	1.99797e-21	1.02379e-22	1.22832e-20	2.20359e-23	1.61794e-21	3.36285e-21	6.13582e-20	1.33642e-16	5.2876e-18	1.31644e-21	4.38095e-18	1.02201e-17	3.05347e-26	4.53613e-17	1.48241e-17	5.35391e-17	3.13574e-16	8.0911e-14	1.05534e-14	3.49736e-16	1.88801e-13	1.97925e-12	7.65571e-16	1.64108e-22	7.81951e-25	6.06189e-25	1.70284e-13	3.23215e-13
53	PAK	Pakistan	3.74227e-28	5.79424e-28	3.07187e-17	2.20595e-17	1.95539e-17	4.27455e-27	2.98679e-13	4.43197e-18	2.07816e-18	2.99272e-16	8.63909e-20	1.50684e-15	3.97602e-20	2.11353e-16	1.19499e-26	8.98744e-25	9.20953e-26	1.27882e-17	3.21975e-21	7.23143e-21	7.38936e-18	2.15173e-19	4.87541e-19	4.37481e-19	1.49907e-16	2.51599e-19	5.4736e-15	4.61992e-15	6.85004e-18	3.69438e-17	7.37917e-17	7.70582e-22	3.69818e-16	1.31785e-16	7.37164e-16	4.57284e-15	4.48747e-14	1.2118e-14	2.76066e-14	9.12776e-14	4.2573e-13	1.02627e-13	7.03101e-24	2.92644e-23	1.48634e-23	1.20202e-12	1.30897e-14
139	TUN	Tunisia	4.69582e-27	6.95909e-21	1.54757e-18	2.48566e-18	4.56035e-25	3.36357e-26	3.92179e-18	1.70544e-21	6.38314e-18	1.54499e-15	3.40074e-19	2.3459e-18	5.90939e-24	2.70487e-18	3.06947e-26	7.38726e-23	3.40041e-25	1.27404e-19	1.90233e-19	1.06902e-19	3.83267e-19	5.31153e-19	1.08195e-25	9.94332e-19	4.23073e-18	2.48419e-19	2.64956e-17	5.18628e-15	4.49956e-19	3.50135e-16	1.01811e-16	4.79185e-24	3.85075e-16	1.13706e-18	6.85153e-23	4.90449e-17	1.59947e-15	1.14748e-13	8.94879e-15	3.82112e-14	9.60549e-13	2.69962e-14	3.8297e-21	1.19036e-22	9.49001e-23	9.47085e-13	1.68665e-13
63	CHL	Chile	1.4015e-24	3.58773e-23	4.07067e-18	2.08693e-16	3.22387e-17	2.38915e-23	2.86558e-17	4.97366e-17	7.71948e-18	7.95438e-14	1.8166e-20	4.25647e-14	3.61517e-19	1.83948e-16	2.73451e-29	2.22397e-26	8.54822e-26	5.82016e-16	5.58164e-19	1.17822e-17	3.91441e-20	6.53733e-18	2.39588e-22	3.07047e-20	7.88546e-16	1.90511e-17	7.57024e-18	3.45074e-16	2.48941e-19	2.57007e-14	1.03075e-13	2.46534e-22	3.87391e-16	3.32326e-19	4.82191e-17	4.44101e-14	1.50802e-13	1.3126e-15	1.76704e-13	4.3044e-15	1.03597e-12	6.03277e-15	1.17958e-23	1.65359e-25	1.56056e-23	3.72805e-14	4.077e-13
88	EST	Estonia	2.34132e-28	5.79457e-24	7.07742e-21	9.65392e-21	9.19294e-23	1.70087e-26	4.70529e-20	1.71227e-20	4.91162e-21	1.37643e-17	8.50098e-21	7.54856e-20	5.2457e-19	3.61284e-21	8.4459e-27	2.43173e-28	1.50132e-27	1.05971e-19	6.82092e-22	8.42571e-20	2.96913e-21	5.97474e-20	1.3957e-24	2.05403e-22	2.26312e-17	3.51208e-22	6.33955e-18	3.29001e-16	5.11474e-22	2.939e-15	2.59473e-17	2.99327e-23	2.44164e-17	1.43744e-19	3.71066e-19	6.8353e-17	9.09179e-15	4.86968e-14	2.00769e-16	3.06707e-13	1.8111e-12	7.29001e-15	6.90809e-22	2.10635e-25	2.70007e-24	1.81622e-13	8.63804e-14
129	JOR	Jordan	6.60184e-26	8.95509e-23	2.3902e-18	1.5118e-18	2.4148e-23	7.15754e-26	6.26953e-20	1.33068e-20	1.81681e-15	1.03844e-14	6.19714e-21	9.47721e-17	2.97076e-20	2.49548e-20	1.09984e-26	1.27941e-29	1.00529e-29	1.03012e-19	1.54092e-20	2.59622e-19	5.3988e-20	7.2449e-20	3.31152e-21	7.70814e-20	1.7421e-18	7.61209e-20	6.65848e-18	1.60523e-15	9.9618e-21	4.1237e-17	9.4013e-17	2.20367e-22	9.16328e-16	1.37314e-18	3.08881e-23	9.35299e-17	5.42772e-15	1.48535e-14	7.90371e-15	2.28905e-14	7.23349e-14	3.54446e-14	9.0938e-22	6.12894e-24	7.49082e-23	1.08796e-12	2.10331e-13
54	LKA	Sri Lanka	1.17616e-23	8.03547e-28	8.21288e-21	9.91732e-20	1.35242e-22	3.22592e-25	3.77781e-21	3.19616e-17	3.44171e-18	1.39649e-16	2.11839e-21	1.16726e-21	3.72946e-21	7.72792e-18	1.07117e-32	3.08433e-30	1.30285e-29	2.25784e-19	7.54512e-22	2.71195e-21	1.83207e-21	1.48548e-20	2.00388e-21	5.09693e-23	7.17227e-18	1.79373e-20	1.62755e-16	5.61458e-15	6.53184e-21	5.21956e-17	1.18156e-16	7.39112e-23	6.46868e-17	8.32247e-19	8.43536e-18	3.13115e-20	6.95711e-15	3.65247e-14	1.93347e-15	4.32648e-14	1.43585e-12	4.6767e-13	1.08915e-24	2.44268e-25	1.2307e-24	1.04997e-13	5.43717e-15
3	XOC	Rest of Oceania	2.23856e-23	4.06613e-22	1.74527e-18	8.6658e-19	6.51633e-18	5.9345e-25	1.70058e-15	3.67686e-17	1.37814e-16	4.57997e-14	6.83171e-20	2.06331e-17	6.45208e-17	1.5786e-17	5.05463e-25	1.01369e-22	1.80178e-20	2.89711e-20	2.47099e-19	1.75817e-19	3.58886e-20	3.99575e-19	1.64532e-21	6.21721e-20	8.66677e-17	3.33922e-19	6.64877e-18	4.56987e-16	4.93984e-20	5.39887e-14	2.31203e-16	2.37502e-20	5.37452e-17	1.53317e-17	2.85397e-16	1.39989e-17	1.76476e-14	2.20193e-13	2.07758e-13	6.80886e-14	5.42173e-13	5.32818e-14	4.43609e-20	1.20291e-20	1.02216e-24	2.28329e-13	8.82078e-14
126	BHR	Bahrain	1.36036e-23	4.10445e-24	6.71201e-20	3.75416e-20	2.19452e-24	1.10545e-26	8.48943e-21	7.48344e-21	1.48799e-17	4.39451e-14	8.9768e-21	2.04504e-21	6.95355e-24	1.21335e-21	6.72081e-32	1.00188e-25	1.28947e-30	5.5289e-18	3.57169e-21	8.33187e-21	1.17463e-21	2.92922e-20	8.96214e-22	1.84324e-22	6.21785e-20	4.40372e-21	5.94993e-19	4.89514e-17	9.12444e-22	2.25861e-17	5.50676e-17	1.25454e-20	1.5998e-16	5.38281e-18	2.84024e-19	9.41741e-16	1.21233e-15	1.90735e-13	5.67302e-15	6.27531e-15	1.03237e-13	6.5196e-15	3.15556e-21	8.19733e-24	8.01072e-23	1.10752e-12	9.09199e-14
92	GRC	Greece	4.80003e-27	1.11968e-22	8.0999e-21	4.21464e-19	3.9088e-22	6.11333e-26	9.68758e-14	8.26539e-19	4.97655e-20	1.08276e-13	9.70971e-21	1.1246e-18	2.23381e-21	2.59906e-19	2.77596e-28	9.39259e-26	1.27406e-28	9.45953e-18	6.64181e-21	2.32954e-19	3.5292e-18	4.68993e-19	1.38498e-22	8.29083e-21	1.25893e-17	8.98309e-19	4.96292e-18	2.04659e-15	7.52632e-21	4.68013e-17	1.83233e-15	1.80371e-23	2.85644e-17	6.97685e-17	1.03197e-17	1.11172e-15	9.76334e-15	6.60938e-15	3.41263e-13	1.91912e-14	3.60853e-13	7.15205e-15	1.40147e-21	3.96115e-24	4.4496e-24	3.09793e-13	3.34314e-13
120	KAZ	Kazakhstan	3.93527e-24	4.40802e-20	4.96938e-19	9.7456e-19	1.02637e-20	7.76028e-24	5.09529e-14	3.96181e-17	1.17684e-15	1.46032e-13	1.68532e-18	4.62946e-14	1.55223e-21	6.63639e-21	7.18435e-24	1.0832e-17	7.92951e-23	3.58836e-16	3.94156e-19	1.23816e-19	2.11782e-18	1.47993e-18	2.91096e-21	3.36866e-21	1.62969e-17	5.88469e-20	1.03723e-16	1.16073e-15	1.37058e-18	9.06042e-17	3.98533e-17	2.22534e-19	1.53736e-14	3.92364e-18	1.31446e-14	4.19462e-14	2.86878e-15	3.72703e-13	4.24939e-16	1.83997e-14	9.16149e-14	6.19463e-14	4.57952e-20	3.65996e-19	2.21448e-23	2.79532e-13	6.98964e-14
163	ZWE	Zimbabwe	4.57885e-25	3.92477e-27	3.30753e-18	9.02072e-18	1.32839e-18	1.9151e-26	3.2903e-13	9.18442e-15	6.33821e-16	9.35895e-15	6.88428e-21	1.50105e-18	1.93769e-19	2.91076e-20	1.95617e-29	5.14808e-24	4.61232e-28	1.70821e-17	1.64143e-20	3.29289e-20	6.57407e-20	3.03556e-19	2.44649e-25	4.60035e-19	1.4643e-18	2.1955e-19	3.71671e-18	8.19938e-16	3.61542e-20	1.63564e-16	6.75589e-17	6.72377e-26	2.26405e-19	3.3668e-18	2.41133e-16	1.42929e-19	9.57701e-16	3.58154e-14	5.11212e-15	7.55399e-15	1.74462e-14	1.91582e-14	3.20482e-20	4.68507e-22	5.35118e-23	6.31978e-13	6.66765e-14
130	KWT	Kuwait	1.59407e-26	1.11394e-26	4.97434e-22	6.75943e-21	2.68238e-25	1.53331e-27	1.4734e-21	4.89101e-23	1.94118e-17	3.5347e-14	2.56057e-21	3.88355e-22	4.5765e-25	1.96009e-21	2.38027e-30	1.04756e-18	5.2062e-26	7.08214e-18	1.92497e-21	7.60761e-22	4.8313e-24	2.49958e-20	1.03244e-25	4.3624e-24	2.14974e-19	4.53757e-21	1.52669e-19	4.83484e-17	1.00636e-20	6.91438e-18	6.14097e-17	4.90037e-20	7.23654e-15	5.5834e-19	2.97818e-19	8.54015e-17	1.41216e-16	3.46825e-15	1.50355e-15	3.15572e-15	9.24612e-15	2.74712e-15	7.22672e-24	1.18654e-19	4.40603e-23	6.46731e-14	1.60092e-14
78	DOM	Dominican Republic	3.20123e-23	1.56237e-27	5.89731e-20	2.54584e-19	2.66682e-25	2.0572e-23	2.00534e-20	8.87916e-19	2.07263e-16	3.46423e-15	4.82468e-22	6.9277e-21	1.14353e-20	5.0897e-19	5.56086e-32	7.95046e-30	4.64636e-28	1.18554e-17	7.83589e-20	2.68083e-19	3.44623e-21	2.85919e-19	1.37039e-20	1.39512e-19	2.78327e-18	3.24584e-19	2.81037e-18	5.06647e-16	1.42114e-19	1.37593e-16	7.41699e-16	3.32591e-23	1.24825e-17	1.58222e-18	5.79939e-16	8.31897e-16	1.26359e-15	2.64294e-14	6.13537e-15	7.80748e-14	1.15258e-12	4.88314e-15	1.34935e-23	4.19046e-23	3.92793e-23	1.94241e-14	6.9402e-14
131	OMN	Oman	1.61769e-24	5.41365e-25	2.30229e-19	6.07951e-19	2.48932e-24	7.75359e-27	9.67244e-21	2.73804e-21	3.5787e-17	5.19325e-16	1.27075e-21	1.80994e-21	2.83564e-24	1.31611e-20	7.61329e-31	1.95246e-18	5.47362e-27	4.75179e-17	1.82178e-20	6.25945e-20	7.9257e-21	1.51641e-19	4.20242e-21	1.38344e-22	1.55489e-17	9.74108e-21	1.8278e-18	3.55725e-16	1.66286e-20	5.15795e-17	8.79404e-17	5.10669e-23	6.46892e-15	5.02661e-17	3.72086e-16	8.06606e-16	4.11209e-15	1.0367e-13	2.83855e-14	2.70449e-14	1.00525e-13	2.54899e-14	3.50914e-23	1.76085e-19	1.98321e-22	1.67008e-13	4.84957e-13
41	KHM	Cambodia	8.42334e-23	1.47826e-27	1.45395e-20	2.59737e-19	4.24444e-20	7.86491e-24	2.47961e-18	8.47903e-19	3.4305e-17	7.14482e-14	1.54607e-23	1.93131e-21	3.28138e-19	1.81919e-18	4.81577e-32	1.46067e-28	1.11919e-28	7.4847e-21	1.18529e-20	9.42615e-20	5.44411e-21	1.48116e-20	3.02218e-20	1.30084e-19	1.85303e-18	6.34323e-20	7.87736e-17	2.09534e-14	1.35026e-18	5.75079e-15	1.96395e-17	1.11319e-26	1.6292e-16	1.78988e-18	5.07827e-23	6.63275e-20	1.4333e-13	1.59129e-13	1.72596e-14	1.43525e-14	1.34493e-14	5.33653e-13	5.09506e-24	1.92699e-25	1.69149e-23	1.45741e-13	6.24529e-14
164	XEC	Rest of Eastern Africa	2.24319e-23	6.37822e-22	6.66202e-19	4.80714e-19	1.36339e-16	3.30353e-23	7.98599e-15	2.43395e-18	6.54938e-16	3.49773e-15	1.00302e-18	2.60352e-16	1.28291e-19	5.11322e-19	3.29987e-25	4.70524e-18	1.23819e-20	2.6363e-18	1.35579e-19	2.09501e-19	1.71336e-19	4.60232e-19	1.59286e-20	4.78221e-19	3.57402e-18	3.56222e-19	5.85002e-18	7.61319e-16	4.3426e-19	2.45713e-16	8.82154e-17	1.85406e-22	1.82827e-17	8.35451e-18	1.23162e-17	7.07727e-17	1.11413e-14	2.26026e-13	5.1891e-14	7.11312e-14	3.6838e-13	3.75245e-14	3.51643e-22	5.73179e-22	1.52353e-23	1.38341e-13	2.37762e-14
55	XSA	Rest of South Asia	3.23813e-22	1.93198e-22	5.42088e-19	3.67108e-19	1.82486e-20	5.1573e-23	1.19537e-15	1.68638e-18	1.18311e-16	4.45143e-16	2.87133e-18	2.01453e-14	4.85115e-21	3.34412e-19	1.83255e-28	4.33767e-22	4.69574e-23	2.1405e-20	6.55334e-21	3.85585e-21	6.08344e-20	9.75404e-20	3.94988e-21	3.50583e-20	5.15546e-19	2.43301e-20	3.66985e-18	3.77223e-16	7.66577e-20	2.61503e-17	4.5775e-17	3.33001e-22	2.08828e-18	1.13432e-17	5.31458e-19	5.50351e-19	6.4721e-15	9.08662e-14	3.1077e-14	6.19544e-14	9.10067e-14	1.81065e-14	2.25192e-20	4.46807e-20	2.47659e-23	3.68162e-13	2.00748e-14
150	XWF	Rest of Western Africa	1.98691e-22	9.45056e-27	1.70376e-18	6.36386e-19	1.28003e-16	5.40168e-24	1.60828e-13	1.1483e-18	2.52616e-16	6.38716e-15	1.11417e-19	7.75217e-20	9.09294e-18	3.70933e-19	1.51733e-26	5.14411e-19	1.96288e-25	8.61504e-17	9.5579e-20	1.60871e-19	2.10051e-20	1.23705e-19	1.3678e-20	6.24971e-20	6.96191e-18	1.02018e-19	1.61893e-18	5.00688e-16	6.20689e-19	3.12713e-16	5.15511e-17	3.71138e-24	4.73321e-17	1.06571e-18	6.12088e-20	1.92767e-17	2.87002e-15	7.72487e-15	9.69131e-15	2.41921e-15	2.99213e-14	2.1811e-14	5.5784e-22	1.92194e-20	7.04747e-23	4.43571e-13	2.26422e-14
70	XSM	Rest of South America	5.79767e-29	9.93649e-24	1.45815e-18	3.67681e-20	6.87193e-21	1.96705e-26	1.21598e-19	8.53345e-20	1.6908e-19	3.20725e-15	9.2491e-21	8.06409e-17	3.84918e-18	8.60225e-20	1.15434e-29	1.38819e-24	2.28109e-26	2.44668e-21	5.47786e-20	6.41407e-20	2.27801e-21	2.20615e-19	1.71103e-22	9.70947e-21	1.13909e-18	7.93298e-19	2.39622e-18	2.15271e-16	5.33157e-20	3.47379e-16	4.35459e-17	4.83876e-23	1.34709e-17	1.41255e-18	3.27841e-18	8.02339e-18	1.27673e-14	9.02814e-14	4.83813e-13	4.21323e-14	3.73289e-13	1.06115e-14	1.43954e-24	2.96841e-24	3.5656e-24	2.52938e-14	3.75634e-15
151	XCF	Central Africa	1.08538e-23	1.72645e-25	3.39726e-19	8.34913e-20	1.83316e-20	3.24776e-23	5.27002e-15	3.72122e-19	6.54693e-17	7.21146e-16	9.45415e-22	5.54846e-19	6.55079e-18	3.56884e-19	1.23628e-25	3.2175e-19	3.43723e-20	1.9196e-17	4.52867e-20	2.8961e-20	5.76753e-21	1.01389e-19	2.75443e-22	9.97734e-20	1.12746e-18	7.1179e-20	1.32428e-18	2.66627e-16	9.13791e-21	2.13654e-14	1.47043e-17	1.30024e-23	1.98493e-17	3.09113e-19	1.98175e-21	4.66163e-15	2.75667e-16	1.37741e-14	2.55524e-15	2.56907e-15	6.9395e-15	8.54735e-15	1.04198e-21	2.41244e-22	2.78652e-23	3.68631e-13	3.27119e-14
121	KGZ	Kyrgyzstan	4.4947e-25	1.11591e-22	6.7709e-19	2.29071e-18	5.446e-22	5.09758e-25	1.89053e-15	1.97841e-19	9.49998e-16	2.03843e-13	1.99987e-21	2.21149e-14	2.63226e-22	3.03896e-21	9.89553e-27	2.3604e-23	4.00036e-25	1.42231e-18	8.12799e-20	2.39119e-20	8.89113e-20	3.25333e-19	5.58672e-23	1.31601e-22	1.9057e-18	8.52469e-20	8.65844e-18	9.63749e-17	1.5878e-18	2.54041e-18	6.68553e-18	2.08897e-22	6.60453e-18	1.28665e-18	8.6675e-17	1.86901e-16	1.96847e-15	7.69349e-15	9.87627e-16	6.18792e-14	2.31566e-14	1.18111e-14	4.74535e-22	8.60661e-25	8.17772e-22	2.44781e-13	1.44025e-13
75	PAN	Panama	2.69146e-23	3.7012e-24	6.54665e-20	4.09404e-23	5.41023e-21	1.32711e-21	5.1978e-18	5.15521e-19	1.5495e-20	7.20089e-17	6.17774e-21	4.62631e-21	1.45181e-18	1.65011e-18	5.12924e-30	3.10817e-27	6.68591e-27	2.86977e-23	2.91592e-19	3.34763e-19	1.50074e-21	1.5981e-19	2.53051e-20	1.81974e-20	5.06044e-18	2.19092e-20	5.27743e-19	1.46931e-15	2.97725e-19	1.12791e-15	4.03775e-17	1.01153e-23	1.66277e-18	6.28127e-19	1.73342e-17	1.45177e-16	8.9547e-16	3.85138e-14	5.02024e-15	6.34438e-15	2.39875e-14	1.46992e-14	3.35511e-22	1.84413e-23	1.07465e-23	1.17566e-14	7.78206e-14
165	BWA	Botswana	7.41805e-24	4.32103e-25	7.00276e-19	6.09685e-20	4.72646e-20	4.14942e-24	8.71857e-18	8.0875e-20	7.84659e-21	1.68119e-18	1.21225e-23	1.72092e-23	1.64254e-20	1.9546e-21	1.45251e-33	8.63989e-29	2.66353e-27	4.25327e-18	3.9413e-20	1.08068e-19	3.92408e-25	1.31295e-19	1.31257e-23	3.43671e-22	3.64561e-19	1.35945e-19	5.69286e-19	1.11671e-16	4.87071e-22	7.75748e-18	3.48095e-18	2.18679e-31	3.9399e-19	8.92692e-20	2.67945e-21	2.63714e-23	1.96197e-15	1.20951e-16	7.80643e-16	4.29199e-17	2.09009e-16	5.01185e-13	3.41684e-23	2.45802e-25	2.57463e-23	4.68181e-14	1.164e-14
37	MNG	Mongolia	3.01785e-28	5.64551e-22	2.1174e-21	2.63007e-17	1.88141e-17	1.41033e-27	1.85237e-22	2.73518e-18	4.27784e-16	4.92143e-14	2.11527e-20	2.87562e-13	1.17229e-21	2.57501e-22	1.39721e-21	2.58982e-19	1.04402e-29	1.92999e-16	8.94122e-18	2.22779e-20	5.80996e-25	1.13448e-20	4.10691e-25	5.92313e-23	1.45762e-17	4.83515e-20	4.19524e-16	3.8328e-16	5.59201e-18	6.04581e-16	3.69734e-16	4.07448e-22	1.80656e-16	2.19943e-19	5.66845e-21	1.14786e-16	1.56573e-14	1.6694e-16	5.73367e-16	4.38537e-15	1.14804e-13	2.6273e-15	7.12468e-22	1.2583e-23	6.04964e-23	5.7084e-14	1.76291e-14
114	HRV	Croatia	2.63979e-28	9.48755e-23	2.41325e-20	6.88025e-20	4.66247e-20	5.76293e-24	3.71846e-17	4.86975e-20	1.87868e-16	8.0875e-16	3.98843e-19	7.83413e-17	3.66857e-19	3.07109e-20	5.19453e-29	3.03874e-23	1.67455e-26	1.68684e-18	2.3255e-20	3.96649e-20	6.12497e-21	5.21853e-20	2.8043e-23	2.85123e-24	1.45697e-18	5.17876e-20	2.66939e-20	2.28421e-16	6.36648e-19	2.98419e-15	2.34247e-17	1.25585e-23	2.39708e-17	4.31212e-18	4.99953e-19	3.39422e-23	4.44604e-15	3.73869e-15	1.74297e-13	5.8829e-15	4.52585e-13	3.65693e-15	3.79589e-22	8.48955e-23	4.42806e-24	1.13293e-14	2.5384e-14
154	KEN	Kenya	7.96991e-28	3.2829e-27	1.20247e-17	3.56488e-18	5.24856e-18	1.0075e-22	2.01407e-20	7.28739e-17	1.52278e-15	2.30462e-19	1.46611e-19	4.63216e-21	3.29653e-20	5.54179e-19	3.05746e-30	3.15768e-25	1.3208e-28	2.61636e-18	4.88384e-20	1.45104e-20	4.09684e-21	5.74054e-19	4.33949e-23	6.34784e-20	9.69531e-18	2.45888e-19	5.66708e-18	1.45838e-15	6.21364e-19	1.33691e-16	4.3793e-17	8.66748e-23	2.54255e-17	2.52923e-18	1.78208e-21	2.40545e-16	1.58768e-16	8.29557e-15	7.16868e-16	2.86268e-14	1.79181e-14	1.71604e-14	2.97099e-22	1.00802e-22	4.78568e-23	1.25663e-14	3.28628e-16
59	XNA	Rest of North America	2.18177e-26	2.71152e-24	7.59181e-21	3.36211e-20	2.73635e-21	3.30391e-24	2.89969e-17	3.3125e-20	5.51624e-18	1.59778e-16	2.35655e-20	3.03914e-18	3.58201e-21	3.38216e-20	7.5304e-26	1.94669e-22	7.16068e-23	2.32267e-22	1.82226e-20	1.31636e-20	8.61302e-22	5.42619e-20	1.45167e-22	1.02834e-20	8.28511e-17	1.94071e-20	6.31927e-19	1.08461e-16	1.98044e-21	1.31805e-17	1.32464e-17	2.07775e-22	1.09145e-18	2.61503e-19	8.56231e-21	2.8946e-20	4.34372e-16	2.34904e-14	4.39892e-15	1.66017e-15	1.0204e-14	4.62703e-15	3.76318e-22	8.27488e-22	5.43653e-24	2.5171e-13	3.22405e-14
157	MUS	Mauritius	2.57041e-27	3.394e-27	7.84232e-23	5.54622e-20	5.83565e-24	7.88872e-27	1.77168e-20	7.25298e-21	1.82422e-17	1.8882e-15	1.98717e-23	3.1934e-21	1.91181e-24	4.32806e-19	3.09058e-32	1.02517e-29	6.65455e-28	4.97417e-23	9.60834e-21	2.32093e-19	5.10599e-22	1.05953e-20	1.19173e-23	4.58648e-19	3.76613e-18	3.0015e-20	5.46978e-18	3.9742e-16	1.2331e-20	6.6454e-17	3.7642e-17	9.60436e-26	3.82626e-18	1.20648e-18	1.24469e-20	1.18648e-19	6.93134e-16	2.48275e-14	5.4743e-15	2.01811e-14	2.29291e-14	4.10896e-14	3.92986e-23	9.12419e-24	9.52435e-23	6.7292e-14	1.72227e-13
85	CYP	Cyprus	1.54469e-28	6.86395e-26	3.26709e-22	3.7199e-21	1.5031e-22	9.12735e-27	7.39265e-20	3.46398e-21	2.67541e-21	2.85806e-18	4.55591e-22	9.92608e-21	5.46829e-23	8.08947e-21	1.09286e-30	2.6553e-30	6.40984e-30	1.90241e-20	4.88336e-22	2.30991e-20	1.51449e-23	1.42723e-20	6.8695e-24	1.29594e-22	1.87322e-18	3.89449e-20	2.2706e-20	1.93964e-17	7.20508e-22	1.12286e-19	9.28875e-17	3.56323e-27	3.23153e-18	8.54691e-20	2.64991e-20	6.06655e-17	9.49442e-17	9.18562e-17	5.4522e-17	9.49913e-16	9.26576e-15	3.25662e-16	3.43993e-25	2.36912e-25	5.80531e-25	8.26889e-14	3.31598e-13
97	LTU	Lithuania	1.1136e-27	6.43506e-24	9.14584e-21	5.43701e-23	3.27095e-21	1.14752e-26	1.00781e-17	4.46572e-20	1.62089e-21	2.07448e-18	4.56976e-22	2.50589e-18	1.99668e-18	6.60028e-22	5.8608e-30	1.95024e-27	2.12451e-30	1.60879e-19	1.46927e-22	2.43436e-21	3.47555e-23	1.53101e-20	1.72006e-23	9.80227e-22	6.63265e-18	8.07631e-21	3.68085e-18	8.52445e-17	1.01227e-21	3.54337e-15	3.21646e-17	1.07647e-22	1.34693e-17	7.49097e-19	5.53421e-22	1.50281e-17	6.27216e-16	6.75561e-16	5.21148e-16	8.73585e-14	3.8005e-13	4.10613e-14	6.19879e-23	2.03135e-25	2.64038e-25	3.60506e-14	3.13203e-14
155	MDG	Madagascar	1.40259e-29	4.24138e-28	1.27287e-22	4.80577e-21	5.9767e-22	1.14016e-24	6.16237e-17	8.96929e-19	2.44469e-16	1.05994e-16	1.81071e-20	1.73895e-21	1.6636e-19	1.41567e-19	2.18326e-25	1.38825e-20	5.97875e-23	3.2386e-18	2.88164e-21	2.06315e-23	3.05168e-22	7.76696e-22	2.18595e-21	8.02663e-20	3.21048e-19	3.30585e-20	2.07167e-17	1.05272e-15	1.54721e-21	1.47145e-16	1.59752e-18	6.68284e-26	7.878e-18	7.8233e-19	5.84167e-24	3.66971e-17	1.82601e-16	1.49489e-14	1.00665e-19	1.10227e-15	8.73157e-15	1.77926e-13	1.7979e-22	9.54406e-21	4.28749e-25	3.00809e-13	1.8208e-14
40	BRN	Brunei Darussalam	1.79375e-26	7.87873e-29	5.39588e-25	8.08597e-21	1.42927e-26	3.52558e-27	1.36833e-21	1.47935e-23	1.83264e-20	1.21905e-16	3.13684e-24	3.09965e-22	6.26367e-25	2.88636e-24	2.07394e-29	4.46578e-20	3.29575e-27	2.41272e-27	3.20737e-22	2.49065e-21	2.55217e-25	6.78362e-24	4.90494e-25	5.81117e-24	1.06661e-18	8.30531e-22	1.85568e-19	6.353e-17	1.81296e-21	1.94812e-16	5.01787e-16	2.23385e-21	3.28812e-16	3.00323e-19	5.55198e-19	2.86665e-17	5.19369e-16	1.04691e-16	4.08118e-16	7.93579e-16	2.23823e-15	1.95808e-17	3.92335e-24	1.9284e-20	5.09068e-24	4.42594e-13	1.35339e-14
96	LVA	Latvia	1.61564e-28	2.01067e-24	1.95552e-21	2.63102e-22	1.09516e-21	4.02266e-27	1.82499e-20	3.09753e-19	9.22416e-20	1.77953e-18	2.58832e-21	9.88258e-21	8.438e-20	4.8806e-21	7.53981e-30	9.07755e-29	8.40167e-30	3.15146e-19	3.02528e-22	1.42089e-21	1.27153e-23	6.56457e-21	5.94244e-24	1.14462e-21	1.26383e-17	6.39524e-20	4.09783e-18	5.04402e-17	3.50399e-21	2.31398e-15	4.74445e-17	4.17942e-27	7.83117e-18	1.75973e-19	5.42975e-18	7.52336e-17	5.54303e-14	3.03777e-14	7.06404e-17	4.54556e-14	8.57425e-14	9.64675e-16	4.76526e-22	1.09526e-24	4.61299e-25	2.73594e-14	3.76676e-14
124	AZE	Azerbaijan	2.11862e-25	1.88766e-22	2.61815e-19	1.27021e-19	1.65798e-22	4.57454e-27	4.38918e-16	9.41388e-18	2.58011e-17	1.73915e-16	2.33727e-22	1.02153e-16	1.02538e-22	2.47233e-20	3.95639e-31	1.1183e-20	1.32687e-25	5.93779e-18	4.52814e-21	6.53203e-22	3.13915e-22	6.02028e-20	6.63895e-24	6.36198e-24	3.53804e-19	6.58641e-20	9.01866e-19	8.47971e-19	6.2205e-21	7.1929e-19	7.5467e-20	6.51508e-23	1.91912e-16	4.05156e-20	4.33863e-22	2.99606e-17	4.57431e-16	3.29639e-18	5.09907e-16	2.54326e-16	1.26739e-14	6.62703e-17	3.37008e-21	2.2224e-19	1.65399e-23	3.30098e-13	5.22788e-15
148	SEN	Senegal	1.99101e-24	9.01262e-26	3.21997e-19	4.55522e-20	7.25729e-18	4.37475e-23	8.06977e-15	2.40479e-22	2.597e-17	3.54682e-15	6.52376e-23	4.14146e-21	4.0002e-20	7.50579e-19	7.04704e-28	5.29761e-26	1.39816e-29	8.25896e-27	4.59599e-20	3.20963e-20	5.10184e-18	2.60894e-20	6.71357e-22	1.17265e-19	2.23109e-17	2.87269e-20	6.13192e-19	1.82327e-16	8.5699e-21	1.76588e-17	5.47109e-18	2.95756e-24	1.31524e-18	4.85315e-19	9.2221e-22	1.29744e-17	5.71642e-17	2.26401e-16	4.14717e-17	5.67763e-16	2.2499e-16	2.96064e-15	3.82349e-25	1.54574e-24	7.89588e-27	4.09459e-13	8.07619e-15
160	TZA	Tanzania	8.44502e-22	3.62305e-22	3.742e-18	4.2573e-19	6.61048e-17	3.00923e-22	1.0722e-13	1.61893e-18	1.4387e-15	5.45922e-15	8.73922e-20	1.27141e-20	5.81715e-20	2.65663e-17	1.11491e-26	6.90583e-28	1.75923e-28	6.07931e-18	9.4293e-20	2.63647e-21	1.48719e-20	2.77745e-20	4.57125e-20	1.18835e-19	7.30194e-18	2.95621e-19	3.31405e-17	6.35946e-16	7.24245e-20	5.35789e-16	1.74277e-17	2.14125e-26	4.46518e-17	6.62008e-18	4.77903e-19	5.62511e-17	4.9976e-15	2.71268e-14	7.14926e-15	1.218e-14	2.04654e-14	3.76709e-14	3.47914e-24	1.28309e-24	5.44316e-23	9.07527e-14	2.56717e-14
145	GHA	Ghana	1.10174e-21	1.42811e-25	3.9521e-18	7.8359e-18	8.36678e-19	1.5216e-26	1.46367e-16	2.8195e-16	1.02432e-17	1.77041e-15	8.95993e-21	1.69218e-20	8.35734e-19	1.10514e-18	2.69049e-29	8.24408e-20	1.57599e-24	9.88316e-18	4.15431e-20	2.99747e-20	5.8756e-21	7.68196e-20	1.62204e-21	1.57339e-22	4.19431e-17	1.64872e-19	1.48074e-18	5.08242e-16	4.59842e-20	1.32482e-15	3.72433e-17	7.41391e-23	5.35673e-18	1.23786e-21	3.19279e-19	1.78491e-17	3.29307e-15	5.0041e-15	6.95428e-17	1.73785e-16	1.03878e-13	3.06587e-14	9.9771e-21	7.32781e-27	2.25834e-24	5.43605e-15	9.42883e-16
79	JAM	Jamaica	2.91377e-25	1.53014e-25	1.06584e-18	3.2876e-19	1.69267e-20	2.53692e-23	2.09331e-17	1.18086e-17	6.96018e-17	2.73362e-15	4.90011e-20	1.36861e-20	9.29936e-21	9.48502e-19	9.76703e-30	2.08022e-27	2.03902e-27	2.74133e-24	3.04337e-20	1.33511e-19	3.11974e-21	2.20016e-19	5.76857e-24	3.12864e-20	4.47938e-18	1.24465e-19	4.35563e-19	1.47526e-16	8.26234e-21	1.07591e-16	4.62899e-17	1.17405e-22	3.70029e-18	1.13519e-18	1.82594e-20	6.5951e-17	8.7389e-16	5.11692e-15	1.2271e-15	7.33648e-15	4.68359e-15	7.32996e-15	4.07927e-23	1.01258e-22	9.26435e-23	1.32007e-14	1.2426e-13
118	XEE	Rest of Eastern Europe	1.06735e-27	5.97904e-23	2.98286e-20	9.08904e-19	7.23757e-21	1.2224e-22	8.97667e-19	1.14685e-21	1.48006e-17	5.16079e-16	1.9684e-19	5.80732e-19	1.80112e-20	3.10832e-20	6.85421e-27	1.13691e-26	2.8032e-26	1.47869e-21	2.9745e-20	4.49128e-21	8.12193e-21	1.05218e-19	2.32258e-21	8.44314e-20	4.75699e-19	3.05866e-18	5.76142e-19	2.01082e-15	8.29633e-21	1.47321e-17	3.27187e-18	1.71495e-24	1.04214e-18	7.06403e-19	5.27468e-20	1.49184e-20	1.01447e-16	5.25517e-15	7.72803e-15	1.13213e-15	1.88997e-14	5.89024e-15	2.29672e-24	6.05557e-24	2.64096e-23	2.25777e-13	9.6603e-15
111	ALB	Albania	1.97286e-27	1.49964e-22	8.45852e-22	9.93392e-19	7.33621e-20	2.32337e-23	1.18104e-20	1.28089e-18	1.55236e-16	5.84314e-15	1.59456e-18	5.21831e-17	1.16264e-20	7.74981e-20	1.91374e-30	9.52288e-23	1.64321e-25	2.96634e-18	6.22868e-20	9.31995e-20	2.14344e-21	3.25846e-19	3.84961e-22	2.05341e-22	3.74689e-19	9.144e-21	2.62662e-18	8.77459e-16	2.09507e-20	1.13009e-16	1.81111e-17	6.59749e-24	2.56717e-18	4.253e-18	4.02286e-23	1.54047e-18	4.46347e-15	1.30339e-15	4.52165e-17	1.30409e-15	1.26933e-15	7.67389e-16	1.05503e-24	1.06126e-25	1.07773e-23	1.17954e-13	6.32626e-14
69	VEN	Venezuela	1.22118e-25	1.39532e-29	1.23725e-20	2.11282e-19	1.12873e-25	8.17e-27	4.7821e-17	1.09544e-20	1.97606e-17	1.33503e-15	2.62585e-21	4.90793e-21	9.53193e-25	8.69485e-20	1.97775e-26	7.81364e-19	9.00723e-23	1.02296e-16	6.56433e-20	9.04051e-20	1.56113e-20	1.87669e-19	1.37036e-21	6.28941e-20	1.47259e-18	1.19727e-19	1.62706e-18	5.53023e-16	1.45889e-18	4.56038e-17	6.15697e-17	6.28392e-19	6.41754e-17	1.11386e-18	1.09337e-15	1.7977e-15	5.86307e-15	1.05662e-13	6.00862e-16	5.10319e-15	3.24848e-14	1.51598e-14	2.41222e-24	5.85097e-20	3.30068e-23	1.51948e-14	4.40399e-14
64	COL	Colombia	2.88549e-24	7.39573e-28	6.08776e-20	1.28509e-19	5.58536e-22	1.86482e-27	1.82133e-20	2.4048e-17	1.23075e-20	1.89783e-15	2.11938e-19	3.75079e-21	4.03539e-20	1.18101e-18	1.26756e-23	1.34193e-19	2.55315e-26	8.20271e-21	3.86574e-20	7.09602e-20	1.75112e-19	1.33169e-19	6.45655e-21	3.56875e-18	5.9978e-18	1.0514e-19	1.95383e-18	6.91017e-16	2.0313e-18	5.77738e-17	2.35711e-17	1.00653e-22	4.78913e-17	3.7642e-19	1.28478e-15	7.6619e-16	6.80331e-16	1.47702e-14	5.18245e-15	7.48903e-16	1.05497e-13	5.9065e-15	1.8065e-21	3.22523e-19	8.38473e-24	1.12184e-14	6.43661e-14
68	URY	Uruguay	3.18788e-28	1.561e-27	2.36994e-23	2.76386e-19	5.39177e-15	9.59833e-27	4.56143e-21	9.3603e-18	4.05056e-14	1.33277e-13	7.08535e-21	6.59102e-14	1.10766e-18	1.35977e-20	2.02155e-32	1.34777e-30	1.17362e-29	3.69976e-19	6.31076e-18	4.79185e-18	7.08472e-22	4.55638e-18	1.12392e-19	1.04684e-20	2.60232e-17	1.28705e-19	1.47168e-16	6.31925e-16	9.11487e-19	5.85403e-16	8.32389e-15	6.42622e-23	6.84402e-18	5.48858e-20	1.07097e-20	5.29535e-17	4.67631e-16	2.92257e-15	4.05325e-15	3.5175e-16	6.49242e-15	6.54088e-15	1.57266e-22	1.86931e-25	5.58277e-24	2.60569e-15	1.17204e-14
73	HND	Honduras	2.52652e-24	1.08871e-24	9.6242e-19	1.42162e-20	7.45856e-25	7.06127e-26	6.22533e-17	1.36392e-18	3.33792e-18	9.36371e-16	5.19378e-20	2.28076e-21	4.5283e-21	2.81131e-19	2.36708e-32	5.94849e-30	8.16114e-27	1.01003e-17	3.30358e-20	7.00753e-20	8.47324e-21	1.48708e-19	3.72975e-22	1.26151e-19	4.02527e-18	2.19284e-19	7.16188e-18	8.22367e-16	2.91211e-20	5.06041e-18	9.89268e-17	1.13521e-28	7.97936e-18	1.75078e-19	2.35812e-17	1.95857e-16	5.68702e-16	2.4988e-14	3.51644e-15	7.32875e-15	2.25101e-13	1.85534e-14	1.60008e-21	3.53826e-24	3.07061e-23	3.06898e-15	1.11091e-14
65	ECU	Ecuador	1.13367e-24	1.92276e-26	1.25229e-19	7.07553e-18	1.96498e-22	1.26265e-22	7.98562e-17	4.19065e-17	2.20086e-17	3.61768e-15	2.91315e-19	2.06069e-19	1.09095e-19	2.09552e-18	5.88779e-25	1.96917e-22	1.43668e-27	3.71624e-20	2.61702e-20	1.09508e-19	1.02065e-20	5.04056e-20	9.14114e-21	8.02734e-20	1.61302e-16	6.92591e-20	1.41167e-18	2.50131e-16	3.05458e-20	1.06013e-14	4.3131e-17	1.12685e-22	1.39112e-17	1.75182e-19	5.99343e-19	7.83794e-16	1.08769e-14	6.6011e-15	2.33537e-15	1.95067e-15	1.38483e-13	9.11729e-14	1.23138e-22	8.99379e-22	1.4057e-23	7.59846e-15	4.62265e-15
67	PER	Peru	9.7855e-26	4.6829e-23	1.53271e-18	1.45234e-17	3.06873e-21	1.37526e-26	1.46264e-16	1.00132e-17	4.60959e-17	5.03288e-15	6.57042e-22	5.03507e-16	2.42521e-19	7.53121e-17	6.05944e-26	2.08658e-24	1.46774e-19	1.84603e-16	2.62708e-20	6.24934e-18	4.02648e-20	9.85713e-20	3.30636e-21	1.67707e-19	1.68134e-15	5.47741e-20	4.01805e-17	1.39213e-15	1.31017e-19	8.73534e-15	2.94284e-17	4.15058e-23	1.56073e-16	8.23439e-19	2.25475e-19	2.06345e-15	2.87596e-15	3.7985e-15	7.71653e-14	8.60036e-15	1.61105e-14	3.1484e-14	6.91798e-24	8.94091e-25	7.19513e-25	9.38674e-15	2.00317e-14
168	XSC	Rest of South African Customs Union	9.19984e-28	5.2635e-29	2.53074e-20	2.00141e-20	2.42837e-21	1.77888e-25	1.81686e-22	2.10852e-22	5.9332e-18	4.23231e-17	1.79027e-22	7.88809e-20	2.06209e-21	7.01345e-21	3.73078e-26	7.07243e-21	3.46575e-26	2.65603e-20	3.76569e-21	3.22637e-22	2.90787e-22	1.00806e-20	9.50833e-24	1.0826e-21	3.49983e-20	9.75853e-21	1.93689e-18	2.45891e-17	5.63546e-22	1.01207e-17	4.94418e-19	7.46407e-25	1.19944e-19	3.12224e-20	1.61234e-19	9.97411e-21	4.1856e-16	1.20007e-15	2.8599e-16	4.65464e-16	2.26957e-13	5.91338e-16	1.31196e-22	6.00711e-22	2.33129e-24	1.73472e-14	9.07954e-16
153	ETH	Ethiopia	1.01344e-26	2.32334e-22	1.4089e-18	1.81169e-18	3.88964e-16	1.78277e-23	1.60287e-17	4.82904e-18	1.13709e-16	1.63178e-16	7.89013e-20	6.75849e-17	3.13334e-20	1.3034e-19	5.36986e-33	1.64581e-29	2.04745e-27	1.09437e-18	8.7342e-21	2.03523e-21	2.03954e-19	6.07834e-21	1.09343e-26	3.10242e-20	1.1238e-18	4.45551e-20	2.2385e-18	4.15644e-16	2.29684e-18	1.60501e-17	7.96067e-18	4.87729e-26	2.76964e-18	6.26075e-18	5.09229e-24	1.24721e-19	1.4164e-15	1.2255e-15	1.45372e-15	8.88244e-16	6.05565e-15	6.21378e-15	1.79555e-22	5.27981e-26	5.47994e-24	1.24572e-13	1.41925e-14
166	NAM	Namibia	1.0061e-27	9.6648e-28	4.35529e-19	8.01751e-20	3.21969e-24	8.03484e-27	4.1432e-21	3.5639e-18	1.63099e-16	1.15541e-16	5.61571e-21	3.48953e-18	1.33622e-20	6.69837e-18	2.86878e-32	2.61206e-29	2.86799e-29	2.75729e-18	1.20691e-20	4.88223e-20	2.73645e-22	3.43927e-19	1.06596e-23	3.18022e-22	3.26516e-17	2.35894e-19	7.56943e-19	1.4213e-16	3.47983e-20	2.88154e-17	1.289e-18	2.1981e-29	1.26049e-16	3.41908e-19	3.36942e-24	4.8248e-17	2.44148e-16	2.45657e-14	2.99705e-15	3.06068e-15	6.50276e-15	7.62546e-14	2.45221e-23	7.90122e-24	1.72755e-23	1.47642e-13	1.65789e-15
161	UGA	Uganda	3.98565e-27	4.62701e-27	1.11439e-20	1.26088e-19	1.35171e-17	5.69392e-23	1.11635e-15	2.24979e-18	6.89164e-19	5.19534e-18	1.86334e-21	1.35982e-21	2.64915e-21	2.39469e-20	1.59885e-25	4.72298e-20	7.57414e-23	5.70514e-21	1.62185e-21	3.04503e-22	5.24228e-22	2.66317e-20	2.4718e-23	2.47115e-21	2.6056e-18	5.60204e-20	1.39524e-19	4.83085e-17	4.03746e-19	1.57792e-17	3.51361e-17	9.49127e-24	4.34776e-18	6.03577e-21	1.23821e-21	2.24536e-17	6.58601e-17	8.0056e-15	1.59128e-15	6.24798e-16	1.9753e-15	4.80518e-17	1.08698e-22	1.13281e-20	2.33236e-23	1.8171e-13	1.0485e-14
158	MOZ	Mozambique	3.54914e-23	1.62859e-26	2.27118e-19	3.60767e-20	2.58947e-18	1.14219e-24	8.63806e-15	2.54891e-20	5.52842e-18	1.20857e-16	2.21531e-23	4.21336e-23	2.05741e-18	1.8708e-19	3.78216e-23	7.64522e-22	9.03312e-24	3.55796e-18	1.21344e-21	4.19378e-22	6.89287e-21	2.92356e-21	3.72946e-23	5.02709e-21	2.2361e-18	1.34777e-20	5.12371e-18	3.44001e-17	2.19513e-21	1.27697e-14	6.38624e-19	2.91597e-27	1.29003e-19	1.37817e-19	2.16939e-24	3.25808e-17	4.423e-19	9.9135e-16	3.63328e-16	2.31097e-16	1.0277e-15	1.13789e-15	9.01385e-24	3.11908e-21	1.53038e-23	1.94013e-13	5.87936e-15
76	SLV	El Salvador	2.37356e-28	1.11218e-27	3.16535e-19	8.28736e-20	1.33981e-21	9.4747e-27	4.15984e-21	2.35204e-23	1.0886e-17	9.97509e-16	1.09206e-20	4.59505e-21	2.34554e-21	1.44378e-20	1.53357e-33	3.11071e-30	6.26177e-29	3.16832e-23	1.93695e-21	2.00887e-21	7.84541e-23	2.19874e-20	4.12578e-21	1.6558e-19	1.4767e-19	1.19884e-20	9.41555e-19	2.01686e-16	1.75667e-20	1.97761e-17	2.32871e-17	3.70043e-24	2.90334e-18	1.3557e-19	4.8748e-19	2.50709e-18	8.39149e-16	6.99737e-15	1.45769e-15	8.53796e-14	7.2685e-15	3.7777e-15	1.26941e-21	9.58388e-24	1.35503e-23	9.76234e-14	2.70979e-15
143	CMR	Cameroon	6.30585e-27	3.49696e-28	3.57554e-20	7.9902e-20	2.21272e-20	1.94764e-24	1.25696e-13	2.09443e-17	4.30703e-18	4.55677e-15	2.7109e-24	5.15044e-22	1.97966e-17	4.09898e-20	4.39919e-32	6.83188e-20	1.33626e-28	6.23131e-21	1.70448e-20	8.97148e-22	2.13962e-21	2.47336e-21	5.33786e-23	9.88516e-21	3.63817e-19	1.50925e-20	1.77486e-19	4.81946e-17	1.43687e-21	1.17279e-14	3.79125e-18	1.94013e-23	5.10786e-17	8.81667e-20	6.87812e-21	1.44814e-18	5.18136e-17	6.05833e-16	1.51105e-16	1.4352e-16	1.27406e-15	1.57816e-15	6.65091e-25	2.72815e-25	4.49203e-25	1.34418e-14	7.50243e-15
144	CIV	Cote d'Ivoire	1.53632e-23	4.29868e-28	1.9282e-20	1.06066e-19	1.59412e-19	6.99305e-25	3.84931e-14	4.61817e-17	2.01134e-18	1.73862e-16	3.14035e-24	7.46271e-22	8.50957e-19	6.11563e-21	1.7241e-30	9.98084e-24	4.49614e-29	1.15015e-19	1.55766e-21	5.90395e-21	6.57899e-21	1.54523e-22	6.82704e-22	8.89352e-23	3.24384e-17	9.14167e-21	1.51118e-19	5.30037e-17	2.97118e-21	9.42066e-16	1.81133e-18	4.30978e-24	9.11553e-17	3.31384e-20	2.24474e-21	2.27395e-17	1.00187e-16	4.28013e-16	1.08217e-16	4.40257e-16	2.28093e-16	1.37117e-15	6.02249e-21	2.7455e-24	1.94883e-25	1.63802e-13	2.70702e-15
123	ARM	Armenia	3.09827e-25	5.85492e-23	4.16526e-19	3.28282e-20	2.83393e-20	5.29012e-24	5.85246e-18	1.86212e-20	2.00393e-16	5.88524e-16	6.55686e-22	1.11945e-17	1.85867e-21	6.39953e-20	6.43774e-32	1.07767e-30	3.5427e-26	2.21016e-18	2.32466e-20	3.9419e-21	2.0871e-21	3.07786e-19	1.40424e-25	5.72712e-21	4.84333e-19	2.69408e-18	1.52103e-19	7.32437e-16	9.20602e-22	7.00869e-18	9.25539e-18	3.02579e-28	1.56664e-18	9.78352e-19	2.72657e-20	8.67722e-18	1.24877e-15	1.25727e-15	3.2871e-16	3.06481e-16	7.42301e-15	1.51959e-15	9.96799e-21	4.48719e-23	1.75418e-22	7.90261e-14	1.50075e-14
147	NGA	Nigeria	7.91288e-23	2.51619e-24	2.49426e-19	1.60643e-19	1.76759e-18	7.75548e-24	2.16651e-15	3.34395e-18	1.05759e-22	5.84792e-17	1.69754e-23	1.13722e-21	2.06745e-20	6.05158e-20	5.3951e-31	7.10577e-20	4.07148e-20	2.87731e-18	2.29206e-20	5.32704e-21	7.42927e-23	6.42091e-23	1.33826e-22	1.39752e-22	2.99312e-20	3.34546e-21	1.32169e-19	2.29169e-17	3.51863e-19	7.02436e-17	8.15822e-17	7.04625e-24	9.66067e-17	1.74202e-19	1.32271e-20	3.35059e-18	1.80281e-15	2.52315e-15	6.28885e-15	2.72285e-14	3.06449e-15	1.0884e-14	8.77218e-24	2.87886e-23	3.92639e-25	1.07579e-15	2.90463e-15
43	LAO	Lao People's Democratic Republic	8.1161e-22	4.23536e-28	1.4862e-17	3.98835e-19	3.58178e-20	5.86097e-24	1.01528e-18	3.73462e-19	6.09722e-19	2.00876e-15	2.33611e-23	3.28571e-21	1.86091e-18	9.59476e-22	1.95274e-25	3.24434e-21	2.11351e-25	4.28281e-17	2.81306e-21	1.23489e-20	2.6348e-21	4.03238e-22	5.19023e-21	2.99593e-24	1.30512e-18	1.31242e-19	1.37674e-18	2.40007e-16	6.51503e-22	6.77267e-15	2.91657e-18	2.28131e-22	2.44309e-16	6.23326e-20	1.33671e-18	4.37897e-16	2.26347e-17	6.151e-16	1.12539e-16	7.59287e-15	1.71257e-13	2.46001e-15	4.03471e-24	3.43216e-21	3.07529e-24	4.85936e-15	2.03874e-15
72	GTM	Guatemala	3.98993e-28	1.33152e-26	1.99244e-18	6.35832e-19	2.25728e-20	7.97151e-25	1.13487e-18	5.12403e-18	7.01382e-18	1.38121e-15	2.01881e-19	2.68375e-21	6.91172e-19	6.31526e-20	9.65328e-27	2.46124e-23	8.13315e-26	7.60735e-20	8.91536e-20	1.20307e-19	9.18324e-21	1.76581e-19	5.35744e-21	1.83028e-18	3.40097e-18	1.01419e-19	1.51941e-18	1.26762e-15	1.02384e-19	5.11353e-16	1.79433e-16	1.96019e-23	1.25065e-17	7.41115e-19	2.20173e-19	7.12192e-17	2.6059e-15	2.00983e-14	4.99932e-15	1.87731e-15	5.34645e-15	3.2478e-14	1.44665e-21	2.34781e-23	2.36816e-23	1.16524e-14	1.69871e-14
142	BFA	Burkina Faso	6.42139e-25	3.11842e-28	2.63684e-19	8.3467e-21	1.16873e-19	9.78599e-24	1.61811e-13	1.40846e-20	8.84204e-18	1.24098e-17	2.78596e-20	7.78707e-22	5.69618e-21	1.02181e-20	1.84763e-26	1.52302e-20	1.24731e-21	9.24879e-20	3.84482e-21	2.3338e-21	9.95162e-22	1.13112e-21	7.75434e-24	1.04431e-20	6.04076e-20	9.33708e-21	1.07634e-19	3.526e-17	5.4215e-22	1.94896e-18	6.21539e-19	1.4054e-23	9.12506e-20	1.67452e-19	7.56862e-21	8.24371e-21	1.21824e-16	7.53715e-16	1.48249e-16	1.12063e-16	2.74175e-15	2.53514e-16	1.83448e-22	1.00694e-22	4.87474e-24	9.37167e-15	2.32748e-15
81	TTO	Trinidad and Tobago	1.28372e-28	3.96476e-31	4.07473e-26	6.66924e-26	3.48633e-26	1.33656e-28	1.90892e-22	3.54581e-25	2.36725e-21	3.50929e-20	3.85371e-24	4.40228e-23	2.27182e-27	5.73983e-25	8.81071e-32	2.10117e-23	6.65554e-19	5.4645e-19	1.07883e-20	2.52449e-20	2.86169e-21	3.41018e-20	1.05736e-22	3.46266e-20	4.09945e-19	5.27764e-20	3.8392e-21	2.82062e-16	8.06966e-21	7.97299e-17	4.3617e-17	4.44265e-22	4.86328e-17	2.12351e-19	1.30558e-23	8.80943e-16	2.01719e-16	4.108e-15	9.92757e-16	2.36222e-14	4.61973e-17	1.19926e-14	2.1258e-23	9.0486e-25	3.74983e-23	1.54209e-14	8.2693e-15
52	NPL	Nepal	2.58695e-23	4.649e-23	8.6676e-20	2.5985e-20	4.22317e-21	5.14436e-24	3.98273e-18	4.11952e-18	1.03445e-17	3.65746e-17	3.52621e-19	5.06654e-17	1.21695e-20	5.35013e-20	2.71258e-28	5.64777e-27	3.47395e-27	2.24377e-21	2.99543e-22	1.783e-22	1.04947e-19	1.0648e-20	2.21802e-22	5.2104e-21	5.34844e-19	1.40899e-21	2.33164e-17	2.88013e-16	1.28263e-19	1.7948e-16	7.01542e-18	8.64457e-26	5.24212e-18	1.83064e-18	5.78954e-20	3.42051e-20	2.39115e-14	3.2267e-15	2.93917e-15	1.0043e-14	2.37659e-14	1.93124e-14	3.08488e-26	1.56108e-24	2.7137e-24	5.75409e-14	1.33635e-15
125	GEO	Georgia	4.15471e-28	1.47226e-23	5.21709e-19	1.55869e-18	2.10243e-23	2.71303e-27	7.92928e-21	1.38233e-21	4.35232e-16	1.84146e-15	3.55089e-19	4.3745e-16	6.96946e-21	3.10271e-20	1.81577e-31	1.13946e-23	8.68271e-24	2.1143e-20	1.9685e-20	8.7685e-21	2.11787e-24	6.3543e-20	7.45419e-26	1.37365e-23	3.14982e-19	5.83733e-19	1.92129e-20	1.63971e-17	1.37257e-21	4.55823e-17	2.87913e-18	2.08444e-27	4.286e-19	4.44978e-19	2.42543e-21	2.09315e-16	1.97695e-16	5.95084e-15	1.36398e-15	1.74915e-15	2.53079e-14	2.4582e-16	4.25987e-21	9.54803e-24	1.73085e-23	3.60258e-14	3.63165e-15
141	BEN	Benin	8.74726e-27	5.71584e-28	2.08545e-19	5.44474e-19	5.35978e-20	2.34157e-27	4.74622e-14	1.05133e-23	1.45425e-17	6.1763e-17	5.13669e-24	2.05974e-21	3.17137e-18	3.84522e-20	6.02573e-33	4.49483e-26	1.57531e-29	2.82243e-24	9.85809e-21	6.09441e-21	1.86802e-19	2.71684e-21	7.97959e-23	1.76775e-23	9.91859e-19	2.73761e-20	4.99878e-18	6.69077e-17	1.35054e-24	2.49829e-15	4.3992e-18	3.4336e-28	1.67765e-19	3.60927e-22	3.32e-21	1.51334e-16	3.32724e-19	9.91351e-18	3.98323e-18	3.96081e-18	8.55251e-18	1.75068e-18	1.71315e-24	6.60811e-24	4.29122e-24	1.53078e-14	7.98068e-15
66	PRY	Paraguay	1.47336e-27	3.20545e-28	1.19106e-20	1.07453e-20	4.56432e-19	5.91624e-27	4.47695e-16	1.01425e-19	1.10766e-17	7.25946e-17	1.65644e-20	6.88458e-19	5.05202e-22	9.5696e-22	1.1721e-30	4.71544e-28	2.25373e-30	8.47282e-28	1.27225e-20	2.03295e-20	9.80186e-22	1.12584e-20	4.04103e-23	2.38941e-20	4.74351e-20	1.33961e-20	6.93849e-20	2.62692e-17	1.08911e-18	6.85076e-16	2.64816e-18	9.43292e-29	2.37182e-18	3.96162e-20	1.182e-21	3.97878e-17	1.38057e-16	4.52848e-16	7.39885e-17	7.45687e-17	3.30732e-16	6.67565e-16	2.10353e-21	8.75244e-24	1.10772e-24	1.2259e-14	6.84065e-14
61	BOL	Bolivia	8.84915e-26	9.43957e-26	3.9089e-19	1.35657e-18	2.4828e-18	6.47843e-24	1.61054e-18	1.98663e-19	2.11173e-17	1.74079e-16	3.62132e-22	5.03666e-17	2.50212e-20	4.5345e-20	1.06286e-24	1.19152e-26	2.24217e-27	6.78721e-18	3.59165e-20	3.43179e-20	1.26494e-20	3.37886e-20	1.16944e-21	1.27747e-19	1.79319e-19	1.88899e-20	2.18525e-18	1.56549e-16	1.0651e-18	9.86794e-15	3.76473e-18	4.26033e-22	2.0455e-17	1.29917e-19	8.92751e-24	4.25337e-16	5.26105e-17	8.82836e-17	1.40711e-18	6.40126e-17	9.69326e-15	2.76455e-15	6.9753e-24	1.29287e-21	5.81391e-24	5.92469e-15	5.60532e-15
169	XTW	Rest of the World	3.8937e-24	1.09924e-22	1.78122e-19	1.13236e-19	1.07373e-19	2.3413e-28	2.10375e-17	3.13996e-19	2.44269e-17	2.15515e-16	8.16516e-24	4.62181e-18	7.26094e-22	7.87891e-20	1.51223e-26	5.01828e-23	6.52718e-23	1.05095e-20	1.15449e-20	1.82703e-20	8.45632e-21	3.55112e-20	3.86881e-22	3.52439e-20	4.9795e-19	2.05102e-20	7.03651e-19	5.71696e-17	6.47387e-21	2.29775e-17	9.84174e-18	1.61215e-23	2.32981e-18	8.79838e-19	1.31706e-18	2.96106e-18	1.78613e-15	2.14347e-14	8.61297e-15	5.46918e-15	3.78551e-14	2.63487e-15	9.99912e-23	5.53874e-24	2.59528e-26	3.6575e-15	5.01834e-16
152	XAC	South Central Africa	2.40581e-23	3.22177e-28	1.59169e-19	7.60208e-20	1.90858e-20	1.10136e-23	7.43313e-22	1.10426e-19	3.4272e-17	1.65602e-16	7.06434e-21	3.46023e-19	5.71281e-18	2.99426e-20	3.96402e-32	4.12953e-18	1.58027e-25	3.11095e-18	6.57549e-21	4.6124e-20	8.20364e-23	4.88169e-20	1.35361e-24	7.69829e-21	5.05307e-20	5.90527e-20	4.74465e-19	6.46409e-17	2.25736e-21	1.20883e-15	5.16481e-18	1.62645e-24	3.99459e-18	1.18185e-19	8.13394e-19	9.277e-17	9.04054e-16	6.04527e-15	1.32215e-15	5.10433e-15	4.54919e-15	9.87216e-15	5.29357e-22	8.36398e-25	4.7336e-24	2.59121e-15	1.88222e-14
149	TGO	Togo	1.05936e-25	3.08634e-29	1.94811e-19	7.40412e-20	3.6224e-17	1.87955e-28	1.43159e-14	1.14977e-16	3.59203e-18	2.81193e-17	2.13041e-22	2.31439e-22	2.71836e-18	1.66205e-20	2.44946e-29	6.21649e-31	4.8906e-29	3.1133e-24	1.09745e-21	1.40449e-21	1.87081e-21	1.08699e-22	1.29719e-23	2.38069e-25	5.2497e-20	3.32711e-21	3.61143e-20	1.69933e-17	5.67288e-21	3.15699e-16	9.2043e-20	5.38176e-28	8.20343e-20	4.23465e-20	3.75382e-23	2.41708e-17	7.88479e-17	1.03304e-18	3.31854e-19	1.57558e-16	4.75357e-17	1.78045e-16	2.61077e-28	2.9343e-24	3.38453e-25	2.05828e-14	3.82685e-15
74	NIC	Nicaragua	1.46446e-24	2.33147e-26	4.12634e-19	6.91405e-20	3.50648e-22	2.1248e-27	2.8718e-17	4.12839e-21	2.15342e-17	3.72245e-15	1.29036e-22	8.47442e-22	8.13684e-21	7.81778e-21	1.94425e-27	9.54523e-26	3.00461e-29	2.24554e-26	3.58655e-21	4.51156e-20	4.8499e-19	2.34134e-20	6.69961e-22	7.3727e-20	2.06212e-18	4.62184e-20	8.32127e-19	8.40235e-17	6.00433e-21	6.2474e-16	7.9926e-18	8.37034e-24	1.11014e-17	2.5205e-19	1.96945e-21	7.28697e-18	1.20819e-16	7.17144e-16	1.35246e-16	1.32559e-15	1.99853e-15	6.90036e-15	1.12335e-21	1.46604e-23	1.8238e-23	1.85039e-15	2.71102e-15
146	GIN	Guinea	1.50889e-24	4.42781e-30	4.09284e-21	4.27033e-22	3.77457e-22	3.21158e-28	2.48578e-19	4.45168e-24	3.11444e-19	6.31674e-15	2.42495e-22	1.98434e-23	4.9091e-19	5.8143e-22	4.67355e-26	1.25556e-22	1.53845e-28	3.63192e-21	2.12232e-22	8.39707e-23	4.83088e-28	3.18089e-22	4.19708e-23	4.81299e-24	2.27849e-19	1.44469e-22	2.40602e-21	9.90193e-19	3.93746e-23	1.44405e-16	8.50555e-20	4.7351e-26	4.27223e-24	2.13793e-21	6.90423e-23	8.56145e-19	3.41969e-18	6.3578e-20	3.03497e-17	1.98187e-20	1.10599e-14	2.03631e-17	8.00205e-24	2.67795e-24	1.35276e-25	3.3376e-14	6.08264e-18
162	ZMB	Zambia	2.23748e-28	3.25762e-27	7.48172e-19	3.47577e-20	1.13277e-20	3.89602e-23	2.62207e-14	3.01463e-16	7.84351e-17	1.35965e-16	8.77911e-23	1.00951e-20	2.43604e-20	1.06114e-18	1.49535e-34	3.08269e-30	3.95078e-28	2.0764e-17	1.20465e-20	2.26558e-20	3.81201e-21	2.01761e-20	1.4163e-22	1.68864e-19	1.1137e-18	1.81449e-20	8.23248e-19	3.09547e-16	6.65925e-20	5.52907e-16	6.00536e-19	3.39634e-24	2.17125e-19	6.51645e-23	3.19883e-18	8.14848e-15	1.21644e-19	2.41621e-16	6.48972e-17	8.75625e-17	4.16279e-15	5.33629e-16	2.77137e-22	1.617e-25	2.07664e-25	7.30747e-16	6.9582e-16
77	XCA	Rest of Central America	3.66256e-25	3.7072e-27	3.48947e-20	2.4734e-20	5.77813e-23	3.73072e-23	2.23816e-17	1.02308e-19	8.44565e-18	6.40875e-17	1.1218e-19	7.01258e-20	9.44599e-20	6.98353e-20	1.15648e-26	2.79357e-28	2.07062e-29	5.964e-23	7.3845e-21	1.57353e-20	2.80919e-21	1.7832e-20	2.54761e-21	1.44034e-20	1.46436e-19	1.52504e-20	3.92521e-19	7.02668e-17	5.96672e-21	2.43386e-17	4.89062e-18	9.49583e-24	3.51108e-19	4.17673e-20	2.50388e-24	5.04625e-23	1.19335e-15	1.40995e-15	3.38086e-16	3.46525e-16	5.82166e-15	3.46403e-15	1.18832e-24	1.38681e-23	2.71451e-24	1.34361e-14	1.04293e-15
156	MWI	Malawi	1.03308e-23	8.85516e-29	1.86911e-19	2.90576e-20	1.24112e-20	8.63155e-24	1.9673e-14	1.59363e-16	7.91497e-18	3.18979e-16	3.5184e-21	6.2289e-21	1.36793e-21	2.19968e-20	2.61592e-26	7.05439e-21	3.1379e-22	3.67148e-21	1.67478e-24	2.04099e-24	2.30048e-20	5.06034e-24	9.21371e-26	6.11995e-21	9.84828e-20	1.51138e-20	5.03914e-20	1.49111e-17	5.55659e-22	4.166e-18	2.73449e-18	1.83356e-23	1.55864e-20	6.99099e-22	1.22564e-20	8.47523e-20	3.59658e-16	3.87488e-16	8.80715e-17	3.41144e-16	2.48099e-16	1.45226e-16	7.93622e-24	7.54947e-22	4.09239e-25	8.34144e-15	1.59891e-15
159	RWA	Rwanda	2.61261e-24	1.90417e-24	3.22012e-20	4.65162e-20	2.42722e-20	3.86832e-28	1.14413e-25	2.90492e-21	1.70803e-19	1.52024e-18	6.6218e-21	1.4958e-19	1.02827e-21	6.86075e-21	9.35052e-27	1.62161e-20	3.9357e-26	1.02066e-18	1.17163e-21	1.1333e-21	3.98111e-22	7.27069e-21	2.86118e-26	3.94334e-21	5.52194e-20	1.07378e-20	7.00545e-20	1.81386e-17	2.1059e-20	3.56791e-19	4.68197e-19	2.84128e-27	1.56353e-19	2.27661e-23	2.06364e-21	3.49352e-20	4.98003e-17	1.33361e-15	3.61203e-16	3.93153e-16	1.06013e-15	5.41043e-16	3.14003e-23	1.87077e-21	2.11563e-24	4.28934e-16	3.51807e-15
Note:
Each value means global CO2 emissions induced by China’s unitary capital formaion from each sector of the nations.
[truncated: 10 more columns]

## Sheet: Supplementary Data 5
Supplementary Data 5. Global CO2 emissions induced by unitary capital formation in China - sectors of Chinese regions (Mt)
Region Indexes	Codes	Region names	Agriculture	Coal mining	Petroleum and gas	Metal mining	Nonmetal mining	Food processing and tobaccos	Textile	Clothing, leather, fur, etc.	Wood processing and furnishing	Paper making, printing, stationery, etc.	Petroleum refining, coking, etc.	Chemical industry	Nonmetal products	Metallurgy	Metal products	General and specialist machinery	Transport equipment	Electrical equipment	Electronic equipment	Instrument and meter	Other manufacturing	Electricity and hot water production and supply	Gas and water production and supply	Construction	Transport and storage	Wholesale and retailing	Hotel and restaurant	Leasing and commercial services	Scientific research	Other services
13	C10	Jiangsu	4.02074e-10	0	0	0	0	0	0	0	6.11723e-10	2.4545e-10	0	0	0	0	2.40581e-09	2.40772e-08	2.1533e-08	2.59624e-08	5.73404e-09	4.59905e-09	2.7109e-11	0	0	6.32404e-08	4.14386e-10	6.71923e-10	0	0	3.61936e-10	3.72285e-09
18	C15	Shandong	2.90954e-10	0	0	0	0	0	0	0	9.95098e-10	3.72976e-11	0	0	0	0	3.79719e-09	3.45545e-08	1.53823e-08	1.20638e-08	2.19321e-09	5.72075e-10	1.71455e-12	0	0	5.9555e-08	9.86902e-10	3.14346e-09	0	0	3.10632e-10	3.1427e-09
6	C03	Hebei	1.81369e-09	0	0	0	0	0	0	0	4.84414e-10	1.05413e-11	0	0	0	0	3.31688e-09	1.68322e-08	9.24701e-09	3.95293e-09	4.42559e-10	1.08224e-10	3.82321e-11	0	0	4.36908e-08	1.29685e-09	9.90303e-10	0	0	7.77186e-10	9.29806e-10
9	C06	Liaoning	3.29804e-10	0	0	0	0	0	0	0	9.83493e-10	1.35109e-11	0	0	0	0	1.85528e-09	2.02096e-08	8.37317e-09	4.58124e-09	5.5403e-10	1.2675e-10	5.71821e-12	0	0	3.75714e-08	9.53448e-10	9.8914e-10	0	0	1.31783e-10	1.52135e-09
19	C16	Henan	6.17352e-10	0	0	0	0	0	0	0	1.69842e-09	5.10694e-10	0	0	0	0	3.34936e-09	2.16178e-08	8.74486e-09	4.57327e-09	1.37646e-09	7.21423e-10	5.00161e-11	0	0	2.56032e-08	1.60407e-09	5.21692e-10	0	0	4.94652e-10	8.6115e-10
14	C11	Zhejiang	4.49128e-10	0	0	0	0	0	0	0	3.81396e-10	4.70647e-10	0	0	0	0	2.02624e-09	1.26839e-08	4.48252e-09	3.66014e-09	6.91006e-10	3.19538e-10	2.7277e-11	0	0	4.15613e-08	2.70649e-10	7.31446e-10	0	0	0	2.37908e-09
20	C17	Hubei	1.96449e-09	0	0	0	0	0	0	0	1.14795e-10	4.3051e-11	0	0	0	0	2.48253e-09	3.04379e-09	1.45902e-08	2.17174e-09	9.11307e-11	1.21108e-10	3.25687e-12	0	0	3.33533e-08	1.38472e-09	3.13006e-09	0	0	3.50944e-11	7.32042e-10
22	C19	Guangdong	7.60941e-12	0	0	0	0	0	0	0	9.67868e-10	5.57556e-10	0	0	0	0	1.40734e-09	5.17154e-09	5.97808e-09	6.86489e-09	2.15803e-09	3.4742e-10	3.0727e-11	0	0	3.16315e-08	1.06475e-09	1.15244e-09	0	0	7.05623e-10	4.18241e-09
26	C23	Sichuan	4.33017e-10	0	0	0	0	0	0	0	5.20277e-10	7.4657e-12	0	0	0	0	7.23326e-10	9.10616e-09	3.70329e-09	2.36855e-09	1.12273e-09	1.16164e-10	2.3076e-13	0	0	3.24529e-08	2.54929e-10	1.10456e-09	0	0	2.29373e-10	1.25755e-09
25	C22	Chongqing	2.15052e-10	0	0	0	0	0	0	0	6.01955e-11	2.83667e-11	0	0	0	0	2.56295e-10	1.81037e-09	1.06363e-08	1.7623e-09	3.06754e-10	1.51167e-10	1.18766e-11	0	0	3.52038e-08	3.51115e-10	1.97143e-10	0	0	2.42277e-10	8.75213e-10
7	C04	Shanxi	3.5023e-10	0	0	0	0	0	0	0	4.70123e-11	7.47687e-14	0	0	0	0	1.43009e-09	4.04748e-09	1.53668e-09	5.19881e-10	1.54156e-09	1.10769e-10	7.63805e-14	0	0	3.61874e-08	1.74164e-09	1.42362e-10	0	0	9.5072e-12	8.3576e-11
15	C12	Anhui	7.57687e-10	0	0	0	0	0	0	0	5.29036e-10	4.84143e-11	0	0	0	0	1.46165e-09	6.11881e-09	5.93217e-09	6.2368e-09	5.82156e-10	1.09012e-10	1.46015e-11	0	0	2.24866e-08	4.85995e-10	5.49899e-10	0	0	1.24989e-10	1.40163e-09
21	C18	Hunan	6.29591e-10	0	0	0	0	0	0	0	3.84032e-10	8.26283e-11	0	0	0	0	4.70141e-10	9.55971e-09	2.02786e-09	1.24358e-09	7.91289e-10	1.85181e-10	6.42614e-12	0	0	2.6734e-08	2.01075e-10	5.8623e-10	0	0	3.0758e-10	7.09397e-10
12	C09	Shanghai	7.931e-12	0	0	0	0	0	0	0	1.1898e-10	8.29818e-11	0	0	0	0	7.13611e-10	5.54804e-09	7.33252e-09	2.07167e-09	7.61674e-10	2.32309e-10	1.15379e-11	0	0	1.71381e-08	1.56697e-09	1.41813e-09	0	0	1.26644e-09	3.54059e-09
10	C07	Jilin	4.28976e-10	0	0	0	0	0	0	0	1.09297e-09	0	0	0	0	0	3.69134e-10	4.50408e-09	7.32849e-09	3.0105e-10	1.08022e-11	7.086e-11	0	0	0	2.24792e-08	9.65719e-10	8.12967e-10	0	0	9.27918e-10	1.37118e-09
8	C05	Inner Mongolia	5.80297e-10	0	0	0	0	0	0	0	3.92818e-10	3.70441e-12	0	0	0	0	4.35142e-10	2.45206e-09	1.58414e-09	9.72595e-10	7.37914e-11	2.04766e-12	1.25626e-10	0	0	2.63326e-08	1.53232e-09	1.854e-09	0	0	1.18873e-10	2.7376e-09
4	C01	Beijing	2.46382e-10	0	0	0	0	0	0	0	9.21646e-11	1.02485e-10	0	0	0	0	3.63988e-10	2.06882e-09	4.69619e-09	1.06192e-09	1.41218e-09	1.11792e-10	2.3407e-11	0	0	1.8485e-08	1.11879e-09	1.64965e-09	0	0	1.80937e-09	5.6942e-09
29	C26	Shaanxi	7.0261e-10	0	0	0	0	0	0	0	1.78602e-11	1.47366e-10	0	0	0	0	2.71262e-10	2.77817e-09	3.43112e-09	5.84338e-10	1.8231e-10	1.39949e-10	9.67588e-13	0	0	2.68607e-08	6.47734e-10	9.70398e-10	0	0	2.41025e-10	1.64763e-09
16	C13	Fujian	5.02911e-11	0	0	0	0	0	0	0	4.73582e-10	9.96206e-11	0	0	0	0	5.97956e-10	2.8949e-09	1.88946e-09	1.69082e-09	4.67742e-10	6.80519e-11	6.54688e-12	0	0	2.34064e-08	4.51153e-10	2.31192e-10	0	0	4.1747e-17	9.90292e-10
11	C08	Heilongjiang	1.3541e-09	0	0	0	0	0	0	0	5.25048e-10	2.9735e-12	0	0	0	0	5.24398e-10	5.47711e-09	1.31858e-09	4.72087e-10	1.9441e-11	2.53267e-11	4.92002e-13	0	0	1.89647e-08	7.29656e-10	1.33226e-09	0	0	1.37923e-10	6.50362e-10
5	C02	Tianjin	9.32419e-12	0	0	0	0	0	0	0	2.85493e-11	8.25887e-12	0	0	0	0	3.83986e-10	1.98393e-09	3.78528e-09	1.14296e-09	4.68225e-10	4.57927e-11	2.80478e-11	0	0	1.90068e-08	4.70101e-10	2.61308e-10	0	0	9.80176e-10	2.4717e-09
23	C20	Guangxi	3.44176e-10	0	0	0	0	0	0	0	4.75195e-10	5.29401e-11	0	0	0	0	1.58764e-10	2.20986e-09	4.22531e-09	7.17271e-10	1.11033e-10	7.86335e-11	4.43487e-13	0	0	2.0324e-08	7.6932e-10	1.9036e-10	0	0	2.9349e-11	6.69158e-10
33	C30	Xinjiang	1.97927e-09	0	0	0	0	0	0	0	2.67377e-11	1.39138e-12	0	0	0	0	3.24032e-10	5.79521e-10	2.4484e-10	9.99891e-10	5.19068e-11	2.92393e-13	6.71044e-12	0	0	2.32812e-08	9.6841e-10	6.24377e-10	0	0	8.50201e-11	3.52439e-10
17	C14	Jiangxi	2.21394e-10	0	0	0	0	0	0	0	3.23496e-10	3.00781e-11	0	0	0	0	1.28607e-09	2.50654e-09	1.90917e-09	2.1308e-09	3.23168e-10	1.25756e-10	4.75217e-12	0	0	1.79748e-08	2.40883e-10	5.14391e-10	0	0	1.42622e-11	5.09696e-10
28	C25	Yunnan	5.76722e-10	0	0	0	0	0	0	0	7.15213e-12	1.69421e-12	0	0	0	0	3.65539e-11	3.08187e-10	5.38923e-10	1.71646e-10	1.37945e-11	5.23024e-13	1.46817e-14	0	0	2.43409e-08	2.53151e-10	8.4851e-10	0	0	0	4.09226e-10
27	C24	Guizhou	2.73815e-10	0	0	0	0	0	0	0	4.64034e-11	1.39254e-12	0	0	0	0	2.17774e-10	3.37043e-10	5.68179e-10	1.86956e-10	9.36658e-11	4.08999e-12	3.12702e-13	0	0	1.49946e-08	2.68498e-09	6.62305e-10	0	0	5.73106e-11	8.56011e-10
30	C27	Gansu	5.5903e-10	0	0	0	0	0	0	0	6.1914e-12	4.88259e-13	0	0	0	0	5.00829e-11	7.8672e-10	7.94079e-11	6.24195e-10	3.2567e-11	2.75768e-12	4.73878e-12	0	0	1.41205e-08	2.55442e-10	3.60813e-10	0	0	1.52893e-10	3.25631e-10
32	C29	Ningxia	4.59712e-11	0	0	0	0	0	0	0	9.78054e-13	2.40808e-11	0	0	0	0	1.0936e-10	6.49493e-10	1.75304e-11	2.84522e-10	4.02517e-13	3.76618e-11	0	0	0	1.33004e-08	2.06868e-10	2.19638e-11	0	0	1.17311e-11	1.57164e-10
24	C21	Hainan	2.21737e-10	0	0	0	0	0	0	0	8.83318e-12	1.79281e-11	0	0	0	0	2.93004e-11	7.26874e-12	3.99885e-10	1.42225e-10	1.2372e-11	3.76315e-11	0	0	0	6.17907e-09	1.83588e-10	1.07566e-10	0	0	1.03081e-11	4.45315e-10
31	C28	Qinghai	1.3825e-10	0	0	0	0	0	0	0	5.85905e-13	7.22537e-14	0	0	0	0	4.53003e-11	1.13611e-10	8.54568e-11	5.12167e-11	1.26449e-12	8.51468e-12	2.40335e-20	0	0	5.38117e-09	6.97824e-10	4.6758e-10	0	0	3.52238e-11	3.12959e-10
Note
Each value means global CO2 emissions induced by China’s unitary capital formation from each sector of the Chinese regions.

## Sheet: Supplementary Data 6
Supplementary Data 6. Global CO2 emission changes caused by reducing the saving rate of each Chinese region by 15 percentage points (Mt)
Region Indexes	Region names	Emission changes caused by final consumption changes (Indirect)	Emission changes caused by capital formation changes (Indirect)	Emission changes from urban households (Direct)	Emission changes from rural households (Direct)	Total emission changes
C15	Shandong	78.9006	-117.698	7.41351	2.86431	-28.519
C10	Jiangsu	56.5049	-86.7207	3.4564	0.730621	-26.0289
C22	Chongqing	15.5899	-33.4516	1.81248	1.11293	-14.9363
C23	Sichuan	29.8286	-50.9487	5.3652	2.48557	-13.2692
C11	Zhejiang	39.5322	-55.7604	2.33539	1.82892	-12.0639
C04	Shanxi	28.1841	-47.2735	3.3144	3.85479	-11.9202
C06	Liaoning	41.2231	-58.3697	3.88573	1.64396	-11.6169
C18	Hunan	29.0927	-45.1901	2.22343	2.45232	-11.4217
C20	Guangxi	20.3023	-32.3941	1.94379	0.565466	-9.58256
C25	Yunnan	20.0966	-32.7951	0.947778	2.2002	-9.55047
C14	Jiangxi	16.4997	-26.1515	0.869463	0.689574	-8.09269
C19	Guangdong	61.9543	-78.0313	5.42273	2.64588	-8.00838
C01	Beijing	18.9222	-29.8667	2.74206	0.889315	-7.31314
C29	Ningxia	6.49804	-13.5442	0.218631	0.281097	-6.54646
C17	Hubei	41.364	-52.4614	2.8307	2.13948	-6.12721
C09	Shanghai	22.811	-30.3523	1.86408	0.597462	-5.07975
C12	Anhui	25.9077	-32.8724	1.68835	0.602983	-4.67334
C13	Fujian	23.4916	-29.2793	1.36053	0.930892	-3.4962
C03	Hebei	59.6518	-73.1642	5.80011	4.31472	-3.39756
C27	Gansu	12.4469	-18.1498	0.671101	1.7507	-3.2811
C02	Tianjin	22.447	-28.4799	2.34869	0.565425	-3.11882
C30	Xinjiang	25.9458	-30.3179	1.02891	1.02891	-2.31434
C24	Guizhou	17.5317	-23.8791	1.24826	2.98364	-2.11551
C26	Shaanxi	30.7057	-37.2284	3.08913	2.10965	-1.32402
C21	Hainan	4.88804	-6.6017	0.324965	0.0722144	-1.31649
C16	Henan	58.3544	-68.6347	4.01924	5.79243	-0.468716
C07	Jilin	32.7546	-35.2452	2.13989	0.470776	0.120043
C28	Qinghai	6.2585	-6.77379	0.568029	0.655418	0.708156
C08	Heilongjiang	37.6586	-38.2836	4.1125	0.996971	4.48449
C05	Inner Mongolia	52.0277	-40.1656	9.01987	3.88006	24.762
China		937.374	-1260.08	84.0654	53.1367	-185.508

## Sheet: Supplementary Data 7
Supplementary Data 7. Sectoral structure of global CO2 emission changes caused by the decrease of saving rates - case of Shandong
Region Indexes	Codes	Nation/region names	Sector Indexes	Sector names	Proportion in final consumption (%)	Porportion in capital formation (%)	Cummulative CO2 emission intensity (Mt per unitary output)
18	C15	Shandong	24	Construction	0.00818979	0.39213	1.78396e-06
18	C15	Shandong	16	General and specialist machinery	0.000821646	0.160148	2.27204e-06
18	C15	Shandong	17	Transport equipment	0.0302938	0.0791323	2.17838e-06
18	C15	Shandong	30	Other services	0.423461	0.0483603	7.06058e-07
18	C15	Shandong	18	Electrical equipment	0.0137077	0.0450483	2.74076e-06
18	C15	Shandong	26	Wholesale and retailing	0.00368052	0.0318865	6.29323e-07
18	C15	Shandong	15	Metal products	0.00134195	0.0178114	2.48686e-06
35	JPN	Japan	41	Machinery and equipment nec	0.000854096	0.0151431	3.4536e-07
18	C15	Shandong	19	Electronic equipment	0.0127583	0.0136154	1.66759e-06
36	KOR	South Korea	41	Machinery and equipment nec	0.000557749	0.00988885	6.19007e-07
38	TWN	Taiwan	41	Machinery and equipment nec	0.000485798	0.00861318	6.55143e-07
91	DEU	Germany	41	Machinery and equipment nec	0.000478435	0.00848262	3.18859e-07
18	C15	Shandong	9	Wood processing and furnishing	0.0045237	0.0070505	1.39089e-06
6	C03	Hebei	1	Agriculture	0.0068427	0.0064744	8.52738e-07
91	DEU	Germany	38	Motor vehicles and parts	0.000899262	0.00598683	3.74861e-07
57	USA	United States of America	41	Machinery and equipment nec	0.000322568	0.00571911	4.05639e-07
13	C10	Jiangsu	24	Construction	8.69851e-06	0.00532953	1.56329e-06
18	C15	Shandong	1	Agriculture	0.0609991	0.00518079	6.47873e-07
38	TWN	Taiwan	40	Electronic equipment	0.00109292	0.00508651	4.94427e-07
18	C15	Shandong	25	Transport and storage	0.0282414	0.00494557	2.27734e-06
35	JPN	Japan	38	Motor vehicles and parts	0.000715754	0.00476513	3.10017e-07
18	C15	Shandong	20	Instrument and meter	0.000291226	0.00403435	1.62078e-06
4	C01	Beijing	17	Transport equipment	9.60601e-05	0.0032027	6.83407e-07
15	C12	Anhui	1	Agriculture	0.00288744	0.00273203	6.16487e-07
19	C16	Henan	1	Agriculture	0.00284407	0.00269099	5.00362e-07
29	C26	Shaanxi	1	Agriculture	0.00278776	0.00263771	6.41313e-07
35	JPN	Japan	40	Electronic equipment	0.000557383	0.00259408	3.85642e-07
33	C30	Xinjiang	1	Agriculture	0.00257835	0.00243957	1.6085e-06
36	KOR	South Korea	40	Electronic equipment	0.00051396	0.00239199	6.19848e-07
12	C09	Shanghai	17	Transport equipment	7.02989e-05	0.00234381	8.63525e-07
57	USA	United States of America	39	Transport equipment nec	0.000274022	0.00231159	3.73792e-07
21	C18	Hunan	1	Agriculture	0.00226598	0.00214402	5.69904e-07
15	C12	Anhui	17	Transport equipment	6.28777e-05	0.00209638	1.26267e-06
18	C15	Shandong	29	Scientific research	0.00675787	0.00206843	9.4432e-07
11	C08	Heilongjiang	1	Agriculture	0.00217935	0.00206205	9.44437e-07
57	USA	United States of America	38	Motor vehicles and parts	0.000286713	0.00190879	4.9965e-07
6	C03	Hebei	25	Transport and storage	0.00133276	0.0018899	1.63476e-06
13	C10	Jiangsu	17	Transport equipment	5.50987e-05	0.00183702	1.56619e-06
108	CHE	Switzerland	41	Machinery and equipment nec	9.64607e-05	0.00171024	2.87753e-07
5	C02	Tianjin	17	Transport equipment	5.08613e-05	0.00169574	1.07928e-06
95	ITA	Italy	41	Machinery and equipment nec	9.43562e-05	0.00167293	3.74913e-07
9	C06	Liaoning	17	Transport equipment	5.01677e-05	0.00167262	1.35134e-06
36	KOR	South Korea	38	Motor vehicles and parts	0.000225095	0.00149857	5.6177e-07
90	FRA	France	39	Transport equipment nec	0.000168586	0.00142216	2.65615e-07
23	C20	Guangxi	1	Agriculture	0.00149626	0.00141572	3.75958e-07
4	C01	Beijing	25	Transport and storage	0.000939775	0.00133263	1.53983e-06
6	C03	Hebei	17	Transport equipment	3.98863e-05	0.00132983	2.669e-06
44	MYS	Malaysia	40	Electronic equipment	0.000275218	0.00128087	5.57533e-07
25	C22	Chongqing	17	Transport equipment	3.76234e-05	0.00125439	1.36552e-06
8	C05	Inner Mongolia	25	Transport and storage	0.000807138	0.00114455	2.10193e-06
30	C27	Gansu	1	Agriculture	0.0011325	0.00107155	9.80473e-07
91	DEU	Germany	39	Transport equipment nec	0.000123067	0.00103817	3.4378e-07
4	C01	Beijing	30	Other services	0.00108923	0.00103424	5.1041e-07
90	FRA	France	41	Machinery and equipment nec	5.7957e-05	0.00102757	2.59237e-07
28	C25	Yunnan	1	Agriculture	0.00107395	0.00101615	6.29861e-07
19	C16	Henan	24	Construction	1.63754e-06	0.00100331	1.36836e-06
46	SGP	Singapore	41	Machinery and equipment nec	5.60286e-05	0.000993383	4.30463e-07
10	C07	Jilin	17	Transport equipment	2.97385e-05	0.000991498	1.48303e-06
107	GBR	United Kingdom	38	Motor vehicles and parts	0.000144249	0.000960339	4.27294e-07
57	USA	United States of America	40	Electronic equipment	0.000204489	0.000951702	5.2886e-07
46	SGP	Singapore	40	Electronic equipment	0.000201194	0.000936364	3.7137e-07
14	C11	Zhejiang	17	Transport equipment	2.80836e-05	0.000936322	9.66399e-07
17	C14	Jiangxi	1	Agriculture	0.000975575	0.000923067	3.72549e-07
13	C10	Jiangsu	1	Agriculture	0.000898253	0.000849907	5.1011e-07
12	C09	Shanghai	25	Transport and storage	0.000577598	0.000819053	2.0781e-06
24	C21	Hainan	1	Agriculture	0.000818855	0.000774782	5.06432e-07
107	GBR	United Kingdom	41	Machinery and equipment nec	4.31705e-05	0.00076541	3.998e-07
29	C26	Shaanxi	17	Transport equipment	2.28579e-05	0.000762095	1.20764e-06
12	C09	Shanghai	30	Other services	0.00077991	0.000740531	5.4275e-07
47	THA	Thailand	40	Electronic equipment	0.000158531	0.000737811	6.12546e-07
103	SVK	Slovakia	38	Motor vehicles and parts	0.000108322	0.00072115	3.81039e-07
13	C10	Jiangsu	20	Instrument and meter	4.0395e-06	0.000693412	1.3926e-06
45	PHL	Philippines	40	Electronic equipment	0.000148187	0.000689671	3.63533e-07
9	C06	Liaoning	1	Agriculture	0.000712699	0.00067434	6.09376e-07
22	C19	Guangdong	17	Transport equipment	1.97789e-05	0.000659438	7.24536e-07
19	C16	Henan	17	Transport equipment	1.90247e-05	0.000634294	1.58631e-06
9	C06	Liaoning	24	Construction	1.02317e-06	0.000626894	1.72715e-06
15	C12	Anhui	30	Other services	0.000628254	0.000596532	7.64106e-07
47	THA	Thailand	41	Machinery and equipment nec	3.16724e-05	0.00056155	9.00093e-07
19	C16	Henan	25	Transport and storage	0.00039143	0.000555062	1.82546e-06
8	C05	Inner Mongolia	1	Agriculture	0.00057258	0.000541762	1.79012e-06
27	C24	Guizhou	1	Agriculture	0.000560068	0.000529924	8.14901e-07
44	MYS	Malaysia	41	Machinery and equipment nec	2.98304e-05	0.000528891	7.67427e-07
106	SWE	Sweden	41	Machinery and equipment nec	2.85284e-05	0.000505807	2.3757e-07
34	HKG	Hong Kong	41	Machinery and equipment nec	2.81358e-05	0.000498846	4.32694e-07
91	DEU	Germany	46	Construction	3.95482e-06	0.000498594	2.85667e-07
35	JPN	Japan	46	Construction	3.93789e-06	0.00049646	2.9781e-07
34	HKG	Hong Kong	47	Trade	0.00227584	0.000494167	5.03937e-07
5	C02	Tianjin	25	Transport and storage	0.00034585	0.000490428	1.68012e-06
13	C10	Jiangsu	30	Other services	0.000505078	0.000479575	4.62262e-07
4	C01	Beijing	1	Agriculture	0.000485117	0.000459007	8.65624e-07
35	JPN	Japan	39	Transport equipment nec	5.2473e-05	0.000442651	3.32183e-07
15	C12	Anhui	18	Electrical equipment	1.04753e-05	0.000435528	1.14421e-06
83	AUT	Austria	41	Machinery and equipment nec	2.36824e-05	0.000419887	2.83157e-07
25	C22	Chongqing	1	Agriculture	0.000443387	0.000419522	7.92911e-07
13	C10	Jiangsu	18	Electrical equipment	1.00568e-05	0.000418127	1.62873e-06
25	C22	Chongqing	24	Construction	6.26807e-07	0.000384042	2.50104e-06
89	FIN	Finland	41	Machinery and equipment nec	2.10134e-05	0.000372566	3.33302e-07
12	C09	Shanghai	24	Construction	5.772e-07	0.000353648	1.37526e-06
23	C20	Guangxi	17	Transport equipment	1.01654e-05	0.000338921	1.16067e-06
5	C02	Tianjin	30	Other services	0.000344105	0.00032673	7.04761e-07
51	IND	India	54	Business services nec	0.000457081	0.000324182	4.48519e-07
57	USA	United States of America	54	Business services nec	0.000446976	0.000317015	1.85526e-07
84	BEL	Belgium	41	Machinery and equipment nec	1.73573e-05	0.000307744	3.9987e-07
107	GBR	United Kingdom	54	Business services nec	0.000431018	0.000305697	1.81014e-07
84	BEL	Belgium	38	Motor vehicles and parts	4.47386e-05	0.000297847	3.65463e-07
58	MEX	Mexico	38	Motor vehicles and parts	4.43698e-05	0.000295391	3.7563e-07
29	C26	Shaanxi	25	Transport and storage	0.000206202	0.000292401	2.85378e-06
36	KOR	South Korea	46	Construction	2.28515e-06	0.000288094	6.32095e-07
34	HKG	Hong Kong	40	Electronic equipment	6.16866e-05	0.000287092	3.87605e-07
15	C12	Anhui	25	Transport and storage	0.000198493	0.00028147	1.81047e-06
57	USA	United States of America	56	Public Administration; Defense; Education; Health	0.00231962	0.000279228	2.59601e-07
19	C16	Henan	30	Other services	0.000290186	0.000275534	5.82762e-07
45	PHL	Philippines	41	Machinery and equipment nec	1.55377e-05	0.000275483	5.48757e-07
9	C06	Liaoning	30	Other services	0.000277375	0.00026337	7.15076e-07
56	CAN	Canada	41	Machinery and equipment nec	1.45962e-05	0.000258789	4.11926e-07
91	DEU	Germany	54	Business services nec	0.000354715	0.00025158	1.46634e-07
21	C18	Hunan	30	Other services	0.000262288	0.000249044	4.60886e-07
4	C01	Beijing	26	Wholesale and retailing	2.19419e-06	0.000240315	4.35193e-07
48	VNM	Viet Nam	41	Machinery and equipment nec	1.35195e-05	0.0002397	1.1868e-06
93	HUN	Hungary	38	Motor vehicles and parts	3.58155e-05	0.000238442	3.57325e-07
90	FRA	France	38	Motor vehicles and parts	3.47103e-05	0.000231083	2.77607e-07
13	C10	Jiangsu	25	Transport and storage	0.00015954	0.000226234	1.60433e-06
109	NOR	Norway	41	Machinery and equipment nec	1.25876e-05	0.000223177	2.29966e-07
87	DNK	Denmark	41	Machinery and equipment nec	1.24682e-05	0.000221061	2.93596e-07
10	C07	Jilin	1	Agriculture	0.00022492	0.000212814	7.27016e-07
25	C22	Chongqing	30	Other services	0.000219653	0.000208562	4.19428e-07
21	C18	Hunan	17	Transport equipment	5.99178e-06	0.000199769	9.44584e-07
91	DEU	Germany	40	Electronic equipment	4.1574e-05	0.000193487	3.18508e-07
29	C26	Shaanxi	30	Other services	0.000193821	0.000184034	9.12692e-07
105	ESP	Spain	41	Machinery and equipment nec	1.01367e-05	0.000179723	3.83029e-07
62	BRA	Brazil	39	Transport equipment nec	2.12167e-05	0.00017898	3.44791e-07
86	CZE	Czech Republic	41	Machinery and equipment nec	9.69727e-06	0.000171932	4.6219e-07
6	C03	Hebei	30	Other services	0.000174534	0.000165721	1.00161e-06
48	VNM	Viet Nam	40	Electronic equipment	3.51856e-05	0.000163755	8.31398e-07
8	C05	Inner Mongolia	30	Other services	0.000171386	0.000162732	1.05159e-06
20	C17	Hubei	17	Transport equipment	4.8726e-06	0.000162455	1.45538e-06
100	NLD	Netherlands	41	Machinery and equipment nec	9.14885e-06	0.000162209	3.28083e-07
20	C17	Hubei	1	Agriculture	0.000171135	0.000161924	6.86331e-07
95	ITA	Italy	38	Motor vehicles and parts	2.40648e-05	0.000160211	3.73153e-07
24	C21	Hainan	24	Construction	2.59852e-07	0.00015921	1.62937e-06
1	AUS	Australia	41	Machinery and equipment nec	8.96064e-06	0.000158872	4.6302e-07
9	C06	Liaoning	25	Transport and storage	0.000111375	0.000157934	2.07084e-06
94	IRL	Ireland	41	Machinery and equipment nec	8.82165e-06	0.000156407	3.15333e-07
58	MEX	Mexico	41	Machinery and equipment nec	8.63659e-06	0.000153126	5.52221e-07
11	C08	Heilongjiang	17	Transport equipment	4.4061e-06	0.000146902	2.11246e-06
105	ESP	Spain	54	Business services nec	0.00020622	0.00014626	1.98396e-07
51	IND	India	41	Machinery and equipment nec	8.23661e-06	0.000146035	1.94635e-06
10	C07	Jilin	30	Other services	0.000151119	0.000143489	1.14419e-06
57	USA	United States of America	10	Animal products nec	0.000124003	0.000143249	7.00614e-07
106	SWE	Sweden	38	Motor vehicles and parts	2.04592e-05	0.000136207	2.2162e-07
35	JPN	Japan	37	Metal products	3.33981e-05	0.000134693	4.95709e-07
56	CAN	Canada	38	Motor vehicles and parts	2.01495e-05	0.000134145	4.03037e-07
107	GBR	United Kingdom	39	Transport equipment nec	1.54766e-05	0.000130558	3.10464e-07
14	C11	Zhejiang	1	Agriculture	0.000136074	0.00012875	6.47747e-07
7	C04	Shanxi	25	Transport and storage	9.03444e-05	0.000128112	2.73241e-06
83	AUT	Austria	38	Motor vehicles and parts	1.89177e-05	0.000125944	2.74498e-07
15	C12	Anhui	24	Construction	2.03657e-07	0.00012478	1.44661e-06
27	C24	Guizhou	30	Other services	0.000129811	0.000123257	1.04105e-06
22	C19	Guangdong	25	Transport and storage	8.68082e-05	0.000123097	1.90141e-06
116	RUS	Russian Federation	46	Construction	9.69109e-07	0.000122178	8.65486e-07
56	CAN	Canada	39	Transport equipment nec	1.42015e-05	0.000119801	3.2038e-07
46	SGP	Singapore	54	Business services nec	0.000166573	0.000118141	3.41536e-07
1	AUS	Australia	56	Public Administration; Defense; Education; Health	0.000978696	0.000117812	1.88847e-07
127	IRN	Iran	54	Business services nec	0.000165981	0.000117721	3.62621e-07
35	JPN	Japan	42	Manufactures nec	8.06692e-05	0.000115956	4.06241e-07
22	C19	Guangdong	18	Electrical equipment	2.78365e-06	0.000115735	9.27132e-07
6	C03	Hebei	15	Metal products	6.58619e-07	0.00011493	3.53082e-06
14	C11	Zhejiang	30	Other services	0.00012086	0.000114757	3.94566e-07
100	NLD	Netherlands	54	Business services nec	0.000161731	0.000114707	1.68753e-07
94	IRL	Ireland	54	Business services nec	0.0001613	0.000114401	1.9432e-07
93	HUN	Hungary	41	Machinery and equipment nec	6.39862e-06	0.000113447	4.17218e-07
28	C25	Yunnan	30	Other services	0.000117168	0.000111252	6.84885e-07
56	CAN	Canada	54	Business services nec	0.000152514	0.00010817	2.1412e-07
19	C16	Henan	18	Electrical equipment	2.58309e-06	0.000107397	1.50555e-06
14	C11	Zhejiang	25	Transport and storage	7.5461e-05	0.000107006	1.52779e-06
42	IDN	Indonesia	41	Machinery and equipment nec	6.02216e-06	0.000106773	5.86583e-07
6	C03	Hebei	26	Wholesale and retailing	9.52834e-07	0.000104357	4.45965e-07
5	C02	Tianjin	24	Construction	1.6943e-07	0.000103809	1.98051e-06
105	ESP	Spain	38	Motor vehicles and parts	1.54656e-05	0.000102962	3.93121e-07
34	HKG	Hong Kong	54	Business services nec	0.000142319	0.000100939	2.44608e-07
46	SGP	Singapore	39	Transport equipment nec	1.19005e-05	0.00010039	3.54954e-07
38	TWN	Taiwan	54	Business services nec	0.000140505	9.96521e-05	2.59541e-07
21	C18	Hunan	24	Construction	1.61151e-07	9.87367e-05	1.65343e-06
6	C03	Hebei	18	Electrical equipment	2.35518e-06	9.79205e-05	2.6639e-06
14	C11	Zhejiang	18	Electrical equipment	2.33776e-06	9.71963e-05	1.1715e-06
12	C09	Shanghai	20	Instrument and meter	5.64969e-07	9.69814e-05	5.99653e-07
35	JPN	Japan	47	Trade	0.000442936	9.61774e-05	2.2501e-07
90	FRA	France	40	Electronic equipment	2.06213e-05	9.59724e-05	2.54607e-07
95	ITA	Italy	39	Transport equipment nec	1.1349e-05	9.57378e-05	3.5628e-07
23	C20	Guangxi	25	Transport and storage	6.70395e-05	9.50643e-05	2.04307e-06
30	C27	Gansu	30	Other services	9.92201e-05	9.42103e-05	8.61564e-07
57	USA	United States of America	42	Manufactures nec	6.36207e-05	9.145e-05	4.24765e-07
30	C27	Gansu	24	Construction	1.49118e-07	9.13637e-05	2.15511e-06
12	C09	Shanghai	18	Electrical equipment	2.17703e-06	9.05135e-05	9.61144e-07
17	C14	Jiangxi	25	Transport and storage	6.35767e-05	9.0154e-05	1.84019e-06
90	FRA	France	46	Construction	7.01642e-07	8.84578e-05	2.03319e-07
15	C12	Anhui	15	Metal products	5.06611e-07	8.84048e-05	1.9668e-06
106	SWE	Sweden	54	Business services nec	0.000124547	8.83345e-05	1.30972e-07
42	IDN	Indonesia	40	Electronic equipment	1.88807e-05	8.78715e-05	9.64298e-07
13	C10	Jiangsu	16	General and specialist machinery	3.5762e-08	8.64908e-05	1.68344e-06
36	KOR	South Korea	39	Transport equipment nec	9.77952e-06	8.24981e-05	6.6775e-07
26	C23	Sichuan	1	Agriculture	8.63661e-05	8.17176e-05	4.69061e-07
91	DEU	Germany	37	Metal products	2.0054e-05	8.08771e-05	4.25287e-07
128	ISR	Israel	41	Machinery and equipment nec	4.51255e-06	8.00073e-05	2.89583e-07
58	MEX	Mexico	40	Electronic equipment	1.68831e-05	7.85745e-05	3.58698e-07
31	C28	Qinghai	1	Agriculture	8.16064e-05	7.72141e-05	6.3689e-07
17	C14	Jiangxi	17	Transport equipment	2.29232e-06	7.64273e-05	1.13968e-06
102	PRT	Portugal	38	Motor vehicles and parts	1.14202e-05	7.60297e-05	2.53193e-07
1	AUS	Australia	10	Animal products nec	6.50952e-05	7.51979e-05	3.56919e-07
11	C08	Heilongjiang	30	Other services	7.89663e-05	7.49791e-05	1.06098e-06
16	C13	Fujian	17	Transport equipment	2.2471e-06	7.49197e-05	1.25101e-06
90	FRA	France	54	Business services nec	0.000105633	7.49195e-05	1.83912e-07
12	C09	Shanghai	26	Wholesale and retailing	6.78699e-07	7.43332e-05	5.568e-07
94	IRL	Ireland	47	Trade	0.000340479	7.39304e-05	3.58984e-07
11	C08	Heilongjiang	24	Construction	1.20373e-07	7.37522e-05	2.11719e-06
14	C11	Zhejiang	15	Metal products	4.21068e-07	7.34773e-05	1.77438e-06
25	C22	Chongqing	25	Transport and storage	5.04949e-05	7.16036e-05	2.64387e-06
33	C30	Xinjiang	30	Other services	7.53796e-05	7.15735e-05	1.22503e-06
135	ARE	United Arab Emirates	54	Business services nec	9.98738e-05	7.08349e-05	4.71161e-07
101	POL	Poland	41	Machinery and equipment nec	3.97664e-06	7.05056e-05	5.49724e-07
4	C01	Beijing	18	Electrical equipment	1.68597e-06	7.00969e-05	9.86444e-07
9	C06	Liaoning	18	Electrical equipment	1.66887e-06	6.93862e-05	1.89956e-06
99	MLT	Malta	40	Electronic equipment	1.48648e-05	6.91816e-05	1.16746e-07
36	KOR	South Korea	37	Metal products	1.58368e-05	6.38694e-05	9.86644e-07
49	XSE	Rest of Southeast Asia	42	Manufactures nec	4.42438e-05	6.35972e-05	5.72081e-07
38	TWN	Taiwan	38	Motor vehicles and parts	9.44916e-06	6.29077e-05	6.00665e-07
57	USA	United States of America	37	Metal products	1.54062e-05	6.21327e-05	5.96185e-07
94	IRL	Ireland	40	Electronic equipment	1.33225e-05	6.20035e-05	3.3806e-07
21	C18	Hunan	16	General and specialist machinery	2.52986e-08	6.11851e-05	1.06622e-06
35	JPN	Japan	54	Business services nec	8.4433e-05	5.98836e-05	1.81631e-07
17	C14	Jiangxi	30	Other services	6.22754e-05	5.9131e-05	4.91438e-07
36	KOR	South Korea	54	Business services nec	8.21937e-05	5.82954e-05	3.62026e-07
27	C24	Guizhou	25	Transport and storage	4.0673e-05	5.76757e-05	2.1454e-06
128	ISR	Israel	40	Electronic equipment	1.2365e-05	5.75468e-05	2.39992e-07
105	ESP	Spain	46	Construction	4.56142e-07	5.7507e-05	3.18896e-07
33	C30	Xinjiang	25	Transport and storage	4.05223e-05	5.7462e-05	3.10487e-06
62	BRA	Brazil	41	Machinery and equipment nec	3.19909e-06	5.67197e-05	3.91622e-07
34	HKG	Hong Kong	42	Manufactures nec	3.91008e-05	5.62046e-05	6.71428e-07
1	AUS	Australia	38	Motor vehicles and parts	8.33551e-06	5.54936e-05	4.01971e-07
24	C21	Hainan	25	Transport and storage	3.88942e-05	5.51533e-05	2.29663e-06
12	C09	Shanghai	16	General and specialist machinery	2.26961e-08	5.48909e-05	1.01626e-06
91	DEU	Germany	47	Trade	0.00025191	5.46988e-05	1.61325e-07
46	SGP	Singapore	47	Trade	0.000247498	5.37408e-05	5.59232e-07
38	TWN	Taiwan	37	Metal products	1.33239e-05	5.37348e-05	9.18533e-07
106	SWE	Sweden	40	Electronic equipment	1.14414e-05	5.32485e-05	2.49256e-07
57	USA	United States of America	46	Construction	4.20356e-07	5.29953e-05	3.24141e-07
44	MYS	Malaysia	46	Construction	4.20138e-07	5.29679e-05	8.677e-07
116	RUS	Russian Federation	41	Machinery and equipment nec	2.87469e-06	5.09681e-05	1.19147e-06
4	C01	Beijing	19	Electronic equipment	3.79937e-06	5.09586e-05	6.52835e-07
86	CZE	Czech Republic	38	Motor vehicles and parts	7.62843e-06	5.07862e-05	4.9728e-07
4	C01	Beijing	20	Instrument and meter	2.9311e-07	5.03147e-05	7.46581e-07
1	AUS	Australia	12	Wool; silk-worm cocoons	3.00448e-05	5.00782e-05	6.16542e-07
28	C25	Yunnan	25	Transport and storage	3.52378e-05	4.99684e-05	3.84628e-06
28	C25	Yunnan	24	Construction	8.14606e-08	4.99105e-05	1.94187e-06
127	IRN	Iran	46	Construction	3.94548e-07	4.97416e-05	1.22625e-06
87	DNK	Denmark	46	Construction	3.89811e-07	4.91444e-05	3.05088e-07
38	TWN	Taiwan	39	Transport equipment nec	5.71829e-06	4.82383e-05	5.81293e-07
47	THA	Thailand	38	Motor vehicles and parts	7.18265e-06	4.78184e-05	5.85332e-07
14	C11	Zhejiang	20	Instrument and meter	2.77999e-07	4.77207e-05	8.28742e-07
29	C26	Shaanxi	26	Wholesale and retailing	4.27471e-07	4.6818e-05	7.82757e-07
62	BRA	Brazil	54	Business services nec	6.43709e-05	4.56547e-05	8.38981e-08
24	C21	Hainan	30	Other services	4.77966e-05	4.53833e-05	7.18245e-07
24	C21	Hainan	17	Transport equipment	1.35353e-06	4.51275e-05	9.86398e-07
6	C03	Hebei	16	General and specialist machinery	1.85845e-08	4.4947e-05	2.90914e-06
109	NOR	Norway	54	Business services nec	6.33018e-05	4.48964e-05	1.20471e-07
46	SGP	Singapore	56	Public Administration; Defense; Education; Health	0.000367949	4.42925e-05	3.31011e-07
13	C10	Jiangsu	19	Electronic equipment	3.30042e-06	4.42665e-05	8.80307e-07
107	GBR	United Kingdom	40	Electronic equipment	9.46196e-06	4.40366e-05	3.16407e-07
95	ITA	Italy	42	Manufactures nec	3.01791e-05	4.33802e-05	2.97974e-07
83	AUT	Austria	39	Transport equipment nec	5.12384e-06	4.32236e-05	2.93028e-07
38	TWN	Taiwan	46	Construction	3.41201e-07	4.3016e-05	6.916e-07
108	CHE	Switzerland	56	Public Administration; Defense; Education; Health	0.000356762	4.29458e-05	1.04561e-07
29	C26	Shaanxi	24	Construction	6.99125e-08	4.28351e-05	1.91862e-06
11	C08	Heilongjiang	25	Transport and storage	2.99637e-05	4.24895e-05	2.83295e-06
8	C05	Inner Mongolia	26	Wholesale and retailing	3.83358e-07	4.19866e-05	2.00392e-06
19	C16	Henan	15	Metal products	2.38237e-07	4.15729e-05	1.96449e-06
38	TWN	Taiwan	42	Manufactures nec	2.87254e-05	4.12906e-05	4.67668e-07
84	BEL	Belgium	42	Manufactures nec	2.83943e-05	4.08147e-05	5.73722e-07
15	C12	Anhui	26	Wholesale and retailing	3.70033e-07	4.05272e-05	5.40671e-07
95	ITA	Italy	54	Business services nec	5.59219e-05	3.96623e-05	2.04657e-07
80	PRI	Puerto Rico	41	Machinery and equipment nec	2.15053e-06	3.81287e-05	1.75943e-07
115	ROU	Romania	41	Machinery and equipment nec	2.11717e-06	3.75373e-05	4.99774e-07
103	SVK	Slovakia	41	Machinery and equipment nec	2.10266e-06	3.72801e-05	4.75065e-07
29	C26	Shaanxi	20	Instrument and meter	2.15201e-07	3.6941e-05	1.0476e-06
83	AUT	Austria	54	Business services nec	5.20788e-05	3.69366e-05	1.31172e-07
134	TUR	Turkey	41	Machinery and equipment nec	2.07617e-06	3.68104e-05	6.47302e-07
9	C06	Liaoning	16	General and specialist machinery	1.52112e-08	3.67886e-05	1.96226e-06
4	C01	Beijing	16	General and specialist machinery	1.51523e-08	3.6646e-05	9.598e-07
132	QAT	Qatar	54	Business services nec	5.14716e-05	3.65059e-05	2.91808e-07
27	C24	Guizhou	17	Transport equipment	1.08604e-06	3.62091e-05	2.22547e-06
26	C23	Sichuan	30	Other services	3.80418e-05	3.61209e-05	5.31156e-07
135	ARE	United Arab Emirates	46	Construction	2.85991e-07	3.60557e-05	8.16491e-07
32	C29	Ningxia	1	Agriculture	3.64692e-05	3.45063e-05	1.30601e-06
30	C27	Gansu	25	Transport and storage	2.41503e-05	3.42459e-05	2.75278e-06
95	ITA	Italy	46	Construction	2.70643e-07	3.41207e-05	2.80968e-07
19	C16	Henan	16	General and specialist machinery	1.38294e-08	3.34466e-05	1.65792e-06
44	MYS	Malaysia	38	Motor vehicles and parts	5.00446e-06	3.33171e-05	7.3269e-07
23	C20	Guangxi	30	Other services	3.49419e-05	3.31776e-05	5.80715e-07
1	AUS	Australia	39	Transport equipment nec	3.88871e-06	3.28044e-05	4.02403e-07
116	RUS	Russian Federation	39	Transport equipment nec	3.81296e-06	3.21653e-05	1.77308e-06
35	JPN	Japan	56	Public Administration; Defense; Education; Health	0.000264929	3.18912e-05	1.99452e-07
14	C11	Zhejiang	16	General and specialist machinery	1.31252e-08	3.17434e-05	1.25182e-06
44	MYS	Malaysia	39	Transport equipment nec	3.71605e-06	3.13478e-05	9.17434e-07
109	NOR	Norway	39	Transport equipment nec	3.71241e-06	3.13171e-05	2.32139e-07
57	USA	United States of America	7	Plant-based fibers	0.000174672	3.06852e-05	4.85797e-07
14	C11	Zhejiang	26	Wholesale and retailing	2.79369e-07	3.05974e-05	4.22294e-07
15	C12	Anhui	20	Instrument and meter	1.7653e-07	3.03027e-05	9.52219e-07
4	C01	Beijing	15	Metal products	1.73455e-07	3.02683e-05	2.08138e-06
106	SWE	Sweden	47	Trade	0.000137552	2.98676e-05	2.63787e-07
108	CHE	Switzerland	54	Business services nec	4.18605e-05	2.96893e-05	9.77746e-08
89	FIN	Finland	47	Trade	0.000134459	2.9196e-05	5.69961e-07
93	HUN	Hungary	39	Transport equipment nec	3.44243e-06	2.90396e-05	4.26466e-07
90	FRA	France	47	Trade	0.000132167	2.86982e-05	4.02176e-07
51	IND	India	42	Manufactures nec	1.98459e-05	2.8527e-05	1.44977e-06
19	C16	Henan	20	Instrument and meter	1.63154e-07	2.80066e-05	1.16029e-06
128	ISR	Israel	54	Business services nec	3.874e-05	2.74761e-05	1.82205e-07
38	TWN	Taiwan	56	Public Administration; Defense; Education; Health	0.000227479	2.73831e-05	3.01862e-07
56	CAN	Canada	56	Public Administration; Defense; Education; Health	0.000224486	2.70229e-05	2.14772e-07
1	AUS	Australia	54	Business services nec	3.75144e-05	2.66069e-05	2.89046e-07
25	C22	Chongqing	18	Electrical equipment	6.39536e-07	2.65898e-05	1.53699e-06
84	BEL	Belgium	40	Electronic equipment	5.69132e-06	2.6488e-05	3.41244e-07
84	BEL	Belgium	46	Construction	2.1003e-07	2.6479e-05	4.01556e-07
19	C16	Henan	26	Wholesale and retailing	2.40076e-07	2.62939e-05	3.04413e-07
21	C18	Hunan	25	Transport and storage	1.84974e-05	2.623e-05	1.74997e-06
137	EGY	Egypt	46	Construction	2.07337e-07	2.61395e-05	7.19311e-07
136	XWS	Rest of Western Asia	54	Business services nec	3.61989e-05	2.56738e-05	4.32887e-07
128	ISR	Israel	42	Manufactures nec	1.77549e-05	2.55214e-05	5.46491e-07
108	CHE	Switzerland	40	Electronic equipment	5.47719e-06	2.54914e-05	2.82567e-07
15	C12	Anhui	16	General and specialist machinery	1.03528e-08	2.50383e-05	1.36458e-06
56	CAN	Canada	10	Animal products nec	2.14638e-05	2.4795e-05	5.97372e-07
22	C19	Guangdong	26	Wholesale and retailing	2.25973e-07	2.47493e-05	5.31119e-07
89	FIN	Finland	38	Motor vehicles and parts	3.68673e-06	2.45444e-05	1.85803e-07
12	C09	Shanghai	15	Metal products	1.39314e-07	2.43106e-05	1.44454e-06
5	C02	Tianjin	15	Metal products	1.38063e-07	2.40923e-05	2.3415e-06
5	C02	Tianjin	26	Wholesale and retailing	2.17407e-07	2.38111e-05	4.61587e-07
27	C24	Guizhou	24	Construction	3.87843e-08	2.3763e-05	2.66698e-06
133	SAU	Saudi Arabia	46	Construction	1.88193e-07	2.3726e-05	5.78482e-07
22	C19	Guangdong	15	Metal products	1.35118e-07	2.35785e-05	1.70326e-06
95	ITA	Italy	47	Trade	0.000108056	2.34629e-05	4.31344e-07
127	IRN	Iran	56	Public Administration; Defense; Education; Health	0.000194026	2.33562e-05	4.58761e-07
51	IND	India	40	Electronic equipment	4.99517e-06	2.32477e-05	1.72203e-06
51	IND	India	7	Plant-based fibers	0.000130639	2.29498e-05	1.37687e-06
106	SWE	Sweden	46	Construction	1.8066e-07	2.27763e-05	2.24814e-07
36	KOR	South Korea	42	Manufactures nec	1.57827e-05	2.26865e-05	4.49958e-07
36	KOR	South Korea	56	Public Administration; Defense; Education; Health	0.000185887	2.23765e-05	3.45843e-07
1	AUS	Australia	47	Trade	0.000102917	2.23471e-05	3.40425e-07
106	SWE	Sweden	39	Transport equipment nec	2.6391e-06	2.22629e-05	2.13002e-07
13	C10	Jiangsu	26	Wholesale and retailing	2.01075e-07	2.20223e-05	2.86266e-07
56	CAN	Canada	40	Electronic equipment	4.72096e-06	2.19716e-05	3.3314e-07
82	XCB	Caribbean	54	Business services nec	3.09386e-05	2.1943e-05	1.59081e-07
83	AUT	Austria	40	Electronic equipment	4.64466e-06	2.16162e-05	2.51221e-07
26	C23	Sichuan	17	Transport equipment	6.18558e-07	2.06231e-05	1.50928e-06
17	C14	Jiangxi	18	Electrical equipment	4.95702e-07	2.06097e-05	1.45357e-06
104	SVN	Slovenia	41	Machinery and equipment nec	1.12724e-06	1.99858e-05	5.01426e-07
21	C18	Hunan	18	Electrical equipment	4.7325e-07	1.96762e-05	1.30555e-06
22	C19	Guangdong	1	Agriculture	2.06966e-05	1.95826e-05	4.50268e-07
84	BEL	Belgium	54	Business services nec	2.71598e-05	1.92629e-05	2.30839e-07
91	DEU	Germany	42	Manufactures nec	1.33905e-05	1.92478e-05	2.58904e-07
22	C19	Guangdong	19	Electronic equipment	1.42608e-06	1.91272e-05	5.55258e-07
107	GBR	United Kingdom	10	Animal products nec	1.64623e-05	1.90173e-05	1.73351e-07
32	C29	Ningxia	25	Transport and storage	1.33887e-05	1.89857e-05	2.55992e-06
90	FRA	France	37	Metal products	4.66441e-06	1.88114e-05	2.94231e-07
29	C26	Shaanxi	18	Electrical equipment	4.49427e-07	1.86857e-05	1.4423e-06
108	CHE	Switzerland	47	Trade	8.59551e-05	1.8664e-05	1.38481e-07
116	RUS	Russian Federation	54	Business services nec	2.62779e-05	1.86374e-05	5.47294e-07
91	DEU	Germany	56	Public Administration; Defense; Education; Health	0.000154044	1.85433e-05	1.92949e-07
87	DNK	Denmark	10	Animal products nec	1.58619e-05	1.83237e-05	4.04452e-07
57	USA	United States of America	47	Trade	8.40951e-05	1.82601e-05	3.11665e-07
117	UKR	Ukraine	41	Machinery and equipment nec	1.02986e-06	1.82594e-05	1.0775e-06
132	QAT	Qatar	46	Construction	1.43666e-07	1.81124e-05	2.92888e-07
12	C09	Shanghai	19	Electronic equipment	1.34458e-06	1.8034e-05	5.92821e-07
51	IND	India	56	Public Administration; Defense; Education; Health	0.000149274	1.79691e-05	1.98471e-07
90	FRA	France	42	Manufactures nec	1.24937e-05	1.79588e-05	2.25653e-07
48	VNM	Viet Nam	38	Motor vehicles and parts	2.68485e-06	1.78744e-05	4.68635e-07
102	PRT	Portugal	41	Machinery and equipment nec	1.00608e-06	1.78377e-05	3.4014e-07
22	C19	Guangdong	16	General and specialist machinery	7.27177e-09	1.75869e-05	9.11923e-07
87	DNK	Denmark	54	Business services nec	2.47092e-05	1.75248e-05	1.66422e-07
95	ITA	Italy	40	Electronic equipment	3.75675e-06	1.74838e-05	2.99997e-07
9	C06	Liaoning	15	Metal products	9.9315e-08	1.73307e-05	2.43928e-06
89	FIN	Finland	10	Animal products nec	1.49898e-05	1.73162e-05	3.96574e-07
2	NZL	New Zealand	41	Machinery and equipment nec	9.74324e-07	1.72747e-05	2.8965e-07
17	C14	Jiangxi	24	Construction	2.80911e-08	1.72113e-05	1.50205e-06
16	C13	Fujian	1	Agriculture	1.8131e-05	1.71551e-05	5.62283e-07
51	IND	India	38	Motor vehicles and parts	2.56611e-06	1.70838e-05	1.47859e-06
167	ZAF	South Africa	56	Public Administration; Defense; Education; Health	0.000141322	1.70118e-05	4.29005e-07
105	ESP	Spain	56	Public Administration; Defense; Education; Health	0.000139902	1.68409e-05	1.59539e-07
25	C22	Chongqing	20	Instrument and meter	9.80338e-08	1.68283e-05	1.13011e-06
110	XEF	Rest of EFTA	41	Machinery and equipment nec	9.47009e-07	1.67904e-05	5.1644e-07
36	KOR	South Korea	47	Trade	7.62199e-05	1.65501e-05	5.21046e-07
62	BRA	Brazil	38	Motor vehicles and parts	2.47148e-06	1.64538e-05	3.67304e-07
105	ESP	Spain	47	Trade	7.52999e-05	1.63503e-05	2.07257e-07
44	MYS	Malaysia	54	Business services nec	2.29346e-05	1.62662e-05	5.74608e-07
122	XSU	Rest of Former Soviet Union	54	Business services nec	2.26863e-05	1.60901e-05	1.57366e-06
93	HUN	Hungary	40	Electronic equipment	3.4253e-06	1.59411e-05	4.1935e-07
108	CHE	Switzerland	38	Motor vehicles and parts	2.38212e-06	1.58589e-05	2.8421e-07
101	POL	Poland	38	Motor vehicles and parts	2.36317e-06	1.57327e-05	4.08578e-07
1	AUS	Australia	7	Plant-based fibers	8.95083e-05	1.57242e-05	8.88485e-07
80	PRI	Puerto Rico	39	Transport equipment nec	1.85667e-06	1.56625e-05	1.46347e-07
105	ESP	Spain	10	Animal products nec	1.33666e-05	1.54411e-05	3.75981e-07
113	BLR	Belarus	41	Machinery and equipment nec	8.68048e-07	1.53904e-05	7.56736e-07
2	NZL	New Zealand	10	Animal products nec	1.31916e-05	1.52389e-05	3.47546e-07
98	LUX	Luxembourg	41	Machinery and equipment nec	8.46054e-07	1.50005e-05	3.20932e-07
109	NOR	Norway	38	Motor vehicles and parts	2.2503e-06	1.49813e-05	2.46368e-07
107	GBR	United Kingdom	47	Trade	6.86378e-05	1.49038e-05	1.96054e-07
128	ISR	Israel	46	Construction	1.17516e-07	1.48156e-05	3.00375e-07
17	C14	Jiangxi	20	Instrument and meter	8.61504e-08	1.47884e-05	1.03005e-06
33	C30	Xinjiang	17	Transport equipment	4.43296e-07	1.47797e-05	3.02973e-06
100	NLD	Netherlands	38	Motor vehicles and parts	2.20899e-06	1.47063e-05	2.69852e-07
133	SAU	Saudi Arabia	54	Business services nec	2.07294e-05	1.47022e-05	9.15944e-07
71	CRI	Costa Rica	40	Electronic equipment	3.11683e-06	1.45059e-05	3.09989e-07
135	ARE	United Arab Emirates	56	Public Administration; Defense; Education; Health	0.000120133	1.44613e-05	1.73347e-07
89	FIN	Finland	40	Electronic equipment	3.08339e-06	1.43505e-05	2.41321e-07
42	IDN	Indonesia	38	Motor vehicles and parts	2.14834e-06	1.43026e-05	6.26298e-07
82	XCB	Caribbean	46	Construction	1.11001e-07	1.39942e-05	5.79898e-07
33	C30	Xinjiang	18	Electrical equipment	3.35721e-07	1.39582e-05	2.10463e-06
5	C02	Tianjin	18	Electrical equipment	3.35532e-07	1.39503e-05	1.3312e-06
51	IND	India	47	Trade	6.4099e-05	1.39182e-05	9.19419e-07
119	XER	Rest of Europe	46	Construction	1.0886e-07	1.37243e-05	7.54465e-07
16	C13	Fujian	25	Transport and storage	9.65031e-06	1.36845e-05	1.48292e-06
71	CRI	Costa Rica	41	Machinery and equipment nec	7.70883e-07	1.36677e-05	3.25294e-07
167	ZAF	South Africa	54	Business services nec	1.92379e-05	1.36444e-05	5.5303e-07
87	DNK	Denmark	38	Motor vehicles and parts	2.04675e-06	1.36262e-05	1.61128e-07
17	C14	Jiangxi	15	Metal products	7.77688e-08	1.35708e-05	1.79419e-06
83	AUT	Austria	47	Trade	6.2477e-05	1.3566e-05	2.63088e-07
119	XER	Rest of Europe	41	Machinery and equipment nec	7.64254e-07	1.35502e-05	1.24236e-06
5	C02	Tianjin	16	General and specialist machinery	5.56737e-09	1.34648e-05	1.35766e-06
107	GBR	United Kingdom	56	Public Administration; Defense; Education; Health	0.000111082	1.33717e-05	1.80862e-07
47	THA	Thailand	54	Business services nec	1.8648e-05	1.3226e-05	7.75346e-07
5	C02	Tianjin	20	Instrument and meter	7.50277e-08	1.28791e-05	7.94144e-07
100	NLD	Netherlands	46	Construction	1.01814e-07	1.2836e-05	2.61431e-07
46	SGP	Singapore	38	Motor vehicles and parts	1.91343e-06	1.27386e-05	4.10457e-07
29	C26	Shaanxi	16	General and specialist machinery	5.16916e-09	1.25017e-05	1.53714e-06
5	C02	Tianjin	1	Agriculture	1.31323e-05	1.24255e-05	1.4058e-06
86	CZE	Czech Republic	40	Electronic equipment	2.62966e-06	1.22385e-05	4.40543e-07
90	FRA	France	10	Animal products nec	1.05838e-05	1.22264e-05	3.22327e-07
60	ARG	Argentina	54	Business services nec	1.72224e-05	1.22149e-05	1.99274e-07
115	ROU	Romania	38	Motor vehicles and parts	1.82462e-06	1.21474e-05	4.88939e-07
47	THA	Thailand	46	Construction	9.57931e-08	1.20769e-05	1.78178e-06
4	C01	Beijing	29	Scientific research	6.02811e-06	1.20299e-05	6.01159e-07
56	CAN	Canada	47	Trade	5.4412e-05	1.18148e-05	2.51433e-07
46	SGP	Singapore	46	Construction	9.35611e-08	1.17955e-05	5.92182e-07
138	MAR	Morocco	56	Public Administration; Defense; Education; Health	9.76695e-05	1.17571e-05	5.16745e-07
108	CHE	Switzerland	42	Manufactures nec	8.15194e-06	1.17178e-05	2.58275e-07
5	C02	Tianjin	19	Electronic equipment	8.72703e-07	1.1705e-05	7.92812e-07
9	C06	Liaoning	20	Instrument and meter	6.8021e-08	1.16763e-05	1.31314e-06
87	DNK	Denmark	47	Trade	5.28462e-05	1.14748e-05	6.66295e-07
15	C12	Anhui	19	Electronic equipment	8.53227e-07	1.14438e-05	1.01348e-06
100	NLD	Netherlands	47	Trade	5.24673e-05	1.13926e-05	3.74288e-07
80	PRI	Puerto Rico	38	Motor vehicles and parts	1.70191e-06	1.13304e-05	1.48867e-07
19	C16	Henan	9	Wood processing and furnishing	5.75506e-07	1.11772e-05	8.06102e-07
167	ZAF	South Africa	38	Motor vehicles and parts	1.67381e-06	1.11434e-05	9.26963e-07
20	C17	Hubei	15	Metal products	6.29327e-08	1.09819e-05	1.63924e-06
62	BRA	Brazil	56	Public Administration; Defense; Education; Health	8.94828e-05	1.07716e-05	8.5411e-08
47	THA	Thailand	47	Trade	4.93723e-05	1.07205e-05	4.75519e-07
23	C20	Guangxi	24	Construction	1.7461e-08	1.06983e-05	1.72272e-06
86	CZE	Czech Republic	39	Transport equipment nec	1.26475e-06	1.06691e-05	4.48692e-07
12	C09	Shanghai	1	Agriculture	1.12749e-05	1.06681e-05	1.10877e-06
34	HKG	Hong Kong	28	Wearing apparel	0.000757281	1.06167e-05	3.36547e-07
16	C13	Fujian	18	Electrical equipment	2.51806e-07	1.04693e-05	1.09711e-06
45	PHL	Philippines	54	Business services nec	1.4588e-05	1.03464e-05	3.56176e-07
167	ZAF	South Africa	41	Machinery and equipment nec	5.81371e-07	1.03077e-05	1.16868e-06
167	ZAF	South Africa	10	Animal products nec	8.89137e-06	1.02713e-05	1.08879e-06
107	GBR	United Kingdom	46	Construction	8.07868e-08	1.0185e-05	2.77641e-07
138	MAR	Morocco	40	Electronic equipment	2.17244e-06	1.01102e-05	5.92802e-07
91	DEU	Germany	10	Animal products nec	8.66981e-06	1.00154e-05	2.07475e-07
42	IDN	Indonesia	46	Construction	7.9205e-08	9.98558e-06	7.0017e-07
107	GBR	United Kingdom	42	Manufactures nec	6.89957e-06	9.91763e-06	3.52259e-07
95	ITA	Italy	37	Metal products	2.44754e-06	9.87087e-06	4.11071e-07
22	C19	Guangdong	20	Instrument and meter	5.63734e-08	9.67693e-06	7.01886e-07
1	AUS	Australia	40	Electronic equipment	2.0444e-06	9.51449e-06	4.70301e-07
19	C16	Henan	19	Electronic equipment	7.03279e-07	9.43266e-06	1.05031e-06
87	DNK	Denmark	40	Electronic equipment	2.01192e-06	9.36372e-06	2.25013e-07
9	C06	Liaoning	9	Wood processing and furnishing	4.80904e-07	9.33989e-06	1.21048e-06
106	SWE	Sweden	37	Metal products	2.29745e-06	9.26554e-06	2.91499e-07
132	QAT	Qatar	56	Public Administration; Defense; Education; Health	7.66447e-05	9.22623e-06	1.08959e-07
23	C20	Guangxi	18	Electrical equipment	2.17959e-07	9.06201e-06	1.59466e-06
15	C12	Anhui	9	Wood processing and furnishing	4.64157e-07	9.01465e-06	9.30607e-07
100	NLD	Netherlands	56	Public Administration; Defense; Education; Health	7.48018e-05	9.00438e-06	1.60061e-07
47	THA	Thailand	42	Manufactures nec	6.1805e-06	8.88402e-06	7.90581e-07
89	FIN	Finland	54	Business services nec	1.25232e-05	8.88202e-06	2.62897e-07
101	POL	Poland	39	Transport equipment nec	1.04401e-06	8.80709e-06	6.65887e-07
34	HKG	Hong Kong	37	Metal products	2.11739e-06	8.53939e-06	8.89021e-07
119	XER	Rest of Europe	54	Business services nec	1.19195e-05	8.45386e-06	5.64562e-07
119	XER	Rest of Europe	39	Transport equipment nec	9.96844e-07	8.40917e-06	6.83398e-07
119	XER	Rest of Europe	38	Motor vehicles and parts	1.25356e-06	8.34556e-06	7.30979e-07
88	EST	Estonia	41	Machinery and equipment nec	4.68082e-07	8.29907e-06	5.30802e-07
17	C14	Jiangxi	26	Wholesale and retailing	7.54002e-08	8.25807e-06	7.67363e-07
21	C18	Hunan	15	Metal products	4.67035e-08	8.14987e-06	1.6989e-06
13	C10	Jiangsu	9	Wood processing and furnishing	4.18786e-07	8.13346e-06	7.44306e-07
107	GBR	United Kingdom	37	Metal products	2.01206e-06	8.11456e-06	4.99625e-07
117	UKR	Ukraine	39	Transport equipment nec	9.56512e-07	8.06894e-06	9.81259e-07
39	XEA	Rest of East Asia	56	Public Administration; Defense; Education; Health	6.68617e-05	8.04858e-06	1.41241e-06
102	PRT	Portugal	54	Business services nec	1.13147e-05	8.02485e-06	1.84439e-07
30	C27	Gansu	18	Electrical equipment	1.92464e-07	8.00204e-06	1.50232e-06
29	C26	Shaanxi	15	Metal products	4.58393e-08	7.99906e-06	2.23595e-06
6	C03	Hebei	24	Construction	1.28977e-08	7.90238e-06	2.49582e-06
105	ESP	Spain	39	Transport equipment nec	9.36673e-07	7.90158e-06	3.78506e-07
9	C06	Liaoning	26	Wholesale and retailing	7.14211e-08	7.82227e-06	6.32137e-07
127	IRN	Iran	47	Trade	3.59444e-05	7.80483e-06	7.8422e-07
48	VNM	Viet Nam	46	Construction	5.99235e-08	7.5547e-06	1.33698e-06
122	XSU	Rest of Former Soviet Union	46	Construction	5.95886e-08	7.51249e-06	2.02648e-06
117	UKR	Ukraine	54	Business services nec	1.05455e-05	7.47934e-06	9.16723e-07
39	XEA	Rest of East Asia	41	Machinery and equipment nec	4.17921e-07	7.40971e-06	2.25528e-06
10	C07	Jilin	9	Wood processing and furnishing	3.80937e-07	7.39839e-06	1.83739e-06
84	BEL	Belgium	47	Trade	3.38568e-05	7.35155e-06	5.94576e-07
90	FRA	France	56	Public Administration; Defense; Education; Health	6.07007e-05	7.30694e-06	1.00245e-07
134	TUR	Turkey	39	Transport equipment nec	8.64516e-07	7.29288e-06	4.26205e-07
11	C08	Heilongjiang	26	Wholesale and retailing	6.64793e-08	7.28102e-06	1.36129e-06
44	MYS	Malaysia	42	Manufactures nec	5.03831e-06	7.24219e-06	1.36679e-06
23	C20	Guangxi	26	Wholesale and retailing	6.60605e-08	7.23516e-06	5.36676e-07
42	IDN	Indonesia	42	Manufactures nec	4.98057e-06	7.15921e-06	1.631e-06
138	MAR	Morocco	54	Business services nec	1.00011e-05	7.09325e-06	3.99016e-07
87	DNK	Denmark	39	Transport equipment nec	8.24798e-07	6.95784e-06	3.24705e-07
38	TWN	Taiwan	47	Trade	3.20393e-05	6.9569e-06	3.67801e-07
25	C22	Chongqing	26	Wholesale and retailing	6.33289e-08	6.93598e-06	5.44727e-07
94	IRL	Ireland	10	Animal products nec	5.97933e-06	6.90732e-06	2.52665e-07
134	TUR	Turkey	38	Motor vehicles and parts	1.03694e-06	6.90342e-06	5.39147e-07
140	XNF	Rest of North Africa	46	Construction	5.45745e-08	6.88035e-06	7.03939e-07
21	C18	Hunan	19	Electronic equipment	5.02499e-07	6.73972e-06	7.68091e-07
100	NLD	Netherlands	40	Electronic equipment	1.44497e-06	6.72495e-06	2.86839e-07
21	C18	Hunan	20	Instrument and meter	3.87451e-08	6.65089e-06	9.93441e-07
22	C19	Guangdong	9	Wood processing and furnishing	3.41126e-07	6.6252e-06	8.34713e-07
95	ITA	Italy	56	Public Administration; Defense; Education; Health	5.46629e-05	6.58013e-06	1.20278e-07
51	IND	India	46	Construction	5.21876e-08	6.57943e-06	1.51829e-06
62	BRA	Brazil	40	Electronic equipment	1.40463e-06	6.53726e-06	3.34968e-07
80	PRI	Puerto Rico	40	Electronic equipment	1.38885e-06	6.46381e-06	1.30231e-07
151	XCF	Central Africa	54	Business services nec	9.01456e-06	6.39352e-06	1.14024e-07
89	FIN	Finland	37	Metal products	1.56792e-06	6.32337e-06	4.66353e-07
100	NLD	Netherlands	39	Transport equipment nec	7.44146e-07	6.27746e-06	3.35038e-07
109	NOR	Norway	56	Public Administration; Defense; Education; Health	5.20625e-05	6.2671e-06	8.48216e-08
109	NOR	Norway	47	Trade	2.87853e-05	6.25034e-06	1.71842e-07
133	SAU	Saudi Arabia	47	Trade	2.87123e-05	6.23449e-06	1.29228e-06
137	EGY	Egypt	54	Business services nec	8.7702e-06	6.22021e-06	3.164e-07
128	ISR	Israel	47	Trade	2.84661e-05	6.18101e-06	3.45254e-07
100	NLD	Netherlands	10	Animal products nec	5.32122e-06	6.14707e-06	4.41954e-07
134	TUR	Turkey	56	Public Administration; Defense; Education; Health	5.09954e-05	6.13865e-06	2.94916e-07
5	C02	Tianjin	29	Scientific research	3.06068e-06	6.108e-06	6.3252e-07
108	CHE	Switzerland	37	Metal products	1.50271e-06	6.06039e-06	2.69064e-07
46	SGP	Singapore	37	Metal products	1.49834e-06	6.04277e-06	7.38269e-07
108	CHE	Switzerland	39	Transport equipment nec	7.11943e-07	6.00581e-06	3.3374e-07
49	XSE	Rest of Southeast Asia	41	Machinery and equipment nec	3.35237e-07	5.94373e-06	1.23657e-06
44	MYS	Malaysia	56	Public Administration; Defense; Education; Health	4.93132e-05	5.93615e-06	6.42496e-07
14	C11	Zhejiang	19	Electronic equipment	4.31916e-07	5.79302e-06	9.23861e-07
30	C27	Gansu	26	Wholesale and retailing	5.28392e-08	5.78712e-06	8.99892e-07
11	C08	Heilongjiang	9	Wood processing and furnishing	2.95512e-07	5.7393e-06	1.58587e-06
92	GRC	Greece	54	Business services nec	8.05178e-06	5.71068e-06	1.55551e-07
62	BRA	Brazil	7	Plant-based fibers	3.23705e-05	5.68664e-06	3.42896e-07
87	DNK	Denmark	37	Metal products	1.40316e-06	5.65888e-06	3.87082e-07
122	XSU	Rest of Former Soviet Union	7	Plant-based fibers	3.217e-05	5.65141e-06	1.74581e-06
8	C05	Inner Mongolia	9	Wood processing and furnishing	2.90797e-07	5.64773e-06	1.33534e-06
32	C29	Ningxia	20	Instrument and meter	3.28469e-08	5.63843e-06	1.41863e-06
58	MEX	Mexico	46	Construction	4.45667e-08	5.61864e-06	4.66337e-07
23	C20	Guangxi	9	Wood processing and furnishing	2.86155e-07	5.55758e-06	9.53853e-07
62	BRA	Brazil	47	Trade	2.54364e-05	5.52317e-06	1.33159e-07
7	C04	Shanxi	1	Agriculture	5.818e-06	5.50486e-06	1.28996e-06
24	C21	Hainan	20	Instrument and meter	3.19709e-08	5.48805e-06	7.88146e-07
39	XEA	Rest of East Asia	54	Business services nec	7.42176e-06	5.26384e-06	9.84764e-07
84	BEL	Belgium	39	Transport equipment nec	6.23936e-07	5.2634e-06	4.1081e-07
105	ESP	Spain	40	Electronic equipment	1.12065e-06	5.21554e-06	4.14299e-07
45	PHL	Philippines	42	Manufactures nec	3.60424e-06	5.18083e-06	3.45033e-07
83	AUT	Austria	37	Metal products	1.28347e-06	5.17619e-06	3.55649e-07
44	MYS	Malaysia	37	Metal products	1.26466e-06	5.10033e-06	1.41731e-06
137	EGY	Egypt	56	Public Administration; Defense; Education; Health	4.17301e-05	5.02332e-06	6.28941e-07
44	MYS	Malaysia	47	Trade	2.30941e-05	5.01456e-06	6.8117e-07
101	POL	Poland	46	Construction	3.95968e-08	4.99206e-06	4.547e-07
136	XWS	Rest of Western Asia	56	Public Administration; Defense; Education; Health	4.11981e-05	4.95929e-06	5.67756e-07
167	ZAF	South Africa	47	Trade	2.27458e-05	4.93895e-06	6.57213e-07
112	BGR	Bulgaria	39	Transport equipment nec	5.85038e-07	4.93526e-06	9.60369e-07
139	TUN	Tunisia	41	Machinery and equipment nec	2.76043e-07	4.89422e-06	4.77369e-07
1	AUS	Australia	9	Bovine cattle; sheep and goats; horses	3.52673e-06	4.88888e-06	3.83137e-07
1	AUS	Australia	42	Manufactures nec	3.36951e-06	4.84342e-06	4.63297e-07
108	CHE	Switzerland	46	Construction	3.83261e-08	4.83187e-06	2.16291e-07
112	BGR	Bulgaria	41	Machinery and equipment nec	2.7052e-07	4.79629e-06	8.56529e-07
47	THA	Thailand	37	Metal products	1.18151e-06	4.76501e-06	1.12839e-06
2	NZL	New Zealand	54	Business services nec	6.6394e-06	4.70895e-06	1.62239e-07
127	IRN	Iran	38	Motor vehicles and parts	7.06328e-07	4.70237e-06	1.15719e-06
126	BHR	Bahrain	46	Construction	3.72338e-08	4.69416e-06	5.73869e-07
10	C07	Jilin	20	Instrument and meter	2.72973e-08	4.68579e-06	1.62239e-06
93	HUN	Hungary	54	Business services nec	6.58707e-06	4.67184e-06	2.83897e-07
115	ROU	Romania	40	Electronic equipment	9.93923e-07	4.62575e-06	2.81395e-07
58	MEX	Mexico	56	Public Administration; Defense; Education; Health	3.8072e-05	4.58297e-06	1.60802e-07
63	CHL	Chile	41	Machinery and equipment nec	2.58174e-07	4.5774e-06	5.50485e-07
2	NZL	New Zealand	56	Public Administration; Defense; Education; Health	3.7959e-05	4.56938e-06	1.25046e-07
28	C25	Yunnan	26	Wholesale and retailing	4.15768e-08	4.55362e-06	7.9729e-07
105	ESP	Spain	37	Metal products	1.111e-06	4.48064e-06	5.25052e-07
25	C22	Chongqing	19	Electronic equipment	3.32317e-07	4.45716e-06	6.08884e-07
101	POL	Poland	40	Electronic equipment	9.36984e-07	4.36077e-06	5.70357e-07
129	JOR	Jordan	46	Construction	3.45708e-08	4.35843e-06	6.07157e-07
60	ARG	Argentina	56	Public Administration; Defense; Education; Health	3.59697e-05	4.3299e-06	1.55964e-07
14	C11	Zhejiang	9	Wood processing and furnishing	2.21853e-07	4.30873e-06	8.50091e-07
139	TUN	Tunisia	46	Construction	3.39014e-08	4.27403e-06	5.38977e-07
84	BEL	Belgium	56	Public Administration; Defense; Education; Health	3.54278e-05	4.26468e-06	1.68863e-07
56	CAN	Canada	46	Construction	3.3562e-08	4.23125e-06	3.61502e-07
56	CAN	Canada	37	Metal products	1.04839e-06	4.22813e-06	5.44481e-07
58	MEX	Mexico	54	Business services nec	5.95732e-06	4.2252e-06	2.14391e-07
84	BEL	Belgium	10	Animal products nec	3.65328e-06	4.22026e-06	4.65885e-07
20	C17	Hubei	16	General and specialist machinery	1.74315e-09	4.21582e-06	1.57148e-06
106	SWE	Sweden	56	Public Administration; Defense; Education; Health	3.47788e-05	4.18655e-06	1.04025e-07
102	PRT	Portugal	40	Electronic equipment	8.88103e-07	4.13328e-06	3.26558e-07
25	C22	Chongqing	16	General and specialist machinery	1.69907e-09	4.10923e-06	1.5825e-06
128	ISR	Israel	37	Metal products	1.01821e-06	4.10641e-06	4.59523e-07
105	ESP	Spain	42	Manufactures nec	2.84876e-06	4.09489e-06	3.54208e-07
135	ARE	United Arab Emirates	47	Trade	1.8825e-05	4.08759e-06	7.02763e-07
16	C13	Fujian	20	Instrument and meter	2.38032e-08	4.08601e-06	8.08948e-07
25	C22	Chongqing	15	Metal products	2.31112e-08	4.03295e-06	2.83373e-06
117	UKR	Ukraine	46	Construction	3.1964e-08	4.0307e-06	1.3103e-06
12	C09	Shanghai	29	Scientific research	2.00917e-06	4.00956e-06	7.0358e-07
95	ITA	Italy	10	Animal products nec	3.44329e-06	3.97769e-06	4.1913e-07
87	DNK	Denmark	56	Public Administration; Defense; Education; Health	3.27108e-05	3.93762e-06	1.61698e-07
48	VNM	Viet Nam	54	Business services nec	5.51333e-06	3.9103e-06	8.20182e-07
100	NLD	Netherlands	37	Metal products	9.6889e-07	3.9075e-06	4.74956e-07
117	UKR	Ukraine	56	Public Administration; Defense; Education; Health	3.23926e-05	3.8993e-06	7.04694e-07
82	XCB	Caribbean	56	Public Administration; Defense; Education; Health	3.23159e-05	3.89008e-06	2.94857e-07
128	ISR	Israel	39	Transport equipment nec	4.54696e-07	3.83573e-06	4.35305e-07
84	BEL	Belgium	37	Metal products	9.46811e-07	3.81846e-06	5.7579e-07
47	THA	Thailand	56	Public Administration; Defense; Education; Health	3.15917e-05	3.8029e-06	3.56031e-07
140	XNF	Rest of North Africa	54	Business services nec	5.33736e-06	3.78549e-06	5.03762e-07
16	C13	Fujian	26	Wholesale and retailing	3.45552e-08	3.78459e-06	2.67232e-07
55	XSA	Rest of South Asia	54	Business services nec	5.29664e-06	3.75661e-06	2.13197e-07
38	TWN	Taiwan	10	Animal products nec	3.25097e-06	3.75552e-06	5.87262e-07
11	C08	Heilongjiang	16	General and specialist machinery	1.54837e-09	3.74475e-06	2.22976e-06
167	ZAF	South Africa	42	Manufactures nec	2.60018e-06	3.73757e-06	1.194e-06
62	BRA	Brazil	42	Manufactures nec	2.57309e-06	3.69862e-06	2.60526e-07
6	C03	Hebei	9	Wood processing and furnishing	1.89027e-07	3.6712e-06	2.19228e-06
70	XSM	Rest of South America	39	Transport equipment nec	4.32001e-07	3.64428e-06	3.22912e-07
56	CAN	Canada	42	Manufactures nec	2.51164e-06	3.6103e-06	4.4512e-07
34	HKG	Hong Kong	48	Transport nec	0.00014343	3.59601e-06	1.13673e-06
11	C08	Heilongjiang	15	Metal products	2.05382e-08	3.58395e-06	3.96818e-06
122	XSU	Rest of Former Soviet Union	56	Public Administration; Defense; Education; Health	2.97641e-05	3.58289e-06	3.21756e-06
60	ARG	Argentina	41	Machinery and equipment nec	1.99298e-07	3.53355e-06	8.12517e-07
109	NOR	Norway	40	Electronic equipment	7.58531e-07	3.53025e-06	1.5638e-07
57	USA	United States of America	48	Transport nec	0.000139739	3.50348e-06	2.05342e-06
21	C18	Hunan	9	Wood processing and furnishing	1.80024e-07	3.49635e-06	7.91503e-07
51	IND	India	37	Metal products	8.6453e-07	3.48662e-06	2.49624e-06
93	HUN	Hungary	47	Trade	1.60176e-05	3.47801e-06	1.15446e-06
24	C21	Hainan	26	Wholesale and retailing	3.16242e-08	3.46358e-06	6.32072e-07
26	C23	Sichuan	25	Transport and storage	2.43698e-06	3.45573e-06	2.50366e-06
99	MLT	Malta	41	Machinery and equipment nec	1.94384e-07	3.44643e-06	3.35101e-07
71	CRI	Costa Rica	54	Business services nec	4.79531e-06	3.40104e-06	7.34312e-08
51	IND	India	39	Transport equipment nec	4.01874e-07	3.39013e-06	1.71096e-06
98	LUX	Luxembourg	54	Business services nec	4.74596e-06	3.36605e-06	1.82358e-07
63	CHL	Chile	54	Business services nec	4.70828e-06	3.33932e-06	2.44402e-07
2	NZL	New Zealand	12	Wool; silk-worm cocoons	2.00237e-06	3.33751e-06	2.93401e-07
8	C05	Inner Mongolia	18	Electrical equipment	8.02117e-08	3.33494e-06	2.92771e-06
78	DOM	Dominican Republic	41	Machinery and equipment nec	1.84502e-07	3.27121e-06	8.57003e-07
9	C06	Liaoning	19	Electronic equipment	2.41369e-07	3.23734e-06	1.07518e-06
50	BGD	Bangladesh	42	Manufactures nec	2.25023e-06	3.23454e-06	1.90402e-06
3	XOC	Rest of Oceania	54	Business services nec	4.4816e-06	3.17855e-06	3.03374e-07
7	C04	Shanxi	30	Other services	3.32805e-06	3.16001e-06	8.36122e-07
116	RUS	Russian Federation	56	Public Administration; Defense; Education; Health	2.60929e-05	3.14097e-06	6.033e-07
57	USA	United States of America	50	Air transport	4.36106e-05	3.12909e-06	3.00002e-06
165	BWA	Botswana	42	Manufactures nec	2.14887e-06	3.08884e-06	3.94658e-07
16	C13	Fujian	15	Metal products	1.76043e-08	3.072e-06	1.66921e-06
128	ISR	Israel	56	Public Administration; Defense; Education; Health	2.50895e-05	3.02019e-06	3.12441e-07
45	PHL	Philippines	38	Motor vehicles and parts	4.52198e-07	3.0105e-06	4.76537e-07
6	C03	Hebei	29	Scientific research	1.50335e-06	3.00013e-06	1.22974e-06
11	C08	Heilongjiang	18	Electrical equipment	7.07325e-08	2.94082e-06	1.83814e-06
23	C20	Guangxi	16	General and specialist machinery	1.20897e-09	2.92392e-06	1.53851e-06
109	NOR	Norway	46	Construction	2.31316e-08	2.91555e-06	1.80668e-07
17	C14	Jiangxi	9	Wood processing and furnishing	1.49684e-07	2.9071e-06	7.64867e-07
102	PRT	Portugal	47	Trade	1.31862e-05	2.86321e-06	4.44701e-07
154	KEN	Kenya	56	Public Administration; Defense; Education; Health	2.31802e-05	2.79036e-06	4.6702e-07
86	CZE	Czech Republic	37	Metal products	6.89974e-07	2.78265e-06	6.06049e-07
82	XCB	Caribbean	47	Trade	1.27476e-05	2.76797e-06	3.88117e-07
45	PHL	Philippines	46	Construction	2.18633e-08	2.75437e-06	7.48048e-07
130	KWT	Kuwait	54	Business services nec	3.87303e-06	2.74692e-06	1.04125e-06
70	XSM	Rest of South America	41	Machinery and equipment nec	1.52939e-07	2.7116e-06	3.3484e-07
134	TUR	Turkey	47	Trade	1.24509e-05	2.70355e-06	3.09414e-07
47	THA	Thailand	39	Transport equipment nec	3.20116e-07	2.70044e-06	6.49631e-07
20	C17	Hubei	20	Instrument and meter	1.56537e-08	2.68708e-06	7.86885e-07
83	AUT	Austria	42	Manufactures nec	1.86841e-06	2.6857e-06	2.33312e-07
28	C25	Yunnan	17	Transport equipment	8.03155e-08	2.67776e-06	1.36352e-06
167	ZAF	South Africa	12	Wool; silk-worm cocoons	1.59744e-06	2.66259e-06	1.76129e-06
8	C05	Inner Mongolia	16	General and specialist machinery	1.09363e-09	2.64496e-06	2.43287e-06
112	BGR	Bulgaria	54	Business services nec	3.71965e-06	2.63814e-06	5.388e-07
29	C26	Shaanxi	19	Electronic equipment	1.94375e-07	2.60703e-06	1.25865e-06
59	XNA	Rest of North America	54	Business services nec	3.59917e-06	2.55269e-06	2.39505e-07
34	HKG	Hong Kong	50	Air transport	3.54375e-05	2.54266e-06	1.78577e-06
50	BGD	Bangladesh	41	Machinery and equipment nec	1.42729e-07	2.53058e-06	1.2828e-06
114	HRV	Croatia	41	Machinery and equipment nec	1.42012e-07	2.51786e-06	4.37208e-07
89	FIN	Finland	39	Transport equipment nec	2.95858e-07	2.4958e-06	3.47132e-07
133	SAU	Saudi Arabia	56	Public Administration; Defense; Education; Health	2.072e-05	2.4942e-06	2.97503e-07
3	XOC	Rest of Oceania	41	Machinery and equipment nec	1.40161e-07	2.48505e-06	5.30666e-07
42	IDN	Indonesia	56	Public Administration; Defense; Education; Health	2.06363e-05	2.48413e-06	4.90833e-07
24	C21	Hainan	18	Electrical equipment	5.94202e-08	2.47049e-06	1.59751e-06
151	XCF	Central Africa	46	Construction	1.93244e-08	2.43788e-06	3.67789e-07
91	DEU	Germany	50	Air transport	3.3845e-05	2.4284e-06	1.66924e-06
134	TUR	Turkey	46	Construction	1.91874e-08	2.41993e-06	7.41947e-07
54	LKA	Sri Lanka	41	Machinery and equipment nec	1.35592e-07	2.40404e-06	1.45273e-06
109	NOR	Norway	37	Metal products	5.95198e-07	2.40042e-06	2.75363e-07
51	IND	India	48	Transport nec	9.53836e-05	2.39141e-06	1.83168e-06
12	C09	Shanghai	9	Wood processing and furnishing	1.22864e-07	2.38621e-06	8.34322e-07
63	CHL	Chile	47	Trade	1.08692e-05	2.3601e-06	4.20174e-07
60	ARG	Argentina	38	Motor vehicles and parts	3.53933e-07	2.35631e-06	4.01464e-07
116	RUS	Russian Federation	38	Motor vehicles and parts	3.53311e-07	2.35217e-06	1.31273e-06
86	CZE	Czech Republic	42	Manufactures nec	1.62687e-06	2.33851e-06	3.92535e-07
163	ZWE	Zimbabwe	54	Business services nec	3.28019e-06	2.32645e-06	5.81477e-07
134	TUR	Turkey	48	Transport nec	9.16022e-05	2.29661e-06	8.01096e-07
48	VNM	Viet Nam	42	Manufactures nec	1.58824e-06	2.28298e-06	1.53296e-06
36	KOR	South Korea	10	Animal products nec	1.97413e-06	2.28052e-06	7.51072e-07
164	XEC	Rest of Eastern Africa	41	Machinery and equipment nec	1.28475e-07	2.27785e-06	3.93359e-07
39	XEA	Rest of East Asia	47	Trade	1.04519e-05	2.26948e-06	1.22608e-06
101	POL	Poland	54	Business services nec	3.15955e-06	2.24089e-06	8.51283e-07
4	C01	Beijing	24	Construction	3.65583e-09	2.23991e-06	1.55039e-06
17	C14	Jiangxi	19	Electronic equipment	1.65089e-07	2.21424e-06	8.7009e-07
45	PHL	Philippines	56	Public Administration; Defense; Education; Health	1.83021e-05	2.20315e-06	3.01612e-07
34	HKG	Hong Kong	46	Construction	1.73936e-08	2.19435e-06	6.22655e-07
164	XEC	Rest of Eastern Africa	54	Business services nec	3.05351e-06	2.16568e-06	2.90412e-07
1	AUS	Australia	50	Air transport	2.98519e-05	2.14189e-06	2.21141e-06
13	C10	Jiangsu	15	Metal products	1.22546e-08	2.13845e-06	2.08831e-06
39	XEA	Rest of East Asia	39	Transport equipment nec	2.51774e-07	2.12392e-06	2.55689e-06
101	POL	Poland	37	Metal products	5.23235e-07	2.11019e-06	6.49494e-07
134	TUR	Turkey	42	Manufactures nec	1.44651e-06	2.07924e-06	9.31923e-07
16	C13	Fujian	16	General and specialist machinery	8.58184e-10	2.07553e-06	1.32838e-06
114	HRV	Croatia	39	Transport equipment nec	2.45527e-07	2.07122e-06	2.04683e-07
116	RUS	Russian Federation	47	Trade	9.4324e-06	2.04812e-06	4.4597e-07
83	AUT	Austria	46	Construction	1.62594e-08	2.04801e-06	2.44133e-07
2	NZL	New Zealand	47	Trade	9.41271e-06	2.04384e-06	1.96372e-07
7	C04	Shanxi	17	Transport equipment	6.11419e-08	2.03851e-06	2.8441e-06
132	QAT	Qatar	38	Motor vehicles and parts	3.06054e-07	2.03755e-06	1.37579e-07
113	BLR	Belarus	46	Construction	1.60748e-08	2.02464e-06	5.89013e-07
64	COL	Colombia	54	Business services nec	2.84674e-06	2.01903e-06	6.79736e-08
26	C23	Sichuan	19	Electronic equipment	1.50339e-07	2.01641e-06	6.51118e-07
97	LTU	Lithuania	41	Machinery and equipment nec	1.12447e-07	1.99368e-06	4.63663e-07
80	PRI	Puerto Rico	54	Business services nec	2.8048e-06	1.98929e-06	9.86089e-08
75	PAN	Panama	54	Business services nec	2.80302e-06	1.98803e-06	3.09084e-07
53	PAK	Pakistan	56	Public Administration; Defense; Education; Health	1.64611e-05	1.98153e-06	6.09694e-07
2	NZL	New Zealand	9	Bovine cattle; sheep and goats; horses	1.41814e-06	1.96587e-06	3.83882e-07
82	XCB	Caribbean	41	Machinery and equipment nec	1.09654e-07	1.94416e-06	4.9926e-07
16	C13	Fujian	19	Electronic equipment	1.44933e-07	1.9439e-06	6.93662e-07
46	SGP	Singapore	42	Manufactures nec	1.34619e-06	1.93505e-06	9.76826e-07
136	XWS	Rest of Western Asia	46	Construction	1.5178e-08	1.91483e-06	9.7388e-07
4	C01	Beijing	9	Wood processing and furnishing	9.8163e-08	1.90648e-06	1.10002e-06
1	AUS	Australia	37	Metal products	4.64365e-07	1.87277e-06	6.44734e-07
42	IDN	Indonesia	39	Transport equipment nec	2.2126e-07	1.86651e-06	6.28228e-07
57	USA	United States of America	31	Paper products; publishing	0.000111139	1.85336e-06	6.12818e-07
102	PRT	Portugal	46	Construction	1.47002e-08	1.85195e-06	3.33903e-07
112	BGR	Bulgaria	56	Public Administration; Defense; Education; Health	1.53209e-05	1.84428e-06	5.82686e-07
55	XSA	Rest of South Asia	46	Construction	1.46142e-08	1.8417e-06	4.86227e-07
115	ROU	Romania	54	Business services nec	2.59621e-06	1.84134e-06	4.97609e-07
135	ARE	United Arab Emirates	41	Machinery and equipment nec	1.03361e-07	1.83258e-06	9.64185e-07
99	MLT	Malta	54	Business services nec	2.58154e-06	1.83094e-06	3.79434e-07
26	C23	Sichuan	18	Electrical equipment	4.40327e-08	1.83073e-06	1.82802e-06
134	TUR	Turkey	54	Business services nec	2.50804e-06	1.77882e-06	2.52079e-07
142	BFA	Burkina Faso	7	Plant-based fibers	1.0107e-05	1.77552e-06	2.21667e-07
98	LUX	Luxembourg	40	Electronic equipment	3.81447e-07	1.77527e-06	2.58677e-07
132	QAT	Qatar	47	Trade	8.16708e-06	1.77337e-06	4.84192e-07
46	SGP	Singapore	48	Transport nec	7.03734e-05	1.76437e-06	1.82977e-06
115	ROU	Romania	39	Transport equipment nec	2.08536e-07	1.75917e-06	5.68385e-07
113	BLR	Belarus	38	Motor vehicles and parts	2.61165e-07	1.7387e-06	6.36663e-07
46	SGP	Singapore	50	Air transport	2.42084e-05	1.73697e-06	2.86904e-06
94	IRL	Ireland	39	Transport equipment nec	2.05045e-07	1.72972e-06	3.58551e-07
57	USA	United States of America	30	Wood products	6.40491e-06	1.7291e-06	4.62518e-07
130	KWT	Kuwait	56	Public Administration; Defense; Education; Health	1.43192e-05	1.7237e-06	3.64892e-07
104	SVN	Slovenia	38	Motor vehicles and parts	2.57498e-07	1.71429e-06	4.96532e-07
56	CAN	Canada	30	Wood products	6.33953e-06	1.71145e-06	3.63712e-07
92	GRC	Greece	41	Machinery and equipment nec	9.64952e-08	1.71085e-06	5.13022e-07
88	EST	Estonia	40	Electronic equipment	3.67039e-07	1.70824e-06	4.36711e-07
80	PRI	Puerto Rico	56	Public Administration; Defense; Education; Health	1.40943e-05	1.69662e-06	7.64437e-08
60	ARG	Argentina	47	Trade	7.81196e-06	1.69626e-06	1.41257e-07
135	ARE	United Arab Emirates	40	Electronic equipment	3.6172e-07	1.68348e-06	3.94439e-07
110	XEF	Rest of EFTA	54	Business services nec	2.3735e-06	1.68339e-06	2.61623e-07
2	NZL	New Zealand	40	Electronic equipment	3.59441e-07	1.67284e-06	2.03302e-07
86	CZE	Czech Republic	10	Animal products nec	1.44725e-06	1.67186e-06	5.08458e-07
98	LUX	Luxembourg	46	Construction	1.32581e-08	1.67163e-06	2.47772e-07
89	FIN	Finland	46	Construction	1.32079e-08	1.66405e-06	3.83706e-07
48	VNM	Viet Nam	37	Metal products	4.11764e-07	1.66063e-06	1.07804e-06
3	XOC	Rest of Oceania	56	Public Administration; Defense; Education; Health	1.37818e-05	1.65901e-06	2.56554e-07
16	C13	Fujian	9	Wood processing and furnishing	8.529e-08	1.65646e-06	1.19708e-06
39	XEA	Rest of East Asia	46	Construction	1.31303e-08	1.65524e-06	2.68321e-06
17	C14	Jiangxi	16	General and specialist machinery	6.81414e-10	1.64801e-06	1.61202e-06
48	VNM	Viet Nam	47	Trade	7.58887e-06	1.64782e-06	7.60263e-07
100	NLD	Netherlands	42	Manufactures nec	1.13757e-06	1.63517e-06	1.93266e-07
119	XER	Rest of Europe	56	Public Administration; Defense; Education; Health	1.35621e-05	1.63256e-06	4.1711e-07
98	LUX	Luxembourg	47	Trade	7.50545e-06	1.62971e-06	4.82393e-07
48	VNM	Viet Nam	56	Public Administration; Defense; Education; Health	1.35101e-05	1.6263e-06	6.35078e-07
53	PAK	Pakistan	54	Business services nec	2.29203e-06	1.62561e-06	4.75458e-07
139	TUN	Tunisia	56	Public Administration; Defense; Education; Health	1.32193e-05	1.59129e-06	3.58475e-07
92	GRC	Greece	39	Transport equipment nec	1.86987e-07	1.57738e-06	5.26225e-07
135	ARE	United Arab Emirates	38	Motor vehicles and parts	2.36741e-07	1.5761e-06	4.39945e-07
27	C24	Guizhou	26	Wholesale and retailing	1.43512e-08	1.57179e-06	2.00527e-06
1	AUS	Australia	48	Transport nec	6.2092e-05	1.55674e-06	8.74017e-07
116	RUS	Russian Federation	30	Wood products	5.76374e-06	1.55601e-06	1.57726e-06
35	JPN	Japan	48	Transport nec	6.17731e-05	1.54874e-06	6.24081e-07
101	POL	Poland	10	Animal products nec	1.336e-06	1.54335e-06	7.36925e-07
134	TUR	Turkey	37	Metal products	3.81589e-07	1.53894e-06	8.66237e-07
92	GRC	Greece	46	Construction	1.20408e-08	1.51966e-06	4.95845e-07
42	IDN	Indonesia	10	Animal products nec	1.30263e-06	1.5048e-06	3.00039e-07
8	C05	Inner Mongolia	15	Metal products	8.62044e-09	1.50429e-06	2.4456e-06
157	MUS	Mauritius	54	Business services nec	2.12035e-06	1.50385e-06	1.66559e-07
45	PHL	Philippines	39	Transport equipment nec	1.78165e-07	1.50296e-06	3.84477e-07
111	ALB	Albania	54	Business services nec	2.11818e-06	1.50231e-06	2.49823e-07
116	RUS	Russian Federation	10	Animal products nec	1.29821e-06	1.49969e-06	1.18197e-06
53	PAK	Pakistan	46	Construction	1.18667e-08	1.49726e-06	1.95269e-06
26	C23	Sichuan	26	Wholesale and retailing	1.35985e-08	1.48935e-06	8.37479e-07
44	MYS	Malaysia	10	Animal products nec	1.28116e-06	1.48e-06	3.21967e-07
129	JOR	Jordan	56	Public Administration; Defense; Education; Health	1.22292e-05	1.47211e-06	3.90062e-07
53	PAK	Pakistan	41	Machinery and equipment nec	8.24635e-08	1.46207e-06	7.08245e-07
47	THA	Thailand	30	Wood products	5.3791e-06	1.45217e-06	6.88322e-07
117	UKR	Ukraine	47	Trade	6.59898e-06	1.43288e-06	5.50239e-07
122	XSU	Rest of Former Soviet Union	47	Trade	6.56456e-06	1.4254e-06	3.29299e-06
78	DOM	Dominican Republic	56	Public Administration; Defense; Education; Health	1.17177e-05	1.41053e-06	1.48385e-07
120	KAZ	Kazakhstan	56	Public Administration; Defense; Education; Health	1.17121e-05	1.40986e-06	1.17002e-06
39	XEA	Rest of East Asia	28	Wearing apparel	0.000100263	1.40564e-06	1.11415e-06
116	RUS	Russian Federation	40	Electronic equipment	3.00288e-07	1.39755e-06	1.4979e-06
137	EGY	Egypt	41	Machinery and equipment nec	7.87907e-08	1.39695e-06	9.95606e-07
38	TWN	Taiwan	50	Air transport	1.94151e-05	1.39305e-06	2.35399e-06
117	UKR	Ukraine	40	Electronic equipment	2.96608e-07	1.38039e-06	1.0804e-06
71	CRI	Costa Rica	56	Public Administration; Defense; Education; Health	1.14113e-05	1.37365e-06	8.41921e-08
121	KGZ	Kyrgyzstan	10	Animal products nec	1.18709e-06	1.37132e-06	3.61556e-07
133	SAU	Saudi Arabia	38	Motor vehicles and parts	2.05378e-07	1.3673e-06	2.68272e-07
100	NLD	Netherlands	50	Air transport	1.89864e-05	1.36229e-06	2.12732e-06
145	GHA	Ghana	54	Business services nec	1.91864e-06	1.36078e-06	3.38436e-07
127	IRN	Iran	50	Air transport	1.89407e-05	1.35901e-06	3.52836e-06
68	URY	Uruguay	10	Animal products nec	1.17614e-06	1.35867e-06	2.38593e-07
134	TUR	Turkey	40	Electronic equipment	2.91188e-07	1.35521e-06	6.83353e-07
35	JPN	Japan	50	Air transport	1.88377e-05	1.35162e-06	1.0943e-06
75	PAN	Panama	56	Public Administration; Defense; Education; Health	1.12115e-05	1.3496e-06	2.92989e-07
139	TUN	Tunisia	54	Business services nec	1.90217e-06	1.3491e-06	3.27649e-07
50	BGD	Bangladesh	54	Business services nec	1.88164e-06	1.33454e-06	3.9309e-07
32	C29	Ningxia	18	Electrical equipment	3.16714e-08	1.31679e-06	3.6726e-06
129	JOR	Jordan	54	Business services nec	1.81311e-06	1.28594e-06	7.8374e-07
131	OMN	Oman	54	Business services nec	1.81114e-06	1.28454e-06	7.47778e-07
137	EGY	Egypt	38	Motor vehicles and parts	1.92854e-07	1.28392e-06	7.65473e-07
72	GTM	Guatemala	56	Public Administration; Defense; Education; Health	1.0658e-05	1.28298e-06	1.22798e-07
63	CHL	Chile	56	Public Administration; Defense; Education; Health	1.05872e-05	1.27445e-06	1.85428e-07
150	XWF	Rest of Western Africa	54	Business services nec	1.78226e-06	1.26406e-06	3.96611e-07
58	MEX	Mexico	47	Trade	5.79365e-06	1.25801e-06	1.71826e-07
148	SEN	Senegal	46	Construction	9.964e-09	1.25701e-06	7.92303e-07
26	C23	Sichuan	16	General and specialist machinery	5.15685e-10	1.24719e-06	1.69541e-06
59	XNA	Rest of North America	46	Construction	9.86788e-09	1.24426e-06	4.92049e-07
32	C29	Ningxia	30	Other services	1.30994e-06	1.24379e-06	1.13439e-06
95	ITA	Italy	28	Wearing apparel	8.84703e-05	1.24031e-06	2.47781e-07
155	MDG	Madagascar	46	Construction	9.81908e-09	1.23883e-06	5.90606e-07
168	XSC	Rest of South African Customs Union	54	Business services nec	1.72992e-06	1.22694e-06	1.73199e-07
68	URY	Uruguay	12	Wool; silk-worm cocoons	7.35712e-07	1.22627e-06	1.30733e-07
58	MEX	Mexico	39	Transport equipment nec	1.44734e-07	1.22095e-06	3.61566e-07
96	LVA	Latvia	54	Business services nec	1.72022e-06	1.22006e-06	4.92018e-07
57	USA	United States of America	55	Recreational and other services	0.000387142	1.21826e-06	6.65839e-07
164	XEC	Rest of Eastern Africa	38	Motor vehicles and parts	1.81635e-07	1.20923e-06	4.5464e-07
136	XWS	Rest of Western Asia	47	Trade	5.50015e-06	1.19428e-06	6.24946e-07
94	IRL	Ireland	42	Manufactures nec	8.30717e-07	1.1941e-06	2.01718e-07
68	URY	Uruguay	54	Business services nec	1.67911e-06	1.1909e-06	9.03388e-08
41	KHM	Cambodia	42	Manufactures nec	8.28446e-07	1.19083e-06	1.09e-06
106	SWE	Sweden	42	Manufactures nec	8.26747e-07	1.18839e-06	2.61148e-07
54	LKA	Sri Lanka	54	Business services nec	1.65069e-06	1.17074e-06	2.5068e-07
50	BGD	Bangladesh	56	Public Administration; Defense; Education; Health	9.66059e-06	1.16291e-06	3.86548e-07
168	XSC	Rest of South African Customs Union	41	Machinery and equipment nec	6.52519e-08	1.15691e-06	4.77157e-07
39	XEA	Rest of East Asia	38	Motor vehicles and parts	1.73716e-07	1.15651e-06	2.48693e-06
127	IRN	Iran	48	Transport nec	4.60608e-05	1.15481e-06	2.73734e-06
86	CZE	Czech Republic	54	Business services nec	1.62144e-06	1.14999e-06	4.06985e-07
105	ESP	Spain	50	Air transport	1.59637e-05	1.14541e-06	1.7246e-06
150	XWF	Rest of Western Africa	46	Construction	8.99413e-09	1.13406e-06	9.51365e-07
42	IDN	Indonesia	54	Business services nec	1.59684e-06	1.13255e-06	4.37908e-07
48	VNM	Viet Nam	39	Transport equipment nec	1.33957e-07	1.13004e-06	8.77896e-07
90	FRA	France	50	Air transport	1.56205e-05	1.12078e-06	1.70797e-06
56	CAN	Canada	31	Paper products; publishing	6.7005e-05	1.11738e-06	5.92707e-07
34	HKG	Hong Kong	56	Public Administration; Defense; Education; Health	9.2321e-06	1.11133e-06	3.8125e-07
83	AUT	Austria	56	Public Administration; Defense; Education; Health	9.21017e-06	1.10869e-06	1.2869e-07
58	MEX	Mexico	7	Plant-based fibers	6.30979e-06	1.10846e-06	1.85259e-06
64	COL	Colombia	56	Public Administration; Defense; Education; Health	9.14905e-06	1.10133e-06	1.20353e-07
124	AZE	Azerbaijan	54	Business services nec	1.54304e-06	1.09439e-06	3.25276e-07
34	HKG	Hong Kong	10	Animal products nec	9.46211e-07	1.09306e-06	3.21541e-07
93	HUN	Hungary	37	Metal products	2.7077e-07	1.09201e-06	4.88369e-07
124	AZE	Azerbaijan	46	Construction	8.61094e-09	1.0836e-06	7.40958e-07
126	BHR	Bahrain	54	Business services nec	1.52623e-06	1.08247e-06	8.44437e-07
160	TZA	Tanzania	54	Business services nec	1.5207e-06	1.07855e-06	5.27507e-08
150	XWF	Rest of Western Africa	7	Plant-based fibers	6.08383e-06	1.06877e-06	3.66014e-07
60	ARG	Argentina	46	Construction	8.46192e-09	1.06614e-06	4.38486e-07
113	BLR	Belarus	54	Business services nec	1.49904e-06	1.06319e-06	3.88922e-07
67	PER	Peru	54	Business services nec	1.48821e-06	1.0555e-06	1.01701e-07
137	EGY	Egypt	7	Plant-based fibers	5.92522e-06	1.0409e-06	1.06984e-06
30	C27	Gansu	17	Transport equipment	3.06376e-08	1.02147e-06	1.94374e-06
40	BRN	Brunei Darussalam	46	Construction	8.08659e-09	1.01986e-06	1.05556e-06
161	UGA	Uganda	46	Construction	8.03593e-09	1.01294e-06	4.3633e-07
151	XCF	Central Africa	56	Public Administration; Defense; Education; Health	8.40041e-06	1.01121e-06	1.77808e-07
167	ZAF	South Africa	39	Transport equipment nec	1.19565e-07	1.00863e-06	9.78549e-07
23	C20	Guangxi	20	Instrument and meter	5.8388e-09	1.00227e-06	9.50401e-07
112	BGR	Bulgaria	46	Construction	7.90005e-09	9.97625e-07	8.07176e-07
37	MNG	Mongolia	12	Wool; silk-worm cocoons	5.9531e-07	9.92252e-07	7.049e-07
85	CYP	Cyprus	47	Trade	4.55427e-06	9.88898e-07	8.15604e-07
164	XEC	Rest of Eastern Africa	46	Construction	7.84498e-09	9.88636e-07	3.40355e-07
163	ZWE	Zimbabwe	46	Construction	7.78966e-09	9.83123e-07	1.56355e-06
11	C08	Heilongjiang	20	Instrument and meter	5.70697e-09	9.79646e-07	1.19885e-06
3	XOC	Rest of Oceania	46	Construction	7.68693e-09	9.69872e-07	5.72619e-07
126	BHR	Bahrain	38	Motor vehicles and parts	1.45382e-07	9.67879e-07	4.79323e-07
27	C24	Guizhou	15	Metal products	5.5307e-09	9.65119e-07	3.48318e-06
53	PAK	Pakistan	7	Plant-based fibers	5.47608e-06	9.62e-07	7.55177e-07
67	PER	Peru	39	Transport equipment nec	1.13365e-07	9.56324e-07	1.96262e-07
71	CRI	Costa Rica	47	Trade	4.39195e-06	9.53652e-07	1.45534e-07
80	PRI	Puerto Rico	10	Animal products nec	8.21676e-07	9.49199e-07	4.80803e-07
3	XOC	Rest of Oceania	38	Motor vehicles and parts	1.41968e-07	9.45151e-07	5.66659e-07
2	NZL	New Zealand	38	Motor vehicles and parts	1.4021e-07	9.33445e-07	2.31286e-07
93	HUN	Hungary	10	Animal products nec	8.07406e-07	9.32715e-07	4.12335e-07
139	TUN	Tunisia	47	Trade	4.28596e-06	9.30639e-07	4.40821e-07
155	MDG	Madagascar	42	Manufactures nec	6.46642e-07	9.29501e-07	4.65596e-07
60	ARG	Argentina	10	Animal products nec	8.02847e-07	9.27448e-07	3.53989e-07
140	XNF	Rest of North Africa	41	Machinery and equipment nec	5.22975e-08	9.27232e-07	7.78478e-07
64	COL	Colombia	47	Trade	4.25914e-06	9.24813e-07	1.69286e-07
3	XOC	Rest of Oceania	39	Transport equipment nec	1.08408e-07	9.14505e-07	5.52574e-07
137	EGY	Egypt	47	Trade	4.18744e-06	9.09245e-07	4.7808e-07
69	VEN	Venezuela	56	Public Administration; Defense; Education; Health	7.44133e-06	8.95762e-07	1.9551e-07
59	XNA	Rest of North America	56	Public Administration; Defense; Education; Health	7.43353e-06	8.94823e-07	3.07019e-07
63	CHL	Chile	39	Transport equipment nec	1.05805e-07	8.92548e-07	4.81541e-07
55	XSA	Rest of South Asia	56	Public Administration; Defense; Education; Health	7.41396e-06	8.92467e-07	3.30318e-07
143	CMR	Cameroon	54	Business services nec	1.25801e-06	8.92236e-07	1.82303e-07
68	URY	Uruguay	56	Public Administration; Defense; Education; Health	7.39471e-06	8.90149e-07	1.19845e-07
143	CMR	Cameroon	7	Plant-based fibers	5.0358e-06	8.84655e-07	3.45595e-07
45	PHL	Philippines	47	Trade	4.05413e-06	8.803e-07	3.21645e-07
54	LKA	Sri Lanka	42	Manufactures nec	6.11886e-07	8.79541e-07	1.29331e-06
36	KOR	South Korea	28	Wearing apparel	6.18133e-05	8.66592e-07	7.06117e-07
41	KHM	Cambodia	10	Animal products nec	7.4989e-07	8.66273e-07	2.00611e-07
62	BRA	Brazil	37	Metal products	2.13769e-07	8.62124e-07	4.25642e-07
50	BGD	Bangladesh	7	Plant-based fibers	4.89371e-06	8.59693e-07	3.25213e-07
137	EGY	Egypt	48	Transport nec	3.40119e-05	8.52731e-07	1.98149e-06
58	MEX	Mexico	37	Metal products	2.10657e-07	8.49572e-07	7.27629e-07
79	JAM	Jamaica	56	Public Administration; Defense; Education; Health	7.04769e-06	8.48377e-07	4.15827e-07
108	CHE	Switzerland	48	Transport nec	3.36559e-05	8.43805e-07	6.86106e-07
92	GRC	Greece	47	Trade	3.86371e-06	8.38952e-07	9.6925e-07
30	C27	Gansu	16	General and specialist machinery	3.45789e-10	8.36295e-07	2.07329e-06
36	KOR	South Korea	50	Air transport	1.1636e-05	8.34895e-07	3.29458e-06
166	NAM	Namibia	46	Construction	6.63403e-09	8.34722e-07	4.30216e-07
103	SVK	Slovakia	40	Electronic equipment	1.77791e-07	8.27427e-07	3.74829e-07
120	KAZ	Kazakhstan	54	Business services nec	1.15645e-06	8.20203e-07	2.9991e-07
138	MAR	Morocco	41	Machinery and equipment nec	4.58675e-08	8.13228e-07	7.47173e-07
126	BHR	Bahrain	56	Public Administration; Defense; Education; Health	6.73804e-06	8.11103e-07	3.45207e-07
110	XEF	Rest of EFTA	47	Trade	3.7265e-06	8.09159e-07	6.89759e-07
116	RUS	Russian Federation	42	Manufactures nec	5.59569e-07	8.0434e-07	7.01313e-07
70	XSM	Rest of South America	54	Business services nec	1.12624e-06	7.9878e-07	9.8407e-08
109	NOR	Norway	48	Transport nec	3.18363e-05	7.98184e-07	8.64443e-07
47	THA	Thailand	10	Animal products nec	6.90232e-07	7.97356e-07	5.76268e-07
138	MAR	Morocco	46	Construction	6.31874e-09	7.95952e-07	8.37198e-07
56	CAN	Canada	50	Air transport	1.10395e-05	7.92094e-07	3.17662e-06
93	HUN	Hungary	46	Construction	6.23764e-09	7.84772e-07	3.74693e-07
134	TUR	Turkey	50	Air transport	1.08787e-05	7.80556e-07	1.08064e-06
48	VNM	Viet Nam	30	Wood products	2.87052e-06	7.74939e-07	5.62248e-07
135	ARE	United Arab Emirates	39	Transport equipment nec	9.17688e-08	7.74143e-07	4.50058e-07
58	MEX	Mexico	48	Transport nec	3.07778e-05	7.71646e-07	1.5943e-06
78	DOM	Dominican Republic	54	Business services nec	1.08574e-06	7.70054e-07	1.14704e-07
135	ARE	United Arab Emirates	50	Air transport	1.06949e-05	7.67364e-07	2.12224e-06
110	XEF	Rest of EFTA	56	Public Administration; Defense; Education; Health	6.36171e-06	7.65801e-07	2.01028e-07
70	XSM	Rest of South America	38	Motor vehicles and parts	1.14466e-07	7.62053e-07	2.88158e-07
54	LKA	Sri Lanka	46	Construction	6.00335e-09	7.5825e-07	3.36808e-07
68	URY	Uruguay	9	Bovine cattle; sheep and goats; horses	5.45317e-07	7.55939e-07	1.30331e-07
60	ARG	Argentina	12	Wool; silk-worm cocoons	4.52187e-07	7.53698e-07	2.6488e-07
42	IDN	Indonesia	47	Trade	3.43235e-06	7.45287e-07	4.08341e-07
42	IDN	Indonesia	30	Wood products	2.70667e-06	7.30705e-07	3.17938e-07
25	C22	Chongqing	29	Scientific research	3.65884e-07	7.30169e-07	8.07049e-07
35	JPN	Japan	31	Paper products; publishing	4.3619e-05	7.27397e-07	5.21665e-07
131	OMN	Oman	47	Trade	3.34792e-06	7.26956e-07	1.62261e-06
163	ZWE	Zimbabwe	7	Plant-based fibers	4.13702e-06	7.26763e-07	1.10119e-06
82	XCB	Caribbean	42	Manufactures nec	5.03105e-07	7.23177e-07	6.47239e-07
29	C26	Shaanxi	29	Scientific research	3.61909e-07	7.22237e-07	9.42301e-07
92	GRC	Greece	7	Plant-based fibers	4.09574e-06	7.19512e-07	3.27488e-07
148	SEN	Senegal	54	Business services nec	1.01427e-06	7.19363e-07	5.72723e-08
140	XNF	Rest of North Africa	38	Motor vehicles and parts	1.07331e-07	7.14552e-07	6.75329e-07
119	XER	Rest of Europe	47	Trade	3.28663e-06	7.13648e-07	7.84623e-07
167	ZAF	South Africa	40	Electronic equipment	1.5253e-07	7.09883e-07	7.42255e-07
116	RUS	Russian Federation	50	Air transport	9.86334e-06	7.07702e-07	2.06597e-06
88	EST	Estonia	46	Construction	5.5771e-09	7.03907e-07	6.27584e-07
135	ARE	United Arab Emirates	48	Transport nec	2.80638e-05	7.03603e-07	1.73177e-06
112	BGR	Bulgaria	47	Trade	3.21345e-06	6.97756e-07	1.13977e-06
167	ZAF	South Africa	48	Transport nec	2.78095e-05	6.97227e-07	2.21288e-06
105	ESP	Spain	48	Transport nec	2.76845e-05	6.94093e-07	1.71231e-06
73	HND	Honduras	41	Machinery and equipment nec	3.90661e-08	6.9264e-07	7.90475e-07
47	THA	Thailand	50	Air transport	9.65188e-06	6.9253e-07	2.75913e-06
71	CRI	Costa Rica	42	Manufactures nec	4.80825e-07	6.91151e-07	3.54002e-07
3	XOC	Rest of Oceania	47	Trade	3.17688e-06	6.89817e-07	3.11023e-07
36	KOR	South Korea	48	Transport nec	2.74479e-05	6.8816e-07	1.59628e-06
45	PHL	Philippines	37	Metal products	1.6974e-07	6.84558e-07	1.258e-06
63	CHL	Chile	10	Animal products nec	5.89809e-07	6.81347e-07	2.8396e-07
7	C04	Shanxi	26	Wholesale and retailing	6.17102e-09	6.75869e-07	7.31492e-07
141	BEN	Benin	7	Plant-based fibers	3.82302e-06	6.71602e-07	1.71892e-07
113	BLR	Belarus	40	Electronic equipment	1.43803e-07	6.69264e-07	6.35638e-07
44	MYS	Malaysia	50	Air transport	9.31718e-06	6.68515e-07	4.57808e-06
123	ARM	Armenia	46	Construction	5.29855e-09	6.6838e-07	2.87585e-07
129	JOR	Jordan	47	Trade	3.05831e-06	6.64071e-07	7.70383e-07
19	C16	Henan	29	Scientific research	3.32687e-07	6.6392e-07	7.39103e-07
39	XEA	Rest of East Asia	40	Electronic equipment	1.41754e-07	6.59726e-07	2.16297e-06
50	BGD	Bangladesh	46	Construction	5.19417e-09	6.55746e-07	7.51203e-07
157	MUS	Mauritius	56	Public Administration; Defense; Education; Health	5.44208e-06	6.55099e-07	3.85129e-07
101	POL	Poland	56	Public Administration; Defense; Education; Health	5.36947e-06	6.46358e-07	3.38116e-07
144	CIV	Cote d'Ivoire	46	Construction	5.1121e-09	6.45306e-07	6.17407e-07
52	NPL	Nepal	46	Construction	5.09021e-09	6.41139e-07	2.18295e-07
35	JPN	Japan	30	Wood products	2.31271e-06	6.24351e-07	2.57515e-07
23	C20	Guangxi	15	Metal products	3.56723e-09	6.2249e-07	2.30244e-06
104	SVN	Slovenia	40	Electronic equipment	1.33454e-07	6.21097e-07	4.04371e-07
144	CIV	Cote d'Ivoire	54	Business services nec	8.72707e-07	6.18953e-07	1.13317e-07
131	OMN	Oman	56	Public Administration; Defense; Education; Health	5.13754e-06	6.1844e-07	3.79224e-07
145	GHA	Ghana	56	Public Administration; Defense; Education; Health	5.13592e-06	6.18244e-07	3.0939e-07
42	IDN	Indonesia	37	Metal products	1.52822e-07	6.16325e-07	1.29563e-06
32	C29	Ningxia	17	Transport equipment	1.84842e-08	6.16274e-07	2.90705e-06
94	IRL	Ireland	46	Construction	4.88817e-09	6.15695e-07	2.7784e-07
72	GTM	Guatemala	54	Business services nec	8.67162e-07	6.15031e-07	1.58425e-07
119	XER	Rest of Europe	40	Electronic equipment	1.3169e-07	6.12893e-07	7.76985e-07
165	BWA	Botswana	54	Business services nec	8.5858e-07	6.08943e-07	5.16301e-07
120	KAZ	Kazakhstan	46	Construction	4.83669e-09	6.0889e-07	1.11663e-06
94	IRL	Ireland	38	Motor vehicles and parts	9.11925e-08	6.07113e-07	1.70321e-07
109	NOR	Norway	10	Animal products nec	5.2496e-07	6.06434e-07	2.51403e-07
139	TUN	Tunisia	38	Motor vehicles and parts	9.10369e-08	6.06077e-07	4.60507e-07
91	DEU	Germany	30	Wood products	2.23665e-06	6.03817e-07	3.4752e-07
64	COL	Colombia	41	Machinery and equipment nec	3.3798e-08	5.98968e-07	4.28408e-07
120	KAZ	Kazakhstan	38	Motor vehicles and parts	8.87264e-08	5.90695e-07	1.53468e-06
47	THA	Thailand	48	Transport nec	2.34911e-05	5.88957e-07	3.08013e-06
116	RUS	Russian Federation	48	Transport nec	2.3408e-05	5.86874e-07	2.36166e-06
80	PRI	Puerto Rico	42	Manufactures nec	4.06791e-07	5.84733e-07	1.32551e-07
8	C05	Inner Mongolia	17	Transport equipment	1.75352e-08	5.84633e-07	1.91199e-06
69	VEN	Venezuela	54	Business services nec	8.20629e-07	5.8203e-07	2.84463e-07
39	XEA	Rest of East Asia	48	Transport nec	2.30119e-05	5.76942e-07	1.43691e-06
1	AUS	Australia	55	Recreational and other services	0.000182	5.72717e-07	2.37127e-07
164	XEC	Rest of Eastern Africa	39	Transport equipment nec	6.77423e-08	5.7146e-07	2.20864e-07
113	BLR	Belarus	56	Public Administration; Defense; Education; Health	4.73749e-06	5.70282e-07	6.59962e-07
103	SVK	Slovakia	47	Trade	2.61892e-06	5.68662e-07	7.85344e-07
35	JPN	Japan	10	Animal products nec	4.92045e-07	5.6841e-07	3.3197e-07
97	LTU	Lithuania	40	Electronic equipment	1.21668e-07	5.66246e-07	3.75248e-07
40	BRN	Brunei Darussalam	54	Business services nec	7.86333e-07	5.57703e-07	1.51297e-07
62	BRA	Brazil	31	Paper products; publishing	3.34289e-05	5.57464e-07	3.67879e-07
92	GRC	Greece	10	Animal products nec	4.82238e-07	5.57081e-07	4.72749e-07
66	PRY	Paraguay	47	Trade	2.5508e-06	5.53871e-07	3.00405e-07
49	XSE	Rest of Southeast Asia	38	Motor vehicles and parts	8.26412e-08	5.50183e-07	1.08372e-06
147	NGA	Nigeria	56	Public Administration; Defense; Education; Health	4.55181e-06	5.47932e-07	5.51635e-07
62	BRA	Brazil	10	Animal products nec	4.74078e-07	5.47654e-07	2.70977e-07
78	DOM	Dominican Republic	47	Trade	2.51556e-06	5.46218e-07	3.09047e-07
94	IRL	Ireland	56	Public Administration; Defense; Education; Health	4.52468e-06	5.44665e-07	1.72537e-07
2	NZL	New Zealand	46	Construction	4.31872e-09	5.43641e-07	2.83023e-07
66	PRY	Paraguay	54	Business services nec	7.66381e-07	5.43548e-07	2.12772e-07
153	ETH	Ethiopia	46	Construction	4.30023e-09	5.41266e-07	5.59793e-07
136	XWS	Rest of Western Asia	48	Transport nec	2.15568e-05	5.40462e-07	1.71495e-06
100	NLD	Netherlands	48	Transport nec	2.15488e-05	5.40262e-07	1.77566e-06
107	GBR	United Kingdom	12	Wool; silk-worm cocoons	3.2321e-07	5.38722e-07	1.00814e-06
91	DEU	Germany	48	Transport nec	2.14097e-05	5.36775e-07	1.18205e-06
56	CAN	Canada	48	Transport nec	2.12734e-05	5.33356e-07	2.40593e-06
73	HND	Honduras	56	Public Administration; Defense; Education; Health	4.40223e-06	5.29925e-07	2.10734e-07
164	XEC	Rest of Eastern Africa	40	Electronic equipment	1.13585e-07	5.28629e-07	3.27287e-07
30	C27	Gansu	15	Metal products	3.02912e-09	5.28588e-07	2.33623e-06
38	TWN	Taiwan	48	Transport nec	2.10213e-05	5.27036e-07	1.88995e-06
76	SLV	El Salvador	46	Construction	4.15443e-09	5.25388e-07	4.51952e-07
20	C17	Hubei	19	Electronic equipment	3.88461e-08	5.21019e-07	5.96484e-07
63	CHL	Chile	37	Metal products	1.28612e-07	5.18689e-07	7.0716e-07
107	GBR	United Kingdom	50	Air transport	7.2131e-06	5.17545e-07	1.33874e-06
39	XEA	Rest of East Asia	42	Manufactures nec	3.59797e-07	5.17181e-07	6.21285e-06
27	C24	Guizhou	18	Electrical equipment	1.24386e-08	5.17157e-07	2.53749e-06
79	JAM	Jamaica	47	Trade	2.36096e-06	5.12651e-07	5.89559e-07
84	BEL	Belgium	12	Wool; silk-worm cocoons	3.03275e-07	5.05493e-07	6.67468e-06
164	XEC	Rest of Eastern Africa	56	Public Administration; Defense; Education; Health	4.17956e-06	5.03121e-07	4.69875e-08
105	ESP	Spain	28	Wearing apparel	3.56882e-05	5.00331e-07	3.24955e-07
144	CIV	Cote d'Ivoire	7	Plant-based fibers	2.83034e-06	4.97215e-07	1.88303e-07
125	GEO	Georgia	56	Public Administration; Defense; Education; Health	4.11544e-06	4.95402e-07	2.03752e-07
161	UGA	Uganda	56	Public Administration; Defense; Education; Health	4.08278e-06	4.9147e-07	3.21905e-07
127	IRN	Iran	42	Manufactures nec	3.4099e-07	4.90148e-07	3.59349e-06
105	ESP	Spain	12	Wool; silk-worm cocoons	2.93145e-07	4.88609e-07	8.02855e-06
58	MEX	Mexico	42	Manufactures nec	3.38809e-07	4.87012e-07	8.43189e-07
60	ARG	Argentina	7	Plant-based fibers	2.76381e-06	4.85528e-07	1.36304e-06
34	HKG	Hong Kong	31	Paper products; publishing	2.87036e-05	4.78665e-07	5.54564e-07
162	ZMB	Zambia	7	Plant-based fibers	2.67833e-06	4.7051e-07	1.35548e-07
104	SVN	Slovenia	46	Construction	3.72172e-09	4.67404e-07	3.98445e-07
3	XOC	Rest of Oceania	40	Electronic equipment	1.00077e-07	4.65759e-07	3.55575e-07
57	USA	United States of America	5	Oil seeds	5.92085e-05	4.64789e-07	3.44342e-07
82	XCB	Caribbean	48	Transport nec	1.83748e-05	4.60684e-07	1.279e-06
91	DEU	Germany	12	Wool; silk-worm cocoons	2.75323e-07	4.58904e-07	2.4134e-07
26	C23	Sichuan	9	Wood processing and furnishing	2.34473e-08	4.55383e-07	9.56928e-07
15	C12	Anhui	29	Scientific research	2.2814e-07	4.55284e-07	6.88827e-07
76	SLV	El Salvador	40	Electronic equipment	9.77416e-08	4.54893e-07	4.56524e-07
24	C21	Hainan	15	Metal products	2.59518e-09	4.52865e-07	2.56269e-06
165	BWA	Botswana	56	Public Administration; Defense; Education; Health	3.74566e-06	4.5089e-07	4.78215e-07
103	SVK	Slovakia	37	Metal products	1.11797e-07	4.50872e-07	5.32046e-07
96	LVA	Latvia	41	Machinery and equipment nec	2.53192e-08	4.4911e-07	4.64367e-07
85	CYP	Cyprus	54	Business services nec	6.31645e-07	4.47999e-07	2.16695e-07
158	MOZ	Mozambique	46	Construction	3.55406e-09	4.4674e-07	1.05632e-06
91	DEU	Germany	28	Wearing apparel	3.17502e-05	4.45123e-07	2.474e-07
23	C20	Guangxi	19	Electronic equipment	3.27852e-08	4.39728e-07	6.66195e-07
98	LUX	Luxembourg	37	Metal products	1.08579e-07	4.37897e-07	4.49422e-07
48	VNM	Viet Nam	28	Wearing apparel	3.12317e-05	4.37854e-07	6.68272e-07
111	ALB	Albania	47	Trade	1.99483e-06	4.3315e-07	3.55244e-07
96	LVA	Latvia	40	Electronic equipment	9.26689e-08	4.31288e-07	2.56353e-07
132	QAT	Qatar	39	Transport equipment nec	5.04599e-08	4.25669e-07	1.50441e-07
32	C29	Ningxia	16	General and specialist machinery	1.74954e-10	4.2313e-07	3.11616e-06
138	MAR	Morocco	47	Trade	1.94469e-06	4.22262e-07	2.66949e-07
36	KOR	South Korea	30	Wood products	1.56359e-06	4.22115e-07	8.00957e-07
121	KGZ	Kyrgyzstan	46	Construction	3.34493e-09	4.21516e-07	1.41248e-06
89	FIN	Finland	56	Public Administration; Defense; Education; Health	3.48834e-06	4.19915e-07	1.81513e-07
62	BRA	Brazil	48	Transport nec	1.67152e-05	4.19074e-07	1.37376e-06
93	HUN	Hungary	56	Public Administration; Defense; Education; Health	3.4192e-06	4.11591e-07	2.19279e-07
109	NOR	Norway	42	Manufactures nec	2.85571e-07	4.10488e-07	2.33286e-07
39	XEA	Rest of East Asia	50	Air transport	5.70038e-06	4.09007e-07	1.54394e-06
160	TZA	Tanzania	46	Construction	3.22994e-09	4.07322e-07	5.41927e-07
80	PRI	Puerto Rico	37	Metal products	9.99631e-08	4.03148e-07	9.48553e-07
160	TZA	Tanzania	7	Plant-based fibers	2.28944e-06	4.02194e-07	6.48421e-07
20	C17	Hubei	9	Wood processing and furnishing	2.02802e-08	3.93872e-07	1.21578e-06
102	PRT	Portugal	56	Public Administration; Defense; Education; Health	3.26449e-06	3.92968e-07	1.76285e-07
41	KHM	Cambodia	47	Trade	1.80741e-06	3.92454e-07	3.87064e-07
51	IND	India	50	Air transport	5.46005e-06	3.91763e-07	1.29363e-06
27	C24	Guizhou	20	Instrument and meter	2.2773e-09	3.90916e-07	1.03903e-06
128	ISR	Israel	38	Motor vehicles and parts	5.87102e-08	3.90862e-07	2.90862e-07
92	GRC	Greece	56	Public Administration; Defense; Education; Health	3.24633e-06	3.90782e-07	2.76544e-07
132	QAT	Qatar	50	Air transport	5.44567e-06	3.90731e-07	2.7244e-06
65	ECU	Ecuador	41	Machinery and equipment nec	2.1961e-08	3.89523e-07	8.64733e-07
62	BRA	Brazil	5	Oil seeds	4.95653e-05	3.8909e-07	2.50533e-07
42	IDN	Indonesia	31	Paper products; publishing	2.32178e-05	3.87183e-07	9.02625e-07
51	IND	India	10	Animal products nec	3.34704e-07	3.86649e-07	5.70274e-07
96	LVA	Latvia	38	Motor vehicles and parts	5.8026e-08	3.86307e-07	1.91267e-07
46	SGP	Singapore	55	Recreational and other services	0.000122334	3.84959e-07	2.91157e-07
167	ZAF	South Africa	37	Metal products	9.52239e-08	3.84035e-07	1.77997e-06
116	RUS	Russian Federation	37	Metal products	9.50201e-08	3.83213e-07	1.46198e-06
90	FRA	France	48	Transport nec	1.51706e-05	3.80349e-07	1.37514e-06
150	XWF	Rest of Western Africa	56	Public Administration; Defense; Education; Health	3.15646e-06	3.79964e-07	6.80095e-07
100	NLD	Netherlands	12	Wool; silk-worm cocoons	2.26455e-07	3.77451e-07	5.61467e-07
69	VEN	Venezuela	38	Motor vehicles and parts	5.66497e-08	3.77145e-07	6.81446e-07
121	KGZ	Kyrgyzstan	47	Trade	1.72969e-06	3.75579e-07	9.32732e-07
90	FRA	France	12	Wool; silk-worm cocoons	2.2344e-07	3.72426e-07	1.32027e-06
127	IRN	Iran	41	Machinery and equipment nec	2.09856e-08	3.72011e-07	1.97311e-06
37	MNG	Mongolia	10	Animal products nec	3.21995e-07	3.71968e-07	3.21813e-07
102	PRT	Portugal	37	Metal products	9.13969e-08	3.68601e-07	4.27281e-07
7	C04	Shanxi	16	General and specialist machinery	1.52052e-10	3.67739e-07	2.50441e-06
153	ETH	Ethiopia	56	Public Administration; Defense; Education; Health	3.05166e-06	3.67348e-07	2.86457e-07
35	JPN	Japan	28	Wearing apparel	2.61964e-05	3.6726e-07	3.52349e-07
163	ZWE	Zimbabwe	56	Public Administration; Defense; Education; Health	3.02462e-06	3.64094e-07	6.43497e-07
102	PRT	Portugal	50	Air transport	5.06648e-06	3.63524e-07	2.11992e-06
31	C28	Qinghai	30	Other services	3.80046e-07	3.60856e-07	8.42975e-07
103	SVK	Slovakia	42	Manufactures nec	2.49063e-07	3.5801e-07	3.83244e-07
1	AUS	Australia	30	Wood products	1.32209e-06	3.56917e-07	5.32736e-07
25	C22	Chongqing	9	Wood processing and furnishing	1.8373e-08	3.56831e-07	1.19476e-06
137	EGY	Egypt	40	Electronic equipment	7.62912e-08	3.55059e-07	1.19348e-06
34	HKG	Hong Kong	55	Recreational and other services	0.000111656	3.5136e-07	6.04092e-07
115	ROU	Romania	46	Construction	2.78206e-09	3.50818e-07	5.00291e-07
65	ECU	Ecuador	56	Public Administration; Defense; Education; Health	2.90966e-06	3.50254e-07	2.47004e-07
118	XEE	Rest of Eastern Europe	46	Construction	2.76941e-09	3.49119e-07	1.57298e-06
94	IRL	Ireland	37	Metal products	8.60487e-08	3.47032e-07	4.11426e-07
114	HRV	Croatia	54	Business services nec	4.88789e-07	3.46662e-07	4.12669e-07
133	SAU	Saudi Arabia	39	Transport equipment nec	4.09093e-08	3.45102e-07	3.36899e-07
132	QAT	Qatar	41	Machinery and equipment nec	1.94567e-08	3.44695e-07	1.80209e-07
90	FRA	France	28	Wearing apparel	2.4384e-05	3.41851e-07	2.03001e-07
82	XCB	Caribbean	40	Electronic equipment	7.31709e-08	3.40545e-07	4.6753e-07
80	PRI	Puerto Rico	46	Construction	2.69491e-09	3.39906e-07	2.77959e-07
132	QAT	Qatar	48	Transport nec	1.35562e-05	3.39874e-07	2.74393e-06
65	ECU	Ecuador	42	Manufactures nec	2.35897e-07	3.39085e-07	6.53997e-07
110	XEF	Rest of EFTA	38	Motor vehicles and parts	5.08713e-08	3.38675e-07	2.93954e-07
98	LUX	Luxembourg	56	Public Administration; Defense; Education; Health	2.77665e-06	3.34243e-07	1.30155e-07
120	KAZ	Kazakhstan	10	Animal products nec	2.88309e-07	3.33055e-07	1.06648e-06
108	CHE	Switzerland	50	Air transport	4.62551e-06	3.31884e-07	1.15969e-06
160	TZA	Tanzania	56	Public Administration; Defense; Education; Health	2.75374e-06	3.31486e-07	3.18371e-07
127	IRN	Iran	40	Electronic equipment	7.11592e-08	3.31182e-07	1.663e-06
131	OMN	Oman	46	Construction	2.60962e-09	3.28821e-07	1.23537e-06
87	DNK	Denmark	42	Manufactures nec	2.25665e-07	3.24377e-07	2.50852e-07
119	XER	Rest of Europe	42	Manufactures nec	2.23742e-07	3.21613e-07	7.12029e-07
3	XOC	Rest of Oceania	10	Animal products nec	2.78036e-07	3.21187e-07	3.46836e-07
146	GIN	Guinea	46	Construction	2.54705e-09	3.20899e-07	2.52979e-07
35	JPN	Japan	55	Recreational and other services	0.000101659	3.199e-07	1.99293e-07
155	MDG	Madagascar	54	Business services nec	4.48678e-07	3.18224e-07	2.26022e-07
2	NZL	New Zealand	39	Transport equipment nec	3.7681e-08	3.17869e-07	2.48478e-07
3	XOC	Rest of Oceania	30	Wood products	1.16846e-06	3.15442e-07	4.16296e-07
103	SVK	Slovakia	46	Construction	2.49275e-09	3.14141e-07	4.15192e-07
116	RUS	Russian Federation	31	Paper products; publishing	1.88266e-05	3.13953e-07	2.62295e-06
85	CYP	Cyprus	46	Construction	2.47108e-09	3.11633e-07	6.45392e-07
105	ESP	Spain	7	Plant-based fibers	1.77143e-06	3.11199e-07	1.4547e-07
21	C18	Hunan	26	Wholesale and retailing	2.82088e-09	3.08951e-07	7.43092e-07
166	NAM	Namibia	42	Manufactures nec	2.14634e-07	3.08521e-07	6.01174e-07
111	ALB	Albania	46	Construction	2.43108e-09	3.06654e-07	9.35584e-07
136	XWS	Rest of Western Asia	41	Machinery and equipment nec	1.72256e-08	3.05524e-07	1.74641e-06
44	MYS	Malaysia	30	Wood products	1.10321e-06	2.97828e-07	6.07745e-07
135	ARE	United Arab Emirates	42	Manufactures nec	2.06985e-07	2.97526e-07	1.14088e-06
82	XCB	Caribbean	38	Motor vehicles and parts	4.43348e-08	2.95158e-07	4.04968e-07
152	XAC	South Central Africa	56	Public Administration; Defense; Education; Health	2.44864e-06	2.94759e-07	1.02317e-07
95	ITA	Italy	30	Wood products	1.08331e-06	2.92457e-07	2.97766e-07
107	GBR	United Kingdom	48	Transport nec	1.16279e-05	2.91529e-07	1.06781e-06
106	SWE	Sweden	10	Animal products nec	2.51585e-07	2.90631e-07	1.93054e-07
97	LTU	Lithuania	47	Trade	1.33637e-06	2.90174e-07	2.62534e-07
70	XSM	Rest of South America	40	Electronic equipment	6.23444e-08	2.90151e-07	3.5319e-07
140	XNF	Rest of North Africa	56	Public Administration; Defense; Education; Health	2.40073e-06	2.88992e-07	4.71787e-07
63	CHL	Chile	31	Paper products; publishing	1.73087e-05	2.88642e-07	8.68583e-07
134	TUR	Turkey	55	Recreational and other services	9.09813e-05	2.863e-07	3.17943e-07
117	UKR	Ukraine	38	Motor vehicles and parts	4.26732e-08	2.84096e-07	1.15832e-06
140	XNF	Rest of North Africa	40	Electronic equipment	6.07877e-08	2.82909e-07	7.30278e-07
134	TUR	Turkey	28	Wearing apparel	2.01095e-05	2.81925e-07	4.02093e-07
160	TZA	Tanzania	47	Trade	1.2974e-06	2.81712e-07	2.2165e-07
126	BHR	Bahrain	41	Machinery and equipment nec	1.58653e-08	2.81063e-07	8.93408e-07
43	LAO	Lao People's Democratic Republic	41	Machinery and equipment nec	1.57617e-08	2.79522e-07	1.49022e-06
32	C29	Ningxia	26	Wholesale and retailing	2.54979e-09	2.79261e-07	8.85614e-07
53	PAK	Pakistan	40	Electronic equipment	5.95846e-08	2.77313e-07	8.00595e-07
41	KHM	Cambodia	38	Motor vehicles and parts	4.15013e-08	2.76294e-07	1.40086e-06
157	MUS	Mauritius	47	Trade	1.26998e-06	2.75758e-07	1.51912e-06
75	PAN	Panama	47	Trade	1.26962e-06	2.75681e-07	6.86604e-07
140	XNF	Rest of North Africa	39	Transport equipment nec	3.25723e-08	2.74772e-07	6.43884e-07
110	XEF	Rest of EFTA	40	Electronic equipment	5.89914e-08	2.74545e-07	3.03228e-07
138	MAR	Morocco	48	Transport nec	1.09343e-05	2.7414e-07	1.43751e-06
41	KHM	Cambodia	56	Public Administration; Defense; Education; Health	2.27725e-06	2.74128e-07	6.17314e-07
112	BGR	Bulgaria	40	Electronic equipment	5.88901e-08	2.74073e-07	4.8742e-07
88	EST	Estonia	38	Motor vehicles and parts	4.11323e-08	2.73838e-07	4.32539e-07
78	DOM	Dominican Republic	48	Transport nec	1.09044e-05	2.73391e-07	8.00522e-07
39	XEA	Rest of East Asia	37	Metal products	6.66565e-08	2.68824e-07	6.16081e-06
99	MLT	Malta	47	Trade	1.23742e-06	2.6869e-07	3.92638e-07
137	EGY	Egypt	39	Transport equipment nec	3.18353e-08	2.68681e-07	7.63915e-07
167	ZAF	South Africa	50	Air transport	3.73481e-06	2.67976e-07	2.52039e-06
51	IND	India	28	Wearing apparel	1.8996e-05	2.66315e-07	8.65633e-07
130	KWT	Kuwait	10	Animal products nec	2.29938e-07	2.65624e-07	3.2367e-07
132	QAT	Qatar	42	Manufactures nec	1.8336e-07	2.63567e-07	4.87812e-07
152	XAC	South Central Africa	47	Trade	1.21029e-06	2.62799e-07	1.74207e-07
49	XSE	Rest of Southeast Asia	39	Transport equipment nec	3.11533e-08	2.62709e-07	1.08047e-06
32	C29	Ningxia	24	Construction	4.28058e-10	2.62269e-07	4.08383e-06
63	CHL	Chile	46	Construction	2.0779e-09	2.61814e-07	3.46344e-07
32	C29	Ningxia	15	Metal products	1.4803e-09	2.58315e-07	5.54585e-06
133	SAU	Saudi Arabia	40	Electronic equipment	5.54779e-08	2.58198e-07	8.46807e-07
153	ETH	Ethiopia	47	Trade	1.18508e-06	2.57323e-07	1.34153e-07
63	CHL	Chile	12	Wool; silk-worm cocoons	1.5397e-07	2.56634e-07	4.03416e-07
102	PRT	Portugal	10	Animal products nec	2.21772e-07	2.5619e-07	3.46198e-07
109	NOR	Norway	50	Air transport	3.57011e-06	2.56158e-07	1.86721e-06
103	SVK	Slovakia	54	Business services nec	3.6059e-07	2.55745e-07	4.90039e-07
36	KOR	South Korea	33	Chemical; rubber; plastic products	0.00055522	2.55182e-07	8.67805e-07
56	CAN	Canada	55	Recreational and other services	8.09226e-05	2.54647e-07	1.96859e-07
93	HUN	Hungary	42	Manufactures nec	1.76476e-07	2.53671e-07	3.65789e-07
134	TUR	Turkey	49	Water transport	1.62729e-06	2.5338e-07	8.41756e-07
153	ETH	Ethiopia	54	Business services nec	3.54427e-07	2.51376e-07	1.30559e-07
94	IRL	Ireland	12	Wool; silk-worm cocoons	1.50642e-07	2.51087e-07	4.12015e-07
95	ITA	Italy	50	Air transport	3.49412e-06	2.50706e-07	1.63669e-06
82	XCB	Caribbean	50	Air transport	3.44156e-06	2.46934e-07	1.22318e-06
136	XWS	Rest of Western Asia	38	Motor vehicles and parts	3.7044e-08	2.4662e-07	9.78418e-07
130	KWT	Kuwait	46	Construction	1.95089e-09	2.45838e-07	6.39871e-07
104	SVN	Slovenia	37	Metal products	6.07589e-08	2.45039e-07	6.17791e-07
145	GHA	Ghana	41	Machinery and equipment nec	1.38055e-08	2.44815e-07	1.03206e-06
107	GBR	United Kingdom	31	Paper products; publishing	1.46042e-05	2.43542e-07	3.8808e-07
79	JAM	Jamaica	54	Business services nec	3.42961e-07	2.43231e-07	2.90559e-07
118	XEE	Rest of Eastern Europe	54	Business services nec	3.42838e-07	2.43146e-07	9.58667e-07
117	UKR	Ukraine	48	Transport nec	9.66284e-06	2.42262e-07	3.62055e-06
132	QAT	Qatar	40	Electronic equipment	5.18972e-08	2.41528e-07	2.86822e-07
45	PHL	Philippines	48	Transport nec	9.58109e-06	2.40213e-07	1.31677e-06
69	VEN	Venezuela	47	Trade	1.10021e-06	2.38895e-07	4.48392e-07
1	AUS	Australia	49	Water transport	1.53108e-06	2.384e-07	1.99393e-06
49	XSE	Rest of Southeast Asia	40	Electronic equipment	5.10543e-08	2.37613e-07	1.24741e-06
104	SVN	Slovenia	47	Trade	1.09167e-06	2.37041e-07	4.30008e-07
167	ZAF	South Africa	55	Recreational and other services	7.53002e-05	2.36955e-07	8.57517e-07
42	IDN	Indonesia	50	Air transport	3.30216e-06	2.36933e-07	3.12692e-06
127	IRN	Iran	49	Water transport	1.52026e-06	2.36715e-07	1.07816e-05
85	CYP	Cyprus	56	Public Administration; Defense; Education; Health	1.964e-06	2.36419e-07	3.9948e-07
137	EGY	Egypt	50	Air transport	3.26184e-06	2.34039e-07	1.90976e-06
71	CRI	Costa Rica	10	Animal products nec	2.00842e-07	2.32012e-07	2.68886e-07
34	HKG	Hong Kong	38	Motor vehicles and parts	3.48196e-08	2.31811e-07	2.35676e-07
105	ESP	Spain	55	Recreational and other services	7.3447e-05	2.31123e-07	1.5393e-07
151	XCF	Central Africa	47	Trade	1.06331e-06	2.30882e-07	3.44615e-07
57	USA	United States of America	28	Wearing apparel	1.64587e-05	2.30743e-07	3.8851e-07
165	BWA	Botswana	46	Construction	1.82688e-09	2.30211e-07	4.94659e-07
63	CHL	Chile	36	Metals nec	1.68855e-06	2.28863e-07	4.71982e-07
50	BGD	Bangladesh	28	Wearing apparel	1.62553e-05	2.27891e-07	4.6155e-07
104	SVN	Slovenia	54	Business services nec	3.19645e-07	2.26699e-07	4.16663e-07
80	PRI	Puerto Rico	47	Trade	1.0437e-06	2.26624e-07	1.4042e-07
143	CMR	Cameroon	56	Public Administration; Defense; Education; Health	1.88229e-06	2.26583e-07	2.76899e-07
97	LTU	Lithuania	42	Manufactures nec	1.57042e-07	2.25736e-07	4.42436e-07
49	XSE	Rest of Southeast Asia	54	Business services nec	3.17076e-07	2.24874e-07	1.90189e-07
55	XSA	Rest of South Asia	47	Trade	1.03551e-06	2.24847e-07	2.17162e-07
38	TWN	Taiwan	31	Paper products; publishing	1.34273e-05	2.23915e-07	8.2972e-07
121	KGZ	Kyrgyzstan	56	Public Administration; Defense; Education; Health	1.85858e-06	2.23729e-07	9.90877e-07
106	SWE	Sweden	31	Paper products; publishing	1.32894e-05	2.21616e-07	2.50259e-07
61	BOL	Bolivia	56	Public Administration; Defense; Education; Health	1.84016e-06	2.21512e-07	3.47515e-07
35	JPN	Japan	33	Chemical; rubber; plastic products	0.000475888	2.18721e-07	5.65022e-07
67	PER	Peru	42	Manufactures nec	1.52086e-07	2.18612e-07	3.50295e-07
57	USA	United States of America	9	Bovine cattle; sheep and goats; horses	1.57362e-07	2.18141e-07	5.68568e-07
28	C25	Yunnan	16	General and specialist machinery	8.97411e-11	2.1704e-07	1.6754e-06
59	XNA	Rest of North America	47	Trade	9.97042e-07	2.16494e-07	3.62222e-07
82	XCB	Caribbean	39	Transport equipment nec	2.53356e-08	2.138e-07	3.18168e-07
94	IRL	Ireland	50	Air transport	2.96436e-06	2.12695e-07	2.14732e-06
141	BEN	Benin	54	Business services nec	2.99404e-07	2.12357e-07	4.19466e-07
46	SGP	Singapore	10	Animal products nec	1.83626e-07	2.12124e-07	4.42151e-07
126	BHR	Bahrain	47	Trade	9.74552e-07	2.11611e-07	1.04506e-06
106	SWE	Sweden	48	Transport nec	8.41005e-06	2.10853e-07	8.72655e-07
157	MUS	Mauritius	38	Motor vehicles and parts	3.16606e-08	2.1078e-07	2.86498e-07
139	TUN	Tunisia	40	Electronic equipment	4.50178e-08	2.09513e-07	4.43607e-07
47	THA	Thailand	28	Wearing apparel	1.4935e-05	2.09381e-07	6.29683e-07
30	C27	Gansu	29	Scientific research	1.04365e-07	2.08274e-07	7.84202e-07
152	XAC	South Central Africa	54	Business services nec	2.93572e-07	2.08212e-07	1.26758e-07
89	FIN	Finland	31	Paper products; publishing	1.23916e-05	2.06643e-07	6.90549e-07
77	XCA	Rest of Central America	54	Business services nec	2.9084e-07	2.06272e-07	9.88571e-08
89	FIN	Finland	42	Manufactures nec	1.42276e-07	2.04512e-07	2.95451e-07
136	XWS	Rest of Western Asia	50	Air transport	2.82243e-06	2.02511e-07	2.09513e-06
52	NPL	Nepal	54	Business services nec	2.84872e-07	2.02034e-07	1.43578e-07
167	ZAF	South Africa	46	Construction	1.59807e-09	2.01554e-07	1.10228e-06
1	AUS	Australia	46	Construction	1.59502e-09	2.01283e-07	3.09675e-07
131	OMN	Oman	38	Motor vehicles and parts	3.01778e-08	2.01001e-07	1.25451e-06
117	UKR	Ukraine	42	Manufactures nec	1.39803e-07	2.00957e-07	1.23819e-06
72	GTM	Guatemala	47	Trade	9.21695e-07	2.00134e-07	2.06451e-07
157	MUS	Mauritius	46	Construction	1.58567e-09	1.99892e-07	8.18818e-07
144	CIV	Cote d'Ivoire	56	Public Administration; Defense; Education; Health	1.65806e-06	1.99591e-07	2.97385e-07
38	TWN	Taiwan	33	Chemical; rubber; plastic products	0.000434017	1.99476e-07	1.13934e-06
70	XSM	Rest of South America	46	Construction	1.57501e-09	1.9878e-07	3.095e-07
164	XEC	Rest of Eastern Africa	42	Manufactures nec	1.3817e-07	1.98609e-07	4.59551e-07
80	PRI	Puerto Rico	7	Plant-based fibers	1.12705e-06	1.97993e-07	1.19477e-06
129	JOR	Jordan	41	Machinery and equipment nec	1.11475e-08	1.97675e-07	8.90051e-07
101	POL	Poland	42	Manufactures nec	1.36663e-07	1.96443e-07	4.63407e-07
101	POL	Poland	47	Trade	9.00776e-07	1.95591e-07	1.06602e-06
21	C18	Hunan	29	Scientific research	9.74144e-08	1.94403e-07	6.2613e-07
26	C23	Sichuan	15	Metal products	1.11309e-09	1.94238e-07	2.019e-06
158	MOZ	Mozambique	54	Business services nec	2.7317e-07	1.93744e-07	3.52952e-07
138	MAR	Morocco	42	Manufactures nec	1.34356e-07	1.93126e-07	6.06017e-07
138	MAR	Morocco	50	Air transport	2.68694e-06	1.9279e-07	2.23553e-06
38	TWN	Taiwan	49	Water transport	1.23557e-06	1.92387e-07	5.93929e-06
126	BHR	Bahrain	10	Animal products nec	1.6652e-07	1.92364e-07	5.55654e-07
148	SEN	Senegal	56	Public Administration; Defense; Education; Health	1.59674e-06	1.9221e-07	2.02298e-07
27	C24	Guizhou	16	General and specialist machinery	7.88037e-11	1.90588e-07	2.12907e-06
119	XER	Rest of Europe	10	Animal products nec	1.64695e-07	1.90255e-07	5.77387e-07
88	EST	Estonia	54	Business services nec	2.67792e-07	1.89937e-07	4.5611e-07
123	ARM	Armenia	56	Public Administration; Defense; Education; Health	1.57227e-06	1.89264e-07	6.41291e-07
81	TTO	Trinidad and Tobago	54	Business services nec	2.66445e-07	1.88985e-07	2.76302e-07
57	USA	United States of America	12	Wool; silk-worm cocoons	1.1244e-07	1.87413e-07	5.49002e-07
134	TUR	Turkey	7	Plant-based fibers	1.06477e-06	1.87044e-07	1.38093e-06
133	SAU	Saudi Arabia	41	Machinery and equipment nec	1.05291e-08	1.86965e-07	7.55515e-07
86	CZE	Czech Republic	56	Public Administration; Defense; Education; Health	1.55153e-06	1.86768e-07	3.58398e-07
136	XWS	Rest of Western Asia	10	Animal products nec	1.61092e-07	1.86093e-07	2.81482e-07
67	PER	Peru	56	Public Administration; Defense; Education; Health	1.54311e-06	1.85754e-07	2.35957e-07
42	IDN	Indonesia	28	Wearing apparel	1.32426e-05	1.85655e-07	4.70482e-07
2	NZL	New Zealand	30	Wood products	6.86615e-07	1.85362e-07	4.16341e-07
41	KHM	Cambodia	46	Construction	1.46175e-09	1.84195e-07	1.92451e-06
57	USA	United States of America	33	Chemical; rubber; plastic products	0.000400066	1.83873e-07	7.11694e-07
44	MYS	Malaysia	48	Transport nec	7.23466e-06	1.81384e-07	1.62659e-06
52	NPL	Nepal	56	Public Administration; Defense; Education; Health	1.49217e-06	1.79622e-07	2.68449e-07
88	EST	Estonia	47	Trade	8.27077e-07	1.79589e-07	1.16992e-06
2	NZL	New Zealand	50	Air transport	2.49471e-06	1.78998e-07	2.75134e-06
91	DEU	Germany	31	Paper products; publishing	1.07282e-05	1.78905e-07	4.58226e-07
36	KOR	South Korea	31	Paper products; publishing	1.06979e-05	1.78399e-07	9.98222e-07
112	BGR	Bulgaria	38	Motor vehicles and parts	2.66871e-08	1.77589e-07	4.57597e-07
27	C24	Guizhou	9	Wood processing and furnishing	9.0937e-09	1.76614e-07	7.45878e-07
41	KHM	Cambodia	54	Business services nec	2.45063e-07	1.73821e-07	5.75295e-07
68	URY	Uruguay	47	Trade	7.98296e-07	1.73339e-07	1.64461e-07
108	CHE	Switzerland	10	Animal products nec	1.49755e-07	1.72997e-07	2.52622e-07
34	HKG	Hong Kong	49	Water transport	1.10586e-06	1.7219e-07	4.35572e-06
60	ARG	Argentina	5	Oil seeds	2.19149e-05	1.72032e-07	4.09586e-07
27	C24	Guizhou	19	Electronic equipment	1.27584e-08	1.71121e-07	1.47864e-06
48	VNM	Viet Nam	10	Animal products nec	1.48099e-07	1.71084e-07	4.35733e-07
166	NAM	Namibia	56	Public Administration; Defense; Education; Health	1.42026e-06	1.70965e-07	1.88354e-07
62	BRA	Brazil	50	Air transport	2.37287e-06	1.70255e-07	1.83887e-06
113	BLR	Belarus	42	Manufactures nec	1.18311e-07	1.70063e-07	9.09445e-07
89	FIN	Finland	50	Air transport	2.35748e-06	1.69151e-07	1.46698e-06
53	PAK	Pakistan	42	Manufactures nec	1.17419e-07	1.68781e-07	1.47896e-06
2	NZL	New Zealand	42	Manufactures nec	1.17331e-07	1.68654e-07	3.45094e-07
169	XTW	Rest of the World	41	Machinery and equipment nec	9.48506e-09	1.68313e-07	5.47049e-07
63	CHL	Chile	30	Wood products	6.22092e-07	1.67943e-07	3.72222e-07
119	XER	Rest of Europe	48	Transport nec	6.69534e-06	1.67862e-07	1.86987e-06
133	SAU	Saudi Arabia	48	Transport nec	6.69009e-06	1.67731e-07	6.44029e-06
122	XSU	Rest of Former Soviet Union	10	Animal products nec	1.45173e-07	1.67703e-07	1.54734e-06
111	ALB	Albania	56	Public Administration; Defense; Education; Health	1.39135e-06	1.67486e-07	1.15408e-07
115	ROU	Romania	56	Public Administration; Defense; Education; Health	1.38987e-06	1.67308e-07	3.36374e-07
78	DOM	Dominican Republic	40	Electronic equipment	3.57216e-08	1.66249e-07	1.14228e-06
164	XEC	Rest of Eastern Africa	47	Trade	7.59875e-07	1.64996e-07	3.50499e-07
127	IRN	Iran	10	Animal products nec	1.42587e-07	1.64716e-07	8.03915e-07
158	MOZ	Mozambique	7	Plant-based fibers	9.33023e-07	1.63923e-07	1.28173e-07
122	XSU	Rest of Former Soviet Union	50	Air transport	2.28098e-06	1.63662e-07	1.68893e-06
53	PAK	Pakistan	47	Trade	7.5372e-07	1.6366e-07	1.94538e-07
98	LUX	Luxembourg	50	Air transport	2.27997e-06	1.63589e-07	3.329e-06
124	AZE	Azerbaijan	56	Public Administration; Defense; Education; Health	1.35512e-06	1.63125e-07	3.21464e-07
90	FRA	France	30	Wood products	6.02288e-07	1.62597e-07	2.3488e-07
60	ARG	Argentina	42	Manufactures nec	1.12794e-07	1.62133e-07	6.64785e-07
81	TTO	Trinidad and Tobago	56	Public Administration; Defense; Education; Health	1.3389e-06	1.61173e-07	3.45285e-07
135	ARE	United Arab Emirates	49	Water transport	1.03163e-06	1.60632e-07	4.67465e-06
104	SVN	Slovenia	39	Transport equipment nec	1.88883e-08	1.59236e-07	5.02881e-07
55	XSA	Rest of South Asia	38	Motor vehicles and parts	2.38543e-08	1.58717e-07	1.39251e-06
147	NGA	Nigeria	40	Electronic equipment	3.4115e-08	1.58711e-07	4.17288e-07
97	LTU	Lithuania	46	Construction	1.24931e-09	1.57607e-07	5.56359e-07
151	XCF	Central Africa	38	Motor vehicles and parts	2.36653e-08	1.5759e-07	2.12594e-07
154	KEN	Kenya	54	Business services nec	2.21563e-07	1.57156e-07	1.76588e-07
96	LVA	Latvia	37	Metal products	3.89181e-08	1.56955e-07	8.58993e-07
163	ZWE	Zimbabwe	47	Trade	7.18833e-07	1.56085e-07	1.03904e-06
156	MWI	Malawi	7	Plant-based fibers	8.76153e-07	1.53913e-07	3.10896e-07
60	ARG	Argentina	48	Transport nec	6.11175e-06	1.53231e-07	1.41191e-06
119	XER	Rest of Europe	37	Metal products	3.7846e-08	1.52632e-07	1.57451e-06
36	KOR	South Korea	55	Recreational and other services	4.84955e-05	1.52605e-07	4.756e-07
123	ARM	Armenia	54	Business services nec	2.14289e-07	1.51976e-07	1.40008e-06
8	C05	Inner Mongolia	19	Electronic equipment	1.13279e-08	1.51935e-07	1.06547e-06
125	GEO	Georgia	41	Machinery and equipment nec	8.48707e-09	1.50508e-07	4.08993e-07
121	KGZ	Kyrgyzstan	40	Electronic equipment	3.23007e-08	1.50263e-07	1.00164e-06
42	IDN	Indonesia	48	Transport nec	5.97289e-06	1.49749e-07	1.80926e-06
127	IRN	Iran	7	Plant-based fibers	8.49563e-07	1.49263e-07	2.23728e-06
95	ITA	Italy	48	Transport nec	5.94876e-06	1.49144e-07	1.44386e-06
92	GRC	Greece	40	Electronic equipment	3.19746e-08	1.4881e-07	3.1368e-07
133	SAU	Saudi Arabia	42	Manufactures nec	1.03e-07	1.48055e-07	1.64261e-06
129	JOR	Jordan	50	Air transport	2.00456e-06	1.43829e-07	1.81527e-06
38	TWN	Taiwan	30	Wood products	5.30938e-07	1.43334e-07	4.67842e-07
120	KAZ	Kazakhstan	47	Trade	6.56703e-07	1.42594e-07	1.19226e-06
40	BRN	Brunei Darussalam	56	Public Administration; Defense; Education; Health	1.18197e-06	1.42281e-07	6.02036e-07
30	C27	Gansu	19	Electronic equipment	1.05888e-08	1.42022e-07	1.87066e-06
127	IRN	Iran	37	Metal products	3.51441e-08	1.41735e-07	2.18944e-06
38	TWN	Taiwan	28	Wearing apparel	1.00697e-05	1.41172e-07	6.3722e-07
87	DNK	Denmark	28	Wearing apparel	1.00527e-05	1.40934e-07	2.00829e-07
67	PER	Peru	47	Trade	6.47207e-07	1.40532e-07	3.46705e-07
38	TWN	Taiwan	55	Recreational and other services	4.46089e-05	1.40375e-07	3.19964e-07
161	UGA	Uganda	54	Business services nec	1.94538e-07	1.38049e-07	1.25774e-07
157	MUS	Mauritius	41	Machinery and equipment nec	7.78642e-09	1.37871e-07	4.04514e-07
96	LVA	Latvia	47	Trade	6.34708e-07	1.37818e-07	6.64783e-07
45	PHL	Philippines	50	Air transport	1.91346e-06	1.37292e-07	2.72014e-06
128	ISR	Israel	50	Air transport	1.91229e-06	1.37208e-07	2.23777e-06
72	GTM	Guatemala	42	Manufactures nec	9.53538e-08	1.37064e-07	5.76348e-07
75	PAN	Panama	38	Motor vehicles and parts	2.05143e-08	1.36532e-07	6.86121e-07
67	PER	Peru	41	Machinery and equipment nec	7.68201e-09	1.36346e-07	2.87398e-07
157	MUS	Mauritius	50	Air transport	1.89998e-06	1.36325e-07	2.30861e-06
49	XSE	Rest of Southeast Asia	47	Trade	6.27045e-07	1.36154e-07	1.57114e-07
112	BGR	Bulgaria	42	Manufactures nec	9.45212e-08	1.35867e-07	6.79999e-07
115	ROU	Romania	37	Metal products	3.36744e-08	1.35808e-07	5.40617e-07
74	NIC	Nicaragua	54	Business services nec	1.90676e-07	1.35314e-07	1.08895e-07
70	XSM	Rest of South America	56	Public Administration; Defense; Education; Health	1.1189e-06	1.34689e-07	8.18813e-08
83	AUT	Austria	50	Air transport	1.87293e-06	1.34384e-07	1.60695e-06
114	HRV	Croatia	47	Trade	6.17065e-07	1.33987e-07	4.60803e-07
67	PER	Peru	30	Wood products	4.95534e-07	1.33777e-07	1.58825e-07
118	XEE	Rest of Eastern Europe	56	Public Administration; Defense; Education; Health	1.10938e-06	1.33543e-07	9.63162e-07
150	XWF	Rest of Western Africa	47	Trade	6.1254e-07	1.33005e-07	4.14067e-07
45	PHL	Philippines	30	Wood products	4.85543e-07	1.31079e-07	4.07058e-07
87	DNK	Denmark	50	Air transport	1.82345e-06	1.30834e-07	2.71582e-06
35	JPN	Japan	36	Metals nec	9.61145e-07	1.30272e-07	8.01487e-07
60	ARG	Argentina	50	Air transport	1.80839e-06	1.29753e-07	1.3598e-06
96	LVA	Latvia	46	Construction	1.02795e-09	1.29749e-07	5.12885e-07
74	NIC	Nicaragua	56	Public Administration; Defense; Education; Health	1.07733e-06	1.29685e-07	4.44206e-07
127	IRN	Iran	39	Transport equipment nec	1.52956e-08	1.28954e-07	1.0889e-06
110	XEF	Rest of EFTA	42	Manufactures nec	8.92512e-08	1.28292e-07	5.49373e-07
160	TZA	Tanzania	38	Motor vehicles and parts	1.91901e-08	1.27679e-07	5.16771e-07
98	LUX	Luxembourg	38	Motor vehicles and parts	1.90695e-08	1.26935e-07	2.02223e-07
108	CHE	Switzerland	55	Recreational and other services	3.99735e-05	1.25788e-07	1.34666e-07
97	LTU	Lithuania	54	Business services nec	1.76941e-07	1.25504e-07	3.33984e-07
40	BRN	Brunei Darussalam	47	Trade	5.67771e-07	1.23284e-07	2.67016e-07
82	XCB	Caribbean	10	Animal products nec	1.06361e-07	1.22868e-07	2.3962e-07
84	BEL	Belgium	48	Transport nec	4.89602e-06	1.22751e-07	1.4209e-06
41	KHM	Cambodia	37	Metal products	3.01846e-08	1.21744e-07	2.86358e-06
86	CZE	Czech Republic	50	Air transport	1.67665e-06	1.20301e-07	2.33758e-06
33	C30	Xinjiang	16	General and specialist machinery	4.97298e-11	1.20272e-07	3.44953e-06
71	CRI	Costa Rica	38	Motor vehicles and parts	1.79903e-08	1.19842e-07	3.79424e-07
24	C21	Hainan	19	Electronic equipment	8.91701e-09	1.19598e-07	5.99669e-07
151	XCF	Central Africa	7	Plant-based fibers	6.79141e-07	1.19317e-07	1.07431e-07
120	KAZ	Kazakhstan	41	Machinery and equipment nec	6.72542e-09	1.19064e-07	1.87157e-06
121	KGZ	Kyrgyzstan	54	Business services nec	1.67129e-07	1.18541e-07	5.88154e-07
147	NGA	Nigeria	54	Business services nec	1.66685e-07	1.18213e-07	2.37034e-07
112	BGR	Bulgaria	48	Transport nec	4.6928e-06	1.17656e-07	2.49983e-06
137	EGY	Egypt	28	Wearing apparel	8.38907e-06	1.17611e-07	3.67139e-07
88	EST	Estonia	56	Public Administration; Defense; Education; Health	9.71629e-07	1.16961e-07	5.84613e-07
167	ZAF	South Africa	28	Wearing apparel	8.33379e-06	1.16836e-07	7.5363e-07
3	XOC	Rest of Oceania	42	Manufactures nec	8.11481e-08	1.16644e-07	1.11105e-06
166	NAM	Namibia	38	Motor vehicles and parts	1.73714e-08	1.15718e-07	5.16353e-07
53	PAK	Pakistan	37	Metal products	2.86429e-08	1.15558e-07	9.4454e-07
28	C25	Yunnan	18	Electrical equipment	2.77887e-09	1.15536e-07	2.02316e-06
64	COL	Colombia	38	Motor vehicles and parts	1.72564e-08	1.14984e-07	3.1244e-07
163	ZWE	Zimbabwe	38	Motor vehicles and parts	1.7191e-08	1.14352e-07	7.61808e-07
54	LKA	Sri Lanka	56	Public Administration; Defense; Education; Health	9.49349e-07	1.14279e-07	2.23085e-07
148	SEN	Senegal	10	Animal products nec	9.8441e-08	1.13719e-07	7.58622e-08
77	XCA	Rest of Central America	56	Public Administration; Defense; Education; Health	9.38581e-07	1.12983e-07	1.96966e-07
41	KHM	Cambodia	28	Wearing apparel	8.023e-06	1.12479e-07	4.5311e-07
148	SEN	Senegal	7	Plant-based fibers	6.35345e-07	1.11607e-07	1.75868e-07
91	DEU	Germany	55	Recreational and other services	3.5464e-05	1.11598e-07	1.60525e-07
101	POL	Poland	30	Wood products	4.11892e-07	1.11196e-07	6.2306e-07
149	TGO	Togo	54	Business services nec	1.56621e-07	1.11059e-07	4.40563e-07
110	XEF	Rest of EFTA	39	Transport equipment nec	1.31298e-08	1.10646e-07	4.84875e-07
151	XCF	Central Africa	30	Wood products	4.09325e-07	1.10503e-07	4.70279e-07
108	CHE	Switzerland	28	Wearing apparel	7.88118e-06	1.1049e-07	2.47059e-07
37	MNG	Mongolia	54	Business services nec	1.55874e-07	1.10484e-07	2.4795e-06
159	RWA	Rwanda	56	Public Administration; Defense; Education; Health	9.17648e-07	1.10463e-07	4.24118e-07
57	USA	United States of America	36	Metals nec	8.11307e-07	1.09963e-07	1.13836e-06
63	CHL	Chile	50	Air transport	1.52535e-06	1.09445e-07	2.42728e-06
138	MAR	Morocco	28	Wearing apparel	7.77659e-06	1.09024e-07	3.61916e-07
151	XCF	Central Africa	50	Air transport	1.51681e-06	1.08832e-07	1.74553e-06
143	CMR	Cameroon	47	Trade	4.99638e-07	1.08489e-07	1.68203e-07
137	EGY	Egypt	10	Animal products nec	9.34605e-08	1.07966e-07	4.4597e-07
76	SLV	El Salvador	54	Business services nec	1.52179e-07	1.07917e-07	6.48805e-08
53	PAK	Pakistan	39	Transport equipment nec	1.27874e-08	1.07742e-07	6.23226e-07
57	USA	United States of America	49	Water transport	6.86758e-07	1.06933e-07	1.4994e-06
158	MOZ	Mozambique	56	Public Administration; Defense; Education; Health	8.87739e-07	1.06863e-07	4.50679e-07
122	XSU	Rest of Former Soviet Union	42	Manufactures nec	7.40578e-08	1.06453e-07	7.59495e-06
139	TUN	Tunisia	50	Air transport	1.48345e-06	1.06439e-07	3.26611e-06
26	C23	Sichuan	20	Instrument and meter	6.18104e-10	1.06102e-07	9.51562e-07
47	THA	Thailand	33	Chemical; rubber; plastic products	0.000230324	1.05858e-07	6.65537e-07
66	PRY	Paraguay	46	Construction	8.35209e-10	1.05208e-07	2.83417e-07
122	XSU	Rest of Former Soviet Union	48	Transport nec	4.1678e-06	1.04493e-07	3.01995e-06
122	XSU	Rest of Former Soviet Union	41	Machinery and equipment nec	5.87715e-09	1.04378e-07	3.21452e-06
139	TUN	Tunisia	48	Transport nec	4.15652e-06	1.0421e-07	2.35326e-06
161	UGA	Uganda	47	Trade	4.76912e-07	1.03555e-07	2.46272e-07
66	PRY	Paraguay	56	Public Administration; Defense; Education; Health	8.55966e-07	1.03038e-07	1.02581e-07
58	MEX	Mexico	55	Recreational and other services	3.2506e-05	1.0229e-07	2.46721e-07
107	GBR	United Kingdom	55	Recreational and other services	3.24868e-05	1.02229e-07	1.45081e-07
153	ETH	Ethiopia	50	Air transport	1.40752e-06	1.00991e-07	2.09664e-06
155	MDG	Madagascar	56	Public Administration; Defense; Education; Health	8.36777e-07	1.00728e-07	1.928e-07
136	XWS	Rest of Western Asia	39	Transport equipment nec	1.19111e-08	1.00379e-07	1.39549e-06
125	GEO	Georgia	46	Construction	7.92297e-10	9.97788e-08	8.782e-07
60	ARG	Argentina	40	Electronic equipment	2.14338e-08	9.96944e-08	9.51775e-07
107	GBR	United Kingdom	30	Wood products	3.66647e-07	9.89817e-08	2.98351e-07
38	TWN	Taiwan	36	Metals nec	7.2921e-07	9.88357e-08	8.85967e-07
30	C27	Gansu	20	Instrument and meter	5.71984e-10	9.81854e-08	1.88554e-06
160	TZA	Tanzania	10	Animal products nec	8.45363e-08	9.76563e-08	1.35972e-07
136	XWS	Rest of Western Asia	40	Electronic equipment	2.09238e-08	9.7342e-08	2.40722e-06
67	PER	Peru	48	Transport nec	3.88025e-06	9.72838e-08	1.49188e-06
78	DOM	Dominican Republic	46	Construction	7.66277e-10	9.67795e-08	4.88177e-07
85	CYP	Cyprus	50	Air transport	1.34678e-06	9.66328e-08	4.07953e-06
58	MEX	Mexico	10	Animal products nec	8.33374e-08	9.62713e-08	5.65486e-07
157	MUS	Mauritius	42	Manufactures nec	6.68619e-08	9.61091e-08	1.03989e-06
1	AUS	Australia	31	Paper products; publishing	5.75471e-06	9.59663e-08	4.9187e-07
81	TTO	Trinidad and Tobago	47	Trade	4.41191e-07	9.57986e-08	2.09956e-07
75	PAN	Panama	41	Machinery and equipment nec	5.40209e-09	9.54979e-08	6.10956e-07
67	PER	Peru	46	Construction	7.51081e-10	9.49003e-08	2.40584e-07
29	C26	Shaanxi	9	Wood processing and furnishing	4.88097e-09	9.47959e-08	1.3819e-06
57	USA	United States of America	52	Financial services nec	6.06652e-05	9.45945e-08	1.28559e-07
102	PRT	Portugal	39	Transport equipment nec	1.11874e-08	9.42704e-08	3.28859e-07
138	MAR	Morocco	38	Motor vehicles and parts	1.40291e-08	9.33117e-08	4.44916e-07
43	LAO	Lao People's Democratic Republic	30	Wood products	3.4355e-07	9.27464e-08	1.77616e-07
136	XWS	Rest of Western Asia	42	Manufactures nec	6.43923e-08	9.25592e-08	2.90298e-06
95	ITA	Italy	31	Paper products; publishing	5.49916e-06	9.17048e-08	3.94051e-07
65	ECU	Ecuador	54	Business services nec	1.2932e-07	9.16744e-08	1.47658e-07
120	KAZ	Kazakhstan	12	Wool; silk-worm cocoons	5.46719e-08	9.11262e-08	1.23568e-06
138	MAR	Morocco	10	Animal products nec	7.87717e-08	9.0997e-08	2.09404e-07
154	KEN	Kenya	50	Air transport	1.26622e-06	9.08521e-08	2.40972e-06
31	C28	Qinghai	24	Construction	1.47413e-10	9.03193e-08	2.01756e-06
112	BGR	Bulgaria	50	Air transport	1.25391e-06	8.99687e-08	1.75716e-06
109	NOR	Norway	49	Water transport	5.77348e-07	8.9897e-08	6.89853e-06
75	PAN	Panama	50	Air transport	1.24956e-06	8.96569e-08	5.33193e-06
93	HUN	Hungary	12	Wool; silk-worm cocoons	5.37712e-08	8.9625e-08	1.10451e-06
47	THA	Thailand	49	Water transport	5.75058e-07	8.95404e-08	4.01301e-06
64	COL	Colombia	50	Air transport	1.24728e-06	8.94929e-08	1.29488e-06
169	XTW	Rest of the World	38	Motor vehicles and parts	1.33945e-08	8.91901e-08	5.84548e-07
140	XNF	Rest of North Africa	42	Manufactures nec	6.18556e-08	8.89129e-08	1.65726e-06
55	XSA	Rest of South Asia	41	Machinery and equipment nec	4.95755e-09	8.78321e-08	2.52022e-06
150	XWF	Rest of Western Africa	41	Machinery and equipment nec	4.92045e-09	8.75101e-08	8.3165e-07
158	MOZ	Mozambique	30	Wood products	3.24128e-07	8.7503e-08	3.54958e-07
73	HND	Honduras	54	Business services nec	1.23363e-07	8.7477e-08	2.71247e-07
49	XSE	Rest of Southeast Asia	46	Construction	6.93639e-10	8.73263e-08	1.01563e-06
117	UKR	Ukraine	50	Air transport	1.2168e-06	8.73062e-08	3.14594e-06
86	CZE	Czech Republic	46	Construction	6.91907e-10	8.7095e-08	4.45955e-07
67	PER	Peru	10	Animal products nec	7.52323e-08	8.69083e-08	1.40856e-07
122	XSU	Rest of Former Soviet Union	38	Motor vehicles and parts	1.30113e-08	8.66571e-08	1.93558e-06
3	XOC	Rest of Oceania	50	Air transport	1.20687e-06	8.65935e-08	3.2657e-06
34	HKG	Hong Kong	39	Transport equipment nec	1.02222e-08	8.60988e-08	2.31619e-07
38	TWN	Taiwan	27	Textiles	6.57771e-05	8.60256e-08	8.62756e-07
158	MOZ	Mozambique	47	Trade	3.93415e-07	8.54246e-08	1.67404e-07
167	ZAF	South Africa	7	Plant-based fibers	4.83784e-07	8.49783e-08	1.95165e-06
37	MNG	Mongolia	56	Public Administration; Defense; Education; Health	7.05494e-07	8.49249e-08	1.99365e-06
128	ISR	Israel	48	Transport nec	3.38204e-06	8.47929e-08	9.85406e-07
90	FRA	France	31	Paper products; publishing	5.0822e-06	8.47515e-08	2.50521e-07
2	NZL	New Zealand	37	Metal products	2.09997e-08	8.46896e-08	4.64909e-07
34	HKG	Hong Kong	27	Textiles	6.45502e-05	8.4421e-08	5.82146e-07
72	GTM	Guatemala	38	Motor vehicles and parts	1.26372e-08	8.41165e-08	5.8116e-07
70	XSM	Rest of South America	42	Manufactures nec	5.82057e-08	8.36664e-08	3.08493e-07
1	AUS	Australia	36	Metals nec	6.17023e-07	8.36301e-08	2.30409e-06
59	XNA	Rest of North America	38	Motor vehicles and parts	1.25541e-08	8.34883e-08	6.84358e-07
28	C25	Yunnan	9	Wood processing and furnishing	4.27537e-09	8.30344e-08	1.05756e-06
117	UKR	Ukraine	10	Animal products nec	7.18408e-08	8.29905e-08	9.05195e-07
100	NLD	Netherlands	31	Paper products; publishing	4.9469e-06	8.24952e-08	2.63333e-07
62	BRA	Brazil	30	Wood products	3.03701e-07	8.19886e-08	2.09685e-07
58	MEX	Mexico	50	Air transport	1.1422e-06	8.19539e-08	2.32208e-06
119	XER	Rest of Europe	50	Air transport	1.14143e-06	8.18984e-08	2.37932e-06
106	SWE	Sweden	30	Wood products	3.03004e-07	8.18004e-08	3.13487e-07
132	QAT	Qatar	49	Water transport	5.25161e-07	8.17711e-08	5.29815e-06
45	PHL	Philippines	28	Wearing apparel	5.81833e-06	8.15701e-08	3.99623e-07
120	KAZ	Kazakhstan	7	Plant-based fibers	4.61772e-07	8.11101e-08	1.52796e-06
23	C20	Guangxi	29	Scientific research	4.05645e-08	8.09518e-08	6.27114e-07
51	IND	India	49	Water transport	5.19427e-07	8.08783e-08	1.86228e-06
53	PAK	Pakistan	50	Air transport	1.12697e-06	8.0861e-08	1.18518e-06
122	XSU	Rest of Former Soviet Union	40	Electronic equipment	1.72632e-08	8.03333e-08	2.36616e-06
67	PER	Peru	40	Electronic equipment	1.72453e-08	8.02667e-08	2.60615e-07
63	CHL	Chile	48	Transport nec	3.19747e-06	8.01654e-08	1.49033e-06
128	ISR	Israel	7	Plant-based fibers	4.55098e-07	7.99606e-08	1.94261e-06
56	CAN	Canada	9	Bovine cattle; sheep and goats; horses	5.74485e-08	7.96373e-08	6.45411e-07
168	XSC	Rest of South African Customs Union	46	Construction	6.28316e-10	7.91996e-08	5.32751e-07
16	C13	Fujian	30	Other services	8.32136e-08	7.90119e-08	4.62917e-07
139	TUN	Tunisia	42	Manufactures nec	5.48843e-08	7.88921e-08	8.32316e-07
56	CAN	Canada	28	Wearing apparel	5.61289e-06	7.86912e-08	2.33619e-07
129	JOR	Jordan	48	Transport nec	3.12621e-06	7.83789e-08	1.56788e-06
104	SVN	Slovenia	42	Manufactures nec	5.43894e-08	7.81807e-08	4.17778e-07
68	URY	Uruguay	31	Paper products; publishing	4.6833e-06	7.80993e-08	2.59238e-07
110	XEF	Rest of EFTA	46	Construction	6.11732e-10	7.72757e-08	4.6669e-07
104	SVN	Slovenia	10	Animal products nec	6.68569e-08	7.7233e-08	4.33988e-07
143	CMR	Cameroon	10	Animal products nec	6.67083e-08	7.70613e-08	1.43826e-07
35	JPN	Japan	27	Textiles	5.86043e-05	7.66448e-08	3.7656e-07
154	KEN	Kenya	40	Electronic equipment	1.64833e-08	7.66342e-08	9.08592e-07
115	ROU	Romania	30	Wood products	2.81694e-07	7.60475e-08	4.33041e-07
69	VEN	Venezuela	41	Machinery and equipment nec	4.28787e-09	7.59404e-08	1.04046e-06
44	MYS	Malaysia	49	Water transport	4.86311e-07	7.57219e-08	3.86948e-06
95	ITA	Italy	12	Wool; silk-worm cocoons	4.52057e-08	7.53481e-08	4.87682e-06
52	NPL	Nepal	37	Metal products	1.86636e-08	7.52276e-08	7.73121e-07
54	LKA	Sri Lanka	40	Electronic equipment	1.60828e-08	7.4789e-08	1.40707e-06
2	NZL	New Zealand	31	Paper products; publishing	4.48191e-06	7.47408e-08	3.77466e-07
133	SAU	Saudi Arabia	50	Air transport	1.03825e-06	7.44952e-08	6.24405e-06
114	HRV	Croatia	46	Construction	5.90284e-10	7.44193e-08	3.70286e-07
54	LKA	Sri Lanka	38	Motor vehicles and parts	1.11585e-08	7.42469e-08	1.19654e-06
64	COL	Colombia	48	Transport nec	2.95576e-06	7.41053e-08	1.1838e-06
70	XSM	Rest of South America	47	Trade	3.40309e-07	7.38935e-08	1.23645e-07
39	XEA	Rest of East Asia	55	Recreational and other services	2.34716e-05	7.38602e-08	1.0694e-06
37	MNG	Mongolia	46	Construction	5.8102e-10	7.3305e-08	1.89409e-06
49	XSE	Rest of Southeast Asia	30	Wood products	2.69635e-07	7.2792e-08	2.58636e-07
162	ZMB	Zambia	56	Public Administration; Defense; Education; Health	6.02e-07	7.24666e-08	1.33099e-07
6	C03	Hebei	20	Instrument and meter	4.20613e-10	7.22014e-08	2.17784e-06
107	GBR	United Kingdom	52	Financial services nec	4.6249e-05	7.21156e-08	1.85868e-07
160	TZA	Tanzania	42	Manufactures nec	4.9837e-08	7.1637e-08	1.27905e-06
151	XCF	Central Africa	41	Machinery and equipment nec	4.05029e-09	7.16229e-08	2.35665e-07
125	GEO	Georgia	54	Business services nec	1.00613e-07	7.14195e-08	1.59454e-07
113	BLR	Belarus	47	Trade	3.28211e-07	7.12665e-08	8.01287e-07
127	IRN	Iran	55	Recreational and other services	2.25948e-05	7.11013e-08	9.08821e-07
77	XCA	Rest of Central America	46	Construction	5.63336e-10	7.08374e-08	4.61349e-07
91	DEU	Germany	33	Chemical; rubber; plastic products	0.000153726	7.06533e-08	5.17077e-07
76	SLV	El Salvador	38	Motor vehicles and parts	1.05815e-08	7.05388e-08	2.41282e-07
73	HND	Honduras	38	Motor vehicles and parts	1.05885e-08	7.03871e-08	8.63489e-07
129	JOR	Jordan	40	Electronic equipment	1.50571e-08	7.01055e-08	7.94184e-07
140	XNF	Rest of North Africa	47	Trade	3.19605e-07	6.93979e-08	6.60501e-07
122	XSU	Rest of Former Soviet Union	12	Wool; silk-worm cocoons	4.16124e-08	6.93589e-08	2.50155e-06
60	ARG	Argentina	39	Transport equipment nec	8.22527e-09	6.92896e-08	4.01161e-07
162	ZMB	Zambia	54	Business services nec	9.57882e-08	6.78865e-08	1.90119e-07
51	IND	India	12	Wool; silk-worm cocoons	4.04058e-08	6.73477e-08	1.0584e-06
28	C25	Yunnan	15	Metal products	3.84514e-10	6.70985e-08	2.31897e-06
107	GBR	United Kingdom	28	Wearing apparel	4.78307e-06	6.70562e-08	2.06692e-07
89	FIN	Finland	28	Wearing apparel	4.76486e-06	6.6801e-08	1.88281e-07
147	NGA	Nigeria	39	Transport equipment nec	7.90392e-09	6.65887e-08	2.29715e-07
157	MUS	Mauritius	40	Electronic equipment	1.42581e-08	6.64183e-08	7.39052e-07
64	COL	Colombia	46	Construction	5.24124e-10	6.62793e-08	4.11692e-07
91	DEU	Germany	9	Bovine cattle; sheep and goats; horses	4.75996e-08	6.59843e-08	1.627e-07
160	TZA	Tanzania	41	Machinery and equipment nec	3.71078e-09	6.55136e-08	7.59813e-07
36	KOR	South Korea	36	Metals nec	4.82547e-07	6.54036e-08	1.10261e-06
150	XWF	Rest of Western Africa	42	Manufactures nec	4.53905e-08	6.52456e-08	8.13099e-07
64	COL	Colombia	42	Manufactures nec	4.51787e-08	6.49411e-08	2.21223e-07
71	CRI	Costa Rica	46	Construction	5.13495e-10	6.49216e-08	3.23985e-07
149	TGO	Togo	7	Plant-based fibers	3.68898e-07	6.47916e-08	5.37426e-07
84	BEL	Belgium	31	Paper products; publishing	3.87522e-06	6.46237e-08	4.2759e-07
79	JAM	Jamaica	48	Transport nec	2.57054e-06	6.44473e-08	1.91499e-06
89	FIN	Finland	30	Wood products	2.38332e-07	6.43413e-08	5.44044e-07
39	XEA	Rest of East Asia	10	Animal products nec	5.56345e-08	6.42689e-08	2.84198e-07
143	CMR	Cameroon	46	Construction	5.07738e-10	6.38271e-08	5.12236e-07
84	BEL	Belgium	50	Air transport	8.87438e-07	6.36743e-08	2.35005e-06
2	NZL	New Zealand	48	Transport nec	2.51306e-06	6.30063e-08	1.66862e-06
111	ALB	Albania	48	Transport nec	2.48874e-06	6.23965e-08	2.11732e-06
35	JPN	Japan	49	Water transport	3.97648e-07	6.19166e-08	4.28053e-06
48	VNM	Viet Nam	50	Air transport	8.58706e-07	6.16128e-08	5.38632e-06
78	DOM	Dominican Republic	38	Motor vehicles and parts	9.19594e-09	6.12349e-08	1.0498e-06
116	RUS	Russian Federation	36	Metals nec	4.50277e-07	6.10297e-08	1.94061e-06
110	XEF	Rest of EFTA	37	Metal products	1.50482e-08	6.07233e-08	7.86213e-07
83	AUT	Austria	30	Wood products	2.24472e-07	6.05994e-08	3.1133e-07
102	PRT	Portugal	30	Wood products	2.24186e-07	6.05222e-08	3.244e-07
75	PAN	Panama	46	Construction	4.78636e-10	6.04243e-08	4.73249e-07
82	XCB	Caribbean	55	Recreational and other services	1.91886e-05	6.03826e-08	3.45908e-07
54	LKA	Sri Lanka	47	Trade	2.75109e-07	5.97362e-08	2.21388e-07
123	ARM	Armenia	47	Trade	2.74395e-07	5.95812e-08	6.12657e-07
97	LTU	Lithuania	56	Public Administration; Defense; Education; Health	4.94621e-07	5.95407e-08	2.91343e-07
76	SLV	El Salvador	56	Public Administration; Defense; Education; Health	4.93875e-07	5.94507e-08	1.1852e-07
5	C02	Tianjin	9	Wood processing and furnishing	3.04597e-09	5.91574e-08	9.26905e-07
67	PER	Peru	50	Air transport	8.23388e-07	5.90787e-08	1.58162e-06
136	XWS	Rest of Western Asia	7	Plant-based fibers	3.33538e-07	5.85811e-08	6.8507e-07
132	QAT	Qatar	10	Animal products nec	5.06133e-08	5.84685e-08	2.54357e-07
39	XEA	Rest of East Asia	9	Bovine cattle; sheep and goats; horses	4.21211e-08	5.83899e-08	7.03343e-08
55	XSA	Rest of South Asia	48	Transport nec	2.31781e-06	5.81109e-08	1.00842e-06
65	ECU	Ecuador	30	Wood products	2.15021e-07	5.80481e-08	4.44211e-07
135	ARE	United Arab Emirates	37	Metal products	1.43526e-08	5.78574e-08	8.11822e-07
129	JOR	Jordan	42	Manufactures nec	4.00316e-08	5.75425e-08	1.49824e-06
83	AUT	Austria	48	Transport nec	2.29234e-06	5.74725e-08	1.35483e-06
149	TGO	Togo	56	Public Administration; Defense; Education; Health	4.73741e-07	5.70269e-08	4.44569e-07
1	AUS	Australia	28	Wearing apparel	4.06059e-06	5.69264e-08	3.34818e-07
73	HND	Honduras	40	Electronic equipment	1.2156e-08	5.65069e-08	3.15462e-07
70	XSM	Rest of South America	37	Metal products	1.37766e-08	5.55943e-08	5.58583e-07
62	BRA	Brazil	55	Recreational and other services	1.76515e-05	5.55457e-08	1.32423e-07
164	XEC	Rest of Eastern Africa	37	Metal products	1.37284e-08	5.53538e-08	4.89562e-07
73	HND	Honduras	47	Trade	2.54697e-07	5.53039e-08	4.88587e-07
167	ZAF	South Africa	31	Paper products; publishing	3.31182e-06	5.52284e-08	1.2836e-06
105	ESP	Spain	31	Paper products; publishing	3.29329e-06	5.49193e-08	4.3356e-07
92	GRC	Greece	38	Motor vehicles and parts	8.22496e-09	5.48456e-08	2.93115e-07
143	CMR	Cameroon	30	Wood products	2.02838e-07	5.4759e-08	5.20933e-07
165	BWA	Botswana	47	Trade	2.51561e-07	5.4623e-08	5.18318e-07
49	XSE	Rest of Southeast Asia	56	Public Administration; Defense; Education; Health	4.53387e-07	5.45774e-08	2.75264e-07
115	ROU	Romania	28	Wearing apparel	3.86559e-06	5.41935e-08	2.6089e-07
36	KOR	South Korea	27	Textiles	4.09433e-05	5.35471e-08	1.06295e-06
92	GRC	Greece	42	Manufactures nec	3.72474e-08	5.35404e-08	3.24913e-07
78	DOM	Dominican Republic	50	Air transport	7.42883e-07	5.33024e-08	1.60395e-06
55	XSA	Rest of South Asia	50	Air transport	7.37993e-07	5.29515e-08	1.93576e-06
117	UKR	Ukraine	37	Metal products	1.30067e-08	5.23927e-08	2.06666e-06
44	MYS	Malaysia	33	Chemical; rubber; plastic products	0.000113941	5.23678e-08	9.3772e-07
35	JPN	Japan	35	Ferrous metals	9.10646e-08	5.21236e-08	9.95855e-07
109	NOR	Norway	55	Recreational and other services	1.64603e-05	5.17973e-08	1.3259e-07
41	KHM	Cambodia	50	Air transport	7.19985e-07	5.16595e-08	2.59655e-06
103	SVK	Slovakia	39	Transport equipment nec	6.07781e-09	5.13545e-08	4.90219e-07
161	UGA	Uganda	38	Motor vehicles and parts	7.68399e-09	5.12037e-08	3.80287e-07
163	ZWE	Zimbabwe	41	Machinery and equipment nec	2.88269e-09	5.11354e-08	8.29846e-07
43	LAO	Lao People's Democratic Republic	56	Public Administration; Defense; Education; Health	4.15985e-07	5.00714e-08	4.98583e-07
69	VEN	Venezuela	46	Construction	3.95778e-10	5.00171e-08	7.38914e-07
159	RWA	Rwanda	47	Trade	2.27955e-07	4.94924e-08	1.72896e-07
2	NZL	New Zealand	55	Recreational and other services	1.56978e-05	4.93978e-08	1.43608e-07
96	LVA	Latvia	56	Public Administration; Defense; Education; Health	4.08504e-07	4.91733e-08	3.42588e-07
142	BFA	Burkina Faso	46	Construction	3.8653e-10	4.86963e-08	4.68102e-07
52	NPL	Nepal	47	Trade	2.24256e-07	4.86941e-08	6.67516e-08
86	CZE	Czech Republic	30	Wood products	1.80339e-07	4.86852e-08	4.25017e-07
82	XCB	Caribbean	49	Water transport	3.12082e-07	4.86112e-08	2.16665e-06
162	ZMB	Zambia	36	Metals nec	3.58653e-07	4.86112e-08	4.07717e-07
73	HND	Honduras	42	Manufactures nec	3.36608e-08	4.83849e-08	9.3268e-07
137	EGY	Egypt	55	Recreational and other services	1.52709e-05	4.80389e-08	5.85718e-07
56	CAN	Canada	12	Wool; silk-worm cocoons	2.86808e-08	4.78379e-08	5.96994e-07
47	THA	Thailand	55	Recreational and other services	1.50831e-05	4.74567e-08	8.74093e-07
106	SWE	Sweden	50	Air transport	6.5892e-07	4.7278e-08	9.58266e-07
139	TUN	Tunisia	39	Transport equipment nec	5.59951e-09	4.72554e-08	4.60608e-07
110	XEF	Rest of EFTA	10	Animal products nec	4.07331e-08	4.70549e-08	1.03552e-06
164	XEC	Rest of Eastern Africa	7	Plant-based fibers	2.67498e-07	4.70024e-08	4.13263e-07
7	C04	Shanxi	19	Electronic equipment	3.48935e-09	4.68005e-08	1.86731e-06
82	XCB	Caribbean	28	Wearing apparel	3.33438e-06	4.67566e-08	4.46319e-07
146	GIN	Guinea	54	Business services nec	6.57635e-08	4.66705e-08	3.17982e-07
133	SAU	Saudi Arabia	33	Chemical; rubber; plastic products	0.000101409	4.66148e-08	9.85691e-07
135	ARE	United Arab Emirates	55	Recreational and other services	1.48156e-05	4.66002e-08	8.41219e-07
104	SVN	Slovenia	56	Public Administration; Defense; Education; Health	3.86316e-07	4.65023e-08	2.82776e-07
102	PRT	Portugal	42	Manufactures nec	3.22077e-08	4.62961e-08	2.92914e-07
115	ROU	Romania	47	Trade	2.10983e-07	4.58122e-08	6.74542e-07
61	BOL	Bolivia	54	Business services nec	6.42745e-08	4.55021e-08	6.10332e-07
90	FRA	France	55	Recreational and other services	1.44481e-05	4.54653e-08	1.52894e-07
157	MUS	Mauritius	39	Transport equipment nec	5.38386e-09	4.53675e-08	2.93496e-07
102	PRT	Portugal	28	Wearing apparel	3.23597e-06	4.53667e-08	2.79298e-07
34	HKG	Hong Kong	30	Wood products	1.67782e-07	4.53175e-08	6.61384e-07
162	ZMB	Zambia	41	Machinery and equipment nec	2.55303e-09	4.52974e-08	2.23527e-07
79	JAM	Jamaica	46	Construction	3.57748e-10	4.5211e-08	7.10187e-07
137	EGY	Egypt	37	Metal products	1.10414e-08	4.45585e-08	1.32645e-06
56	CAN	Canada	49	Water transport	2.85594e-07	4.4469e-08	4.60421e-06
76	SLV	El Salvador	50	Air transport	6.15991e-07	4.42021e-08	2.66294e-06
148	SEN	Senegal	47	Trade	2.03065e-07	4.4086e-08	4.45579e-07
20	C17	Hubei	30	Other services	4.63079e-08	4.39697e-08	6.09848e-07
55	XSA	Rest of South Asia	39	Transport equipment nec	5.1858e-09	4.3791e-08	1.72613e-06
150	XWF	Rest of Western Africa	10	Animal products nec	3.78611e-08	4.37534e-08	3.55071e-07
45	PHL	Philippines	10	Animal products nec	3.78239e-08	4.36863e-08	2.28748e-07
154	KEN	Kenya	42	Manufactures nec	3.02838e-08	4.35173e-08	9.59144e-07
90	FRA	France	49	Water transport	2.78548e-07	4.33736e-08	5.47392e-06
150	XWF	Rest of Western Africa	48	Transport nec	1.72902e-06	4.33332e-08	2.17411e-06
53	PAK	Pakistan	38	Motor vehicles and parts	6.51609e-09	4.32897e-08	6.8087e-07
44	MYS	Malaysia	36	Metals nec	3.16684e-07	4.29388e-08	1.77246e-06
9	C06	Liaoning	29	Scientific research	2.15131e-08	4.29323e-08	1.00851e-06
169	XTW	Rest of the World	39	Transport equipment nec	5.03373e-09	4.24441e-08	4.93576e-07
65	ECU	Ecuador	48	Transport nec	1.69163e-06	4.24209e-08	1.79443e-06
91	DEU	Germany	36	Metals nec	3.11908e-07	4.22644e-08	8.11324e-07
71	CRI	Costa Rica	37	Metal products	1.0471e-08	4.22568e-08	4.24745e-07
72	GTM	Guatemala	46	Construction	3.3323e-10	4.21799e-08	6.71936e-07
64	COL	Colombia	39	Transport equipment nec	5.00611e-09	4.21415e-08	2.99119e-07
154	KEN	Kenya	41	Machinery and equipment nec	2.37427e-09	4.20869e-08	1.03553e-06
131	OMN	Oman	50	Air transport	5.8536e-07	4.19988e-08	4.15735e-06
147	NGA	Nigeria	7	Plant-based fibers	2.39083e-07	4.19908e-08	1.25495e-07
68	URY	Uruguay	48	Transport nec	1.65566e-06	4.14985e-08	1.36279e-06
146	GIN	Guinea	10	Animal products nec	3.57274e-08	4.12854e-08	3.72147e-07
68	URY	Uruguay	42	Manufactures nec	2.84908e-08	4.09525e-08	3.88485e-07
155	MDG	Madagascar	47	Trade	1.87742e-07	4.07704e-08	1.08627e-06
34	HKG	Hong Kong	33	Chemical; rubber; plastic products	8.85346e-05	4.06912e-08	7.54221e-07
81	TTO	Trinidad and Tobago	46	Construction	3.22359e-10	4.06612e-08	9.22464e-07
127	IRN	Iran	12	Wool; silk-worm cocoons	2.43274e-08	4.05203e-08	1.26083e-06
103	SVK	Slovakia	56	Public Administration; Defense; Education; Health	3.34941e-07	4.03238e-08	2.99753e-07
39	XEA	Rest of East Asia	12	Wool; silk-worm cocoons	2.42084e-08	4.0305e-08	1.98777e-07
44	MYS	Malaysia	55	Recreational and other services	1.27303e-05	4.0073e-08	8.57228e-07
55	XSA	Rest of South Asia	12	Wool; silk-worm cocoons	2.40129e-08	4.00019e-08	1.22493e-06
46	SGP	Singapore	33	Chemical; rubber; plastic products	8.66216e-05	3.9824e-08	5.55321e-07
169	XTW	Rest of the World	54	Business services nec	5.6022e-08	3.97705e-08	3.49631e-07
85	CYP	Cyprus	41	Machinery and equipment nec	2.24382e-09	3.97563e-08	5.66883e-07
20	C17	Hubei	18	Electrical equipment	9.56086e-10	3.97509e-08	1.54145e-06
130	KWT	Kuwait	50	Air transport	5.52585e-07	3.96716e-08	4.17983e-06
120	KAZ	Kazakhstan	36	Metals nec	2.9016e-07	3.93413e-08	2.59336e-06
154	KEN	Kenya	46	Construction	3.10518e-10	3.91711e-08	7.80296e-07
147	NGA	Nigeria	47	Trade	1.7965e-07	3.90098e-08	1.81107e-07
141	BEN	Benin	46	Construction	3.08736e-10	3.89217e-08	9.56618e-07
37	MNG	Mongolia	41	Machinery and equipment nec	2.1891e-09	3.88575e-08	7.18623e-06
74	NIC	Nicaragua	10	Animal products nec	3.34448e-08	3.8621e-08	2.34436e-07
151	XCF	Central Africa	48	Transport nec	1.53002e-06	3.83632e-08	1.11725e-06
169	XTW	Rest of the World	40	Electronic equipment	8.23908e-09	3.83381e-08	3.46984e-07
114	HRV	Croatia	40	Electronic equipment	8.17882e-09	3.8069e-08	3.7587e-07
105	ESP	Spain	36	Metals nec	2.80377e-07	3.7982e-08	7.68216e-07
153	ETH	Ethiopia	42	Manufactures nec	2.63812e-08	3.79567e-08	3.98186e-07
102	PRT	Portugal	48	Transport nec	1.5124e-06	3.79017e-08	2.00718e-06
42	IDN	Indonesia	33	Chemical; rubber; plastic products	8.21485e-05	3.77761e-08	1.04272e-06
7	C04	Shanxi	18	Electrical equipment	9.0799e-10	3.77512e-08	2.49077e-06
108	CHE	Switzerland	49	Water transport	2.42476e-07	3.77301e-08	2.06598e-06
100	NLD	Netherlands	55	Recreational and other services	1.19295e-05	3.75613e-08	2.91671e-07
124	AZE	Azerbaijan	41	Machinery and equipment nec	2.11131e-09	3.74514e-08	8.23114e-07
166	NAM	Namibia	54	Business services nec	5.28264e-08	3.73908e-08	1.37613e-07
127	IRN	Iran	33	Chemical; rubber; plastic products	8.12506e-05	3.73682e-08	2.95788e-06
62	BRA	Brazil	28	Wearing apparel	2.65901e-06	3.72902e-08	2.13086e-07
110	XEF	Rest of EFTA	50	Air transport	5.19004e-07	3.72348e-08	2.6676e-06
68	URY	Uruguay	41	Machinery and equipment nec	2.09894e-09	3.72296e-08	4.24167e-07
44	MYS	Malaysia	28	Wearing apparel	2.65176e-06	3.71595e-08	5.86191e-07
118	XEE	Rest of Eastern Europe	47	Trade	1.70713e-07	3.70767e-08	6.33736e-07
112	BGR	Bulgaria	37	Metal products	9.19639e-09	3.70662e-08	9.18631e-07
3	XOC	Rest of Oceania	37	Metal products	9.15865e-09	3.69932e-08	1.16033e-06
164	XEC	Rest of Eastern Africa	10	Animal products nec	3.19994e-08	3.69856e-08	2.30024e-07
98	LUX	Luxembourg	48	Transport nec	1.47574e-06	3.69773e-08	2.82924e-06
41	KHM	Cambodia	39	Transport equipment nec	4.39452e-09	3.69682e-08	1.13559e-06
79	JAM	Jamaica	50	Air transport	5.14822e-07	3.6919e-08	2.92959e-06
57	USA	United States of America	3	Cereal grains nec	0.000101775	3.67603e-08	5.3583e-07
121	KGZ	Kyrgyzstan	41	Machinery and equipment nec	2.04959e-09	3.63079e-08	1.55129e-06
151	XCF	Central Africa	42	Manufactures nec	2.52321e-08	3.62511e-08	5.73494e-07
86	CZE	Czech Republic	48	Transport nec	1.4462e-06	3.62372e-08	1.36175e-06
65	ECU	Ecuador	46	Construction	2.86385e-10	3.60879e-08	5.12132e-07
51	IND	India	36	Metals nec	2.64855e-07	3.59104e-08	4.50886e-06
120	KAZ	Kazakhstan	48	Transport nec	1.42877e-06	3.58366e-08	8.91801e-07
70	XSM	Rest of South America	10	Animal products nec	3.09518e-08	3.57437e-08	2.18249e-07
59	XNA	Rest of North America	41	Machinery and equipment nec	2.00606e-09	3.55775e-08	6.97609e-07
56	CAN	Canada	5	Oil seeds	4.48855e-06	3.52287e-08	6.05151e-07
35	JPN	Japan	9	Bovine cattle; sheep and goats; horses	2.53414e-08	3.51036e-08	3.291e-07
47	THA	Thailand	31	Paper products; publishing	2.09438e-06	3.49228e-08	1.23783e-06
150	XWF	Rest of Western Africa	39	Transport equipment nec	4.13925e-09	3.48346e-08	6.7669e-07
121	KGZ	Kyrgyzstan	12	Wool; silk-worm cocoons	2.09052e-08	3.4827e-08	1.5445e-06
60	ARG	Argentina	37	Metal products	8.56532e-09	3.45834e-08	9.32191e-07
167	ZAF	South Africa	49	Water transport	2.2189e-07	3.45784e-08	2.21647e-06
129	JOR	Jordan	38	Motor vehicles and parts	5.17083e-09	3.43186e-08	1.05273e-06
122	XSU	Rest of Former Soviet Union	49	Water transport	2.19589e-07	3.42164e-08	1.83442e-06
35	JPN	Japan	34	Mineral products nec	8.1246e-06	3.42023e-08	9.39088e-07
138	MAR	Morocco	37	Metal products	8.46508e-09	3.41467e-08	9.59113e-07
131	OMN	Oman	48	Transport nec	1.36047e-06	3.41115e-08	4.17706e-06
33	C30	Xinjiang	19	Electronic equipment	2.52816e-09	3.39087e-08	6.41178e-06
76	SLV	El Salvador	41	Machinery and equipment nec	1.91181e-09	3.39012e-08	5.21493e-07
88	EST	Estonia	42	Manufactures nec	2.35048e-08	3.38004e-08	5.24596e-07
55	XSA	Rest of South Asia	40	Electronic equipment	7.2668e-09	3.37666e-08	4.46276e-06
69	VEN	Venezuela	42	Manufactures nec	2.3386e-08	3.3636e-08	1.09625e-06
76	SLV	El Salvador	47	Trade	1.54777e-07	3.3611e-08	1.96098e-07
139	TUN	Tunisia	28	Wearing apparel	2.39468e-06	3.35795e-08	3.75664e-07
67	PER	Peru	38	Motor vehicles and parts	5.05307e-09	3.35232e-08	2.75604e-07
152	XAC	South Central Africa	38	Motor vehicles and parts	5.03934e-09	3.351e-08	4.38793e-07
57	USA	United States of America	25	Food products nec	0.000397428	3.34938e-08	5.71831e-07
160	TZA	Tanzania	40	Electronic equipment	7.15483e-09	3.33309e-08	8.88828e-07
43	LAO	Lao People's Democratic Republic	10	Animal products nec	2.88187e-08	3.32602e-08	1.469e-07
60	ARG	Argentina	55	Recreational and other services	1.05571e-05	3.32453e-08	1.30107e-07
166	NAM	Namibia	41	Machinery and equipment nec	1.87175e-09	3.31885e-08	4.76572e-07
130	KWT	Kuwait	47	Trade	1.52504e-07	3.31273e-08	1.17544e-06
99	MLT	Malta	56	Public Administration; Defense; Education; Health	2.74688e-07	3.30661e-08	3.44247e-07
168	XSC	Rest of South African Customs Union	56	Public Administration; Defense; Education; Health	2.74316e-07	3.30374e-08	3.11734e-07
151	XCF	Central Africa	36	Metals nec	2.43231e-07	3.29751e-08	3.43851e-07
71	CRI	Costa Rica	50	Air transport	4.58189e-07	3.28553e-08	2.32515e-06
92	GRC	Greece	37	Metal products	8.13544e-09	3.28406e-08	7.23112e-07
75	PAN	Panama	42	Manufactures nec	2.2775e-08	3.27554e-08	1.09152e-06
136	XWS	Rest of Western Asia	9	Bovine cattle; sheep and goats; horses	2.35341e-08	3.26276e-08	3.04076e-07
65	ECU	Ecuador	10	Animal products nec	2.78001e-08	3.21173e-08	2.73975e-07
141	BEN	Benin	47	Trade	1.46707e-07	3.18407e-08	6.09643e-07
132	QAT	Qatar	37	Metal products	7.87706e-09	3.17718e-08	2.04414e-07
87	DNK	Denmark	48	Transport nec	1.2639e-06	3.16879e-08	2.09381e-06
145	GHA	Ghana	48	Transport nec	1.26221e-06	3.16666e-08	1.34266e-06
151	XCF	Central Africa	40	Electronic equipment	6.79429e-09	3.16389e-08	1.97502e-07
145	GHA	Ghana	46	Construction	2.5054e-10	3.15737e-08	4.18771e-07
131	OMN	Oman	41	Machinery and equipment nec	1.78032e-09	3.15494e-08	7.75e-06
93	HUN	Hungary	30	Wood products	1.16713e-07	3.15121e-08	4.49387e-07
106	SWE	Sweden	55	Recreational and other services	9.9989e-06	3.1485e-08	1.19826e-07
126	BHR	Bahrain	48	Transport nec	1.25534e-06	3.14687e-08	2.90446e-06
163	ZWE	Zimbabwe	42	Manufactures nec	2.18296e-08	3.13923e-08	1.4844e-06
164	XEC	Rest of Eastern Africa	48	Transport nec	1.25116e-06	3.13692e-08	1.36533e-06
90	FRA	France	33	Chemical; rubber; plastic products	6.79176e-05	3.11985e-08	3.5852e-07
120	KAZ	Kazakhstan	42	Manufactures nec	2.17042e-08	3.11966e-08	4.82977e-06
6	C03	Hebei	19	Electronic equipment	2.32151e-09	3.1137e-08	1.96992e-06
69	VEN	Venezuela	48	Transport nec	1.23375e-06	3.09058e-08	2.5358e-06
93	HUN	Hungary	50	Air transport	4.30461e-07	3.08924e-08	1.64345e-06
149	TGO	Togo	46	Construction	2.45071e-10	3.08764e-08	1.62143e-06
136	XWS	Rest of Western Asia	49	Water transport	1.98009e-07	3.08489e-08	2.14437e-06
101	POL	Poland	48	Transport nec	1.22644e-06	3.07696e-08	2.11854e-06
68	URY	Uruguay	39	Transport equipment nec	3.63354e-09	3.07268e-08	3.20852e-07
68	URY	Uruguay	5	Oil seeds	3.88348e-06	3.04786e-08	4.30284e-07
101	POL	Poland	50	Air transport	4.2455e-07	3.04574e-08	2.10758e-06
116	RUS	Russian Federation	33	Chemical; rubber; plastic products	6.6129e-05	3.03817e-08	2.32959e-06
126	BHR	Bahrain	39	Transport equipment nec	3.58238e-09	3.03431e-08	4.54751e-07
140	XNF	Rest of North Africa	37	Metal products	7.50171e-09	3.02921e-08	1.91554e-06
71	CRI	Costa Rica	48	Transport nec	1.20505e-06	3.02049e-08	1.27658e-06
54	LKA	Sri Lanka	28	Wearing apparel	2.13387e-06	2.99076e-08	4.56619e-07
115	ROU	Romania	42	Manufactures nec	2.07893e-08	2.98677e-08	2.87631e-07
81	TTO	Trinidad and Tobago	48	Transport nec	1.18806e-06	2.97706e-08	3.39507e-06
145	GHA	Ghana	42	Manufactures nec	2.06965e-08	2.97629e-08	2.50552e-06
93	HUN	Hungary	48	Transport nec	1.18638e-06	2.97417e-08	1.70135e-06
41	KHM	Cambodia	48	Transport nec	1.17676e-06	2.94964e-08	2.47814e-06
161	UGA	Uganda	7	Plant-based fibers	1.67696e-07	2.94618e-08	9.2164e-08
114	HRV	Croatia	56	Public Administration; Defense; Education; Health	2.44397e-07	2.94069e-08	3.6011e-08
88	EST	Estonia	37	Metal products	7.26884e-09	2.93653e-08	7.53068e-07
136	XWS	Rest of Western Asia	12	Wool; silk-worm cocoons	1.75651e-08	2.92734e-08	5.40564e-07
71	CRI	Costa Rica	55	Recreational and other services	9.24722e-06	2.91047e-08	1.63422e-07
160	TZA	Tanzania	9	Bovine cattle; sheep and goats; horses	2.09554e-08	2.90658e-08	1.20395e-07
65	ECU	Ecuador	38	Motor vehicles and parts	4.35172e-09	2.9001e-08	5.53632e-07
62	BRA	Brazil	49	Water transport	1.85866e-07	2.89118e-08	1.86361e-06
150	XWF	Rest of Western Africa	50	Air transport	4.02555e-07	2.89043e-08	2.36483e-06
102	PRT	Portugal	31	Paper products; publishing	1.7225e-06	2.87348e-08	4.53106e-07
41	KHM	Cambodia	40	Electronic equipment	6.17117e-09	2.87151e-08	1.21573e-06
137	EGY	Egypt	42	Manufactures nec	1.98586e-08	2.85807e-08	3.72226e-06
127	IRN	Iran	52	Financial services nec	1.81576e-05	2.83184e-08	4.09704e-07
52	NPL	Nepal	42	Manufactures nec	1.96811e-08	2.8298e-08	1.65996e-06
118	XEE	Rest of Eastern Europe	41	Machinery and equipment nec	1.59403e-09	2.82716e-08	1.62601e-06
107	GBR	United Kingdom	36	Metals nec	2.07519e-07	2.81096e-08	1.06283e-06
122	XSU	Rest of Former Soviet Union	9	Bovine cattle; sheep and goats; horses	2.02117e-08	2.80413e-08	1.81149e-06
100	NLD	Netherlands	9	Bovine cattle; sheep and goats; horses	2.01784e-08	2.79578e-08	3.51913e-07
84	BEL	Belgium	28	Wearing apparel	1.99273e-06	2.79472e-08	3.12648e-07
151	XCF	Central Africa	39	Transport equipment nec	3.29994e-09	2.78888e-08	2.22854e-07
48	VNM	Viet Nam	48	Transport nec	1.10021e-06	2.76099e-08	5.70517e-06
160	TZA	Tanzania	39	Transport equipment nec	3.2567e-09	2.74861e-08	6.32654e-07
120	KAZ	Kazakhstan	40	Electronic equipment	5.90245e-09	2.74451e-08	1.63066e-06
164	XEC	Rest of Eastern Africa	50	Air transport	3.81703e-07	2.73967e-08	1.94787e-06
110	XEF	Rest of EFTA	48	Transport nec	1.09216e-06	2.73906e-08	1.63171e-06
56	CAN	Canada	36	Metals nec	2.01681e-07	2.73359e-08	1.22102e-06
80	PRI	Puerto Rico	50	Air transport	3.80935e-07	2.73189e-08	1.10473e-06
41	KHM	Cambodia	30	Wood products	1.00914e-07	2.725e-08	5.1331e-07
141	BEN	Benin	56	Public Administration; Defense; Education; Health	2.25117e-07	2.70884e-08	5.16493e-07
160	TZA	Tanzania	37	Metal products	6.64346e-09	2.68016e-08	4.53544e-07
38	TWN	Taiwan	52	Financial services nec	1.71743e-05	2.67657e-08	1.18149e-07
1	AUS	Australia	3	Cereal grains nec	7.40993e-05	2.67371e-08	4.6002e-07
62	BRA	Brazil	8	Crops nec	4.1804e-06	2.66979e-08	3.04344e-07
77	XCA	Rest of Central America	41	Machinery and equipment nec	1.50014e-09	2.65969e-08	5.32395e-07
146	GIN	Guinea	41	Machinery and equipment nec	1.48702e-09	2.64124e-08	1.0185e-06
152	XAC	South Central Africa	42	Manufactures nec	1.83343e-08	2.63545e-08	9.11121e-07
128	ISR	Israel	55	Recreational and other services	8.37013e-06	2.63514e-08	3.69826e-07
58	MEX	Mexico	30	Wood products	9.75776e-08	2.63341e-08	3.33422e-07
132	QAT	Qatar	55	Recreational and other services	8.30622e-06	2.61561e-08	7.70991e-07
58	MEX	Mexico	31	Paper products; publishing	1.56357e-06	2.60545e-08	1.13614e-06
150	XWF	Rest of Western Africa	38	Motor vehicles and parts	3.91756e-09	2.60092e-08	7.22407e-07
157	MUS	Mauritius	48	Transport nec	1.03648e-06	2.59849e-08	1.72803e-06
36	KOR	South Korea	49	Water transport	1.66944e-07	2.59844e-08	1.79058e-05
105	ESP	Spain	30	Wood products	9.57454e-08	2.58526e-08	4.21404e-07
99	MLT	Malta	42	Manufactures nec	1.79878e-08	2.58484e-08	5.38427e-07
124	AZE	Azerbaijan	47	Trade	1.18336e-07	2.57107e-08	4.94573e-07
60	ARG	Argentina	30	Wood products	9.51673e-08	2.56802e-08	4.26664e-07
49	XSE	Rest of Southeast Asia	37	Metal products	6.36086e-09	2.56719e-08	2.05025e-06
84	BEL	Belgium	30	Wood products	9.49525e-08	2.56446e-08	4.48106e-07
39	XEA	Rest of East Asia	49	Water transport	1.6464e-07	2.56315e-08	3.83306e-06
111	ALB	Albania	10	Animal products nec	2.20441e-08	2.54875e-08	5.57619e-07
65	ECU	Ecuador	47	Trade	1.17036e-07	2.54325e-08	4.42101e-07
152	XAC	South Central Africa	40	Electronic equipment	5.44349e-09	2.53467e-08	4.89819e-07
31	C28	Qinghai	25	Transport and storage	1.78595e-08	2.53254e-08	2.44457e-06
57	USA	United States of America	34	Mineral products nec	6.011e-06	2.53032e-08	1.21545e-06
136	XWS	Rest of Western Asia	55	Recreational and other services	8.00268e-06	2.52076e-08	9.12506e-07
125	GEO	Georgia	47	Trade	1.15454e-07	2.50928e-08	3.52026e-07
62	BRA	Brazil	24	Sugar	9.74785e-05	2.48312e-08	2.6176e-07
37	MNG	Mongolia	50	Air transport	3.45924e-07	2.48144e-08	1.70487e-06
27	C24	Guizhou	29	Scientific research	1.24211e-08	2.4788e-08	1.22685e-06
57	USA	United States of America	27	Textiles	1.89551e-05	2.47669e-08	4.68919e-07
80	PRI	Puerto Rico	48	Transport nec	9.86812e-07	2.47517e-08	1.31115e-06
42	IDN	Indonesia	49	Water transport	1.5837e-07	2.46426e-08	2.45069e-06
24	C21	Hainan	9	Wood processing and furnishing	1.26753e-09	2.46174e-08	1.89853e-06
61	BOL	Bolivia	30	Wood products	9.11993e-08	2.46041e-08	9.75525e-07
147	NGA	Nigeria	46	Construction	1.94888e-10	2.45675e-08	1.06509e-07
144	CIV	Cote d'Ivoire	47	Trade	1.13002e-07	2.45292e-08	2.68428e-07
51	IND	India	30	Wood products	9.03074e-08	2.43903e-08	1.31338e-06
75	PAN	Panama	39	Transport equipment nec	2.88045e-09	2.42991e-08	5.02519e-07
153	ETH	Ethiopia	41	Machinery and equipment nec	1.36797e-09	2.42874e-08	6.06455e-07
75	PAN	Panama	40	Electronic equipment	5.19156e-09	2.41972e-08	6.37738e-07
82	XCB	Caribbean	37	Metal products	5.99407e-09	2.41592e-08	2.01047e-06
109	NOR	Norway	31	Paper products; publishing	1.43931e-06	2.39789e-08	2.45913e-07
68	URY	Uruguay	46	Construction	1.89892e-10	2.39262e-08	2.64892e-07
142	BFA	Burkina Faso	56	Public Administration; Defense; Education; Health	1.98333e-07	2.38805e-08	1.95895e-07
46	SGP	Singapore	31	Paper products; publishing	1.42881e-06	2.38359e-08	5.96158e-07
38	TWN	Taiwan	35	Ferrous metals	4.1662e-08	2.38311e-08	1.36632e-06
129	JOR	Jordan	10	Animal products nec	2.05513e-08	2.37629e-08	1.06292e-06
125	GEO	Georgia	38	Motor vehicles and parts	3.58049e-09	2.37591e-08	6.0921e-07
42	IDN	Indonesia	55	Recreational and other services	7.49071e-06	2.35753e-08	4.05418e-07
37	MNG	Mongolia	48	Transport nec	9.40199e-07	2.35561e-08	2.47012e-06
148	SEN	Senegal	48	Transport nec	9.38645e-07	2.35186e-08	2.53433e-06
49	XSE	Rest of Southeast Asia	28	Wearing apparel	1.66468e-06	2.33381e-08	4.33419e-07
111	ALB	Albania	50	Air transport	3.25231e-07	2.33222e-08	2.15391e-06
53	PAK	Pakistan	28	Wearing apparel	1.65835e-06	2.32629e-08	4.83046e-07
95	ITA	Italy	55	Recreational and other services	7.37757e-06	2.32359e-08	1.19278e-07
120	KAZ	Kazakhstan	50	Air transport	3.23099e-07	2.32e-08	8.13168e-07
114	HRV	Croatia	42	Manufactures nec	1.59535e-08	2.29214e-08	3.88056e-07
71	CRI	Costa Rica	39	Transport equipment nec	2.71348e-09	2.29037e-08	3.64382e-07
163	ZWE	Zimbabwe	50	Air transport	3.1887e-07	2.28708e-08	3.37677e-06
116	RUS	Russian Federation	55	Recreational and other services	7.1934e-06	2.26392e-08	9.42996e-07
154	KEN	Kenya	38	Motor vehicles and parts	3.39709e-09	2.26114e-08	8.92355e-07
61	BOL	Bolivia	47	Trade	1.04122e-07	2.25966e-08	6.03358e-07
41	KHM	Cambodia	41	Machinery and equipment nec	1.26518e-09	2.24153e-08	1.4594e-06
116	RUS	Russian Federation	49	Water transport	1.43673e-07	2.23452e-08	1.78899e-06
45	PHL	Philippines	55	Recreational and other services	7.09407e-06	2.23185e-08	5.45648e-07
97	LTU	Lithuania	30	Wood products	8.24564e-08	2.22473e-08	3.87399e-07
69	VEN	Venezuela	50	Air transport	3.08885e-07	2.21692e-08	1.19058e-06
58	MEX	Mexico	28	Wearing apparel	1.57529e-06	2.20927e-08	3.37363e-07
167	ZAF	South Africa	36	Metals nec	1.62467e-07	2.20248e-08	2.44726e-06
152	XAC	South Central Africa	41	Machinery and equipment nec	1.24123e-09	2.20209e-08	5.02479e-07
113	BLR	Belarus	48	Transport nec	8.78085e-07	2.19977e-08	2.27039e-06
81	TTO	Trinidad and Tobago	50	Air transport	3.05642e-07	2.19237e-08	2.9176e-06
135	ARE	United Arab Emirates	52	Financial services nec	1.40148e-05	2.18648e-08	8.01515e-08
148	SEN	Senegal	42	Manufactures nec	1.52087e-08	2.18387e-08	3.29745e-07
90	FRA	France	36	Metals nec	1.60019e-07	2.17092e-08	4.88301e-07
53	PAK	Pakistan	27	Textiles	1.6524e-05	2.16214e-08	6.15755e-07
97	LTU	Lithuania	48	Transport nec	8.62495e-07	2.16117e-08	1.97364e-06
76	SLV	El Salvador	48	Transport nec	8.56964e-07	2.14724e-08	1.77435e-06
160	TZA	Tanzania	48	Transport nec	8.52939e-07	2.13781e-08	5.32021e-06
130	KWT	Kuwait	38	Motor vehicles and parts	3.1836e-09	2.12055e-08	3.97814e-07
67	PER	Peru	25	Food products nec	0.000250204	2.10601e-08	1.94184e-07
37	MNG	Mongolia	47	Trade	9.69537e-08	2.10394e-08	2.03804e-06
116	RUS	Russian Federation	25	Food products nec	0.000249188	2.10222e-08	6.70574e-07
73	HND	Honduras	48	Transport nec	8.39144e-07	2.10188e-08	2.60993e-06
84	BEL	Belgium	33	Chemical; rubber; plastic products	4.56991e-05	2.09943e-08	5.42459e-07
114	HRV	Croatia	37	Metal products	5.18721e-09	2.09668e-08	5.15774e-07
147	NGA	Nigeria	42	Manufactures nec	1.44908e-08	2.08155e-08	1.2718e-06
126	BHR	Bahrain	50	Air transport	2.8895e-07	2.07508e-08	2.96675e-06
99	MLT	Malta	50	Air transport	2.87377e-07	2.06156e-08	3.10345e-06
52	NPL	Nepal	41	Machinery and equipment nec	1.161e-09	2.05804e-08	2.8088e-06
119	XER	Rest of Europe	55	Recreational and other services	6.52826e-06	2.05556e-08	5.89155e-07
47	THA	Thailand	4	Vegetables; fruit; nuts	0.000119782	2.04274e-08	6.14948e-07
3	XOC	Rest of Oceania	48	Transport nec	8.05739e-07	2.01781e-08	1.53038e-06
61	BOL	Bolivia	48	Transport nec	8.05345e-07	2.01774e-08	1.86557e-06
107	GBR	United Kingdom	49	Water transport	1.2953e-07	2.01468e-08	6.04499e-06
137	EGY	Egypt	49	Water transport	1.2927e-07	2.01436e-08	4.91681e-06
75	PAN	Panama	48	Transport nec	8.0213e-07	2.01219e-08	5.01786e-06
147	NGA	Nigeria	38	Motor vehicles and parts	3.00803e-09	2.00446e-08	3.06172e-07
79	JAM	Jamaica	55	Recreational and other services	6.37245e-06	2.00389e-08	4.16229e-07
167	ZAF	South Africa	9	Bovine cattle; sheep and goats; horses	1.43914e-08	1.99697e-08	1.25061e-06
54	LKA	Sri Lanka	48	Transport nec	7.83036e-07	1.96523e-08	1.49864e-06
133	SAU	Saudi Arabia	37	Metal products	4.87972e-09	1.96221e-08	4.5637e-07
86	CZE	Czech Republic	47	Trade	8.98449e-08	1.95225e-08	6.3206e-07
124	AZE	Azerbaijan	50	Air transport	2.71886e-07	1.95183e-08	1.45266e-06
36	KOR	South Korea	35	Ferrous metals	3.40722e-08	1.95121e-08	1.57769e-06
57	USA	United States of America	8	Crops nec	3.05585e-06	1.95015e-08	3.97906e-07
1	AUS	Australia	52	Financial services nec	1.24644e-05	1.94539e-08	4.83909e-08
94	IRL	Ireland	31	Paper products; publishing	1.16415e-06	1.94079e-08	2.693e-07
163	ZWE	Zimbabwe	8	Crops nec	3.01425e-06	1.92468e-08	1.16068e-06
67	PER	Peru	36	Metals nec	1.41951e-07	1.92288e-08	2.61013e-07
44	MYS	Malaysia	31	Paper products; publishing	1.15051e-06	1.92006e-08	1.22916e-06
38	TWN	Taiwan	34	Mineral products nec	4.5522e-06	1.91762e-08	1.99774e-06
134	TUR	Turkey	52	Financial services nec	1.2271e-05	1.91394e-08	1.41826e-07
166	NAM	Namibia	47	Trade	8.78816e-08	1.91013e-08	2.11112e-07
61	BOL	Bolivia	46	Construction	1.51652e-10	1.90965e-08	7.54625e-07
63	CHL	Chile	40	Electronic equipment	4.10914e-09	1.90569e-08	5.49389e-07
163	ZWE	Zimbabwe	40	Electronic equipment	4.09255e-09	1.90509e-08	9.6445e-07
155	MDG	Madagascar	38	Motor vehicles and parts	2.85523e-09	1.90106e-08	1.91264e-06
46	SGP	Singapore	52	Financial services nec	1.21872e-05	1.90102e-08	1.56528e-07
125	GEO	Georgia	48	Transport nec	7.52292e-07	1.8869e-08	2.21682e-06
34	HKG	Hong Kong	36	Metals nec	1.38714e-07	1.88035e-08	6.19589e-07
131	OMN	Oman	40	Electronic equipment	3.99363e-09	1.86382e-08	3.52939e-06
45	PHL	Philippines	36	Metals nec	1.36966e-07	1.85654e-08	5.34788e-07
[truncated: 6,825 more rows]

## Sheet: Supplementary Data 8
Supplementary Data 8. Sectoral structure of global CO2 emission changes caused by the decrease of saving rates - case of Inner Mongolia
Region Indexes	Codes	Nation/region names	Sector Indexes	Sector names	Proportion in final consumption (%)	Porportion in capital formation (%)	Cummulative CO2 emission intensity (Mt per unitary output)
321	C05	Inner Mongolia	30	Other services	0.27721	0.0560713	1.05159e-06
297	C05	Inner Mongolia	6	Food processing and tobaccos	0.099896	0	1.34713e-06
292	C05	Inner Mongolia	1	Agriculture	0.0471169	0.000560283	1.79012e-06
318	C05	Inner Mongolia	27	Hotel and restaurant	0.0422196	0	2.22712e-06
303	C05	Inner Mongolia	12	Chemical industry	0.0324522	0	5.42503e-06
316	C05	Inner Mongolia	25	Transport and storage	0.0222472	0	2.10193e-06
299	C05	Inner Mongolia	8	Clothing, leather, fur, etc.	0.0211093	0	1.37429e-06
313	C05	Inner Mongolia	22	Electricity and hot water production and supply	0.0200242	0	2.98203e-05
298	C05	Inner Mongolia	7	Textile	0.0159777	0	1.81784e-06
479	C11	Zhejiang	8	Clothing, leather, fur, etc.	0.0128096	0	7.71041e-07
201	C01	Beijing	30	Other services	0.010773	0.0112446	5.1041e-07
539	C13	Fujian	8	Clothing, leather, fur, etc.	0.00972127	0	6.85125e-07
449	C10	Jiangsu	8	Clothing, leather, fur, etc.	0.00951726	0	8.57815e-07
320	C05	Inner Mongolia	29	Scientific research	0.00890224	0.00266063	1.10841e-06
304	C05	Inner Mongolia	13	Nonmetal products	0.00842701	0	6.63449e-06
301	C05	Inner Mongolia	10	Paper making, printing, stationery, etc.	0.00829706	0	1.91947e-06
627	C16	Henan	6	Food processing and tobaccos	0.00819904	0	8.54827e-07
239	C03	Hebei	8	Clothing, leather, fur, etc.	0.00796035	0	9.65169e-07
441	C09	Shanghai	30	Other services	0.00763553	0.00796976	5.4275e-07
597	C15	Shandong	6	Food processing and tobaccos	0.0074851	0	9.64386e-07
308	C05	Inner Mongolia	17	Transport equipment	0.00731576	0.0205272	1.91199e-06
293	C05	Inner Mongolia	2	Coal mining	0.00701666	0	1.98023e-06
232	C03	Hebei	1	Agriculture	0.00687532	0.000555224	8.52738e-07
387	C08	Heilongjiang	6	Food processing and tobaccos	0.00679648	0	1.07712e-06
327	C06	Liaoning	6	Food processing and tobaccos	0.00658666	0	7.78909e-07
471	C10	Jiangsu	30	Other services	0.00634567	0.00662344	4.62262e-07
357	C07	Jilin	6	Food processing and tobaccos	0.00622195	0	1.64191e-06
300	C05	Inner Mongolia	9	Wood processing and furnishing	0.00618448	0.00154617	1.33534e-06
200	C01	Beijing	29	Scientific research	0.0058833	0.0069842	6.01159e-07
237	C03	Hebei	6	Food processing and tobaccos	0.00577846	0	1.03983e-06
319	C05	Inner Mongolia	28	Leasing and commercial services	0.00549616	0	1.86318e-06
382	C08	Heilongjiang	1	Agriculture	0.00503002	0.000406205	9.44437e-07
309	C05	Inner Mongolia	18	Electrical equipment	0.00486652	0.00731253	2.92771e-06
317	C05	Inner Mongolia	26	Wholesale and retailing	0.00472064	0	2.00392e-06
2438	USA	United States of America	56	Public Administration; Defense; Education; Health	0.00450861	0.000133928	2.59601e-07
1042	C30	Xinjiang	1	Agriculture	0.00446915	0.000360911	1.6085e-06
306	C05	Inner Mongolia	15	Metal products	0.00424933	0.00420702	2.4456e-06
719	C19	Guangdong	8	Clothing, leather, fur, etc.	0.00391684	0	6.64641e-07
629	C16	Henan	8	Clothing, leather, fur, etc.	0.00391394	0	7.4865e-07
922	C26	Shaanxi	1	Agriculture	0.00373928	0.00030197	6.41313e-07
310	C05	Inner Mongolia	19	Electronic equipment	0.00341118	0.00154625	1.06547e-06
177	C01	Beijing	6	Food processing and tobaccos	0.00337009	0	7.06401e-07
302	C05	Inner Mongolia	11	Petroleum refining, coking, etc.	0.00333399	0	4.36008e-06
207	C02	Tianjin	6	Food processing and tobaccos	0.00330106	0	7.80832e-07
381	C07	Jilin	30	Other services	0.00323093	0.00337236	1.14419e-06
1118	HKG	Hong Kong	47	Trade	0.00308855	0.000237021	5.03937e-07
687	C18	Hunan	6	Food processing and tobaccos	0.00302273	0	6.68481e-07
531	C12	Anhui	30	Other services	0.00296108	0.0030907	7.64106e-07
831	C22	Chongqing	30	Other services	0.00294911	0.00307821	4.19428e-07
622	C16	Henan	1	Agriculture	0.00291497	0.000235402	5.00362e-07
837	C23	Sichuan	6	Food processing and tobaccos	0.00291361	0	6.10482e-07
231	C02	Tianjin	30	Other services	0.00286801	0.00299355	7.04761e-07
315	C05	Inner Mongolia	24	Construction	0.00286771	0.316062	2.06692e-06
682	C18	Hunan	1	Agriculture	0.00278069	0.000224557	5.69904e-07
507	C12	Anhui	6	Food processing and tobaccos	0.00268195	0	7.70168e-07
351	C06	Liaoning	30	Other services	0.0026305	0.00274565	7.15076e-07
230	C02	Tianjin	29	Scientific research	0.00251728	0.00298832	6.3252e-07
447	C10	Jiangsu	6	Food processing and tobaccos	0.00235759	0	5.70563e-07
502	C12	Anhui	1	Agriculture	0.002208	0.000178309	6.16487e-07
305	C05	Inner Mongolia	14	Metallurgy	0.00216267	0	4.28599e-06
314	C05	Inner Mongolia	23	Gas and water production and supply	0.00207356	0	5.417e-06
711	C18	Hunan	30	Other services	0.00198382	0.00207066	4.60886e-07
440	C09	Shanghai	29	Scientific research	0.00194104	0.00230425	7.0358e-07
56	AUS	Australia	56	Public Administration; Defense; Education; Health	0.00190228	5.65069e-05	1.88847e-07
657	C17	Hubei	6	Food processing and tobaccos	0.00189185	0	9.71351e-07
717	C19	Guangdong	6	Food processing and tobaccos	0.00187735	0	5.90873e-07
927	C26	Shaanxi	6	Food processing and tobaccos	0.00184352	0	7.54813e-07
651	C16	Henan	30	Other services	0.00183316	0.0019134	5.82762e-07
442	C10	Jiangsu	1	Agriculture	0.001831	0.000147865	5.1011e-07
238	C03	Hebei	7	Textile	0.00181603	0	1.71356e-06
952	C27	Gansu	1	Agriculture	0.00177716	0.000143516	9.80473e-07
417	C09	Shanghai	6	Food processing and tobaccos	0.00160732	0	4.87345e-07
951	C26	Shaanxi	30	Other services	0.00160236	0.00167251	9.12692e-07
179	C01	Beijing	8	Clothing, leather, fur, etc.	0.001584	0	7.49875e-07
599	C15	Shandong	8	Clothing, leather, fur, etc.	0.00156848	0	1.35063e-06
742	C20	Guangxi	1	Agriculture	0.00154519	0.000124783	3.75958e-07
772	C21	Hainan	1	Agriculture	0.00152063	0.0001228	5.06432e-07
501	C11	Zhejiang	30	Other services	0.00151637	0.00158274	3.94566e-07
509	C12	Anhui	8	Clothing, leather, fur, etc.	0.00149319	0	8.50769e-07
1339	TWN	Taiwan	40	Electronic equipment	0.00149148	0.00243967	4.94427e-07
621	C15	Shandong	30	Other services	0.00135061	0.00140973	7.06058e-07
807	C22	Chongqing	6	Food processing and tobaccos	0.00130616	0	6.82229e-07
419	C09	Shanghai	8	Clothing, leather, fur, etc.	0.00127081	0	5.51438e-07
747	C20	Guangxi	6	Food processing and tobaccos	0.00125222	0	6.97963e-07
4358	DEU	Germany	38	Motor vehicles and parts	0.00122036	0.0028715	3.74861e-07
448	C10	Jiangsu	7	Textile	0.00118303	0	1.18101e-06
1169	JPN	Japan	41	Machinery and equipment nec	0.00115907	0.00726317	3.4536e-07
411	C08	Heilongjiang	30	Other services	0.00112334	0.00117252	1.06098e-06
897	C25	Yunnan	6	Food processing and tobaccos	0.00110665	0	5.03778e-07
322	C06	Liaoning	1	Agriculture	0.0010966	8.85572e-05	6.09376e-07
261	C03	Hebei	30	Other services	0.00108087	0.00112818	1.00161e-06
1099	HKG	Hong Kong	28	Wearing apparel	0.00104065	5.09216e-06	3.36547e-07
477	C11	Zhejiang	6	Food processing and tobaccos	0.00101633	0	8.9837e-07
1662	MYS	Malaysia	21	Vegetable oils and fats	0.00100873	2.74905e-09	4.02762e-07
1166	JPN	Japan	38	Motor vehicles and parts	0.000971331	0.00228553	3.10017e-07
802	C22	Chongqing	1	Agriculture	0.000965847	7.7998e-05	7.92911e-07
329	C06	Liaoning	8	Clothing, leather, fur, etc.	0.000962804	0	9.40998e-07
981	C27	Gansu	30	Other services	0.000959654	0.00100166	8.61564e-07
1217	KOR	South Korea	32	Petroleum; coal products	0.000934849	2.15022e-12	4.90762e-07
260	C03	Hebei	29	Scientific research	0.000918706	0.00109062	1.22974e-06
2094	IND	India	54	Business services nec	0.000897126	0.000155489	4.48519e-07
628	C16	Henan	7	Textile	0.000888243	0	8.81135e-07
892	C25	Yunnan	1	Agriculture	0.000881906	7.12193e-05	6.29861e-07
2436	USA	United States of America	54	Business services nec	0.000877292	0.000152052	1.85526e-07
188	C01	Beijing	17	Transport equipment	0.000868831	0.0362312	6.83407e-07
5286	GBR	United Kingdom	54	Business services nec	0.000845971	0.000146623	1.81014e-07
562	C14	Jiangxi	1	Agriculture	0.000820772	6.62824e-05	3.72549e-07
1071	C30	Xinjiang	30	Other services	0.000805314	0.000840566	1.22503e-06
569	C14	Jiangxi	8	Clothing, leather, fur, etc.	0.000802179	0	7.15805e-07
891	C24	Guizhou	30	Other services	0.000800248	0.000835278	1.04105e-06
1218	KOR	South Korea	33	Chemical; rubber; plastic products	0.000799444	1.22395e-07	8.67805e-07
537	C13	Fujian	6	Food processing and tobaccos	0.000781411	0	5.82106e-07
352	C07	Jilin	1	Agriculture	0.000780206	6.30064e-05	7.27016e-07
861	C23	Sichuan	30	Other services	0.000778827	0.000812919	5.31156e-07
172	C01	Beijing	1	Agriculture	0.000778457	6.28652e-05	8.65624e-07
1168	JPN	Japan	40	Electronic equipment	0.000760644	0.00124422	3.85642e-07
1226	KOR	South Korea	41	Machinery and equipment nec	0.000756905	0.00474305	6.19007e-07
459	C10	Jiangsu	18	Electrical equipment	0.000727853	0.0162559	1.62873e-06
209	C02	Tianjin	8	Clothing, leather, fur, etc.	0.000721183	0	7.84043e-07
867	C24	Guizhou	6	Food processing and tobaccos	0.000719003	0	6.10851e-07
1811	SGP	Singapore	56	Public Administration; Defense; Education; Health	0.000715178	2.12443e-05	3.31011e-07
1225	KOR	South Korea	40	Electronic equipment	0.000701387	0.00114729	6.19848e-07
4374	DEU	Germany	54	Business services nec	0.00069621	0.000120667	1.46634e-07
5345	CHE	Switzerland	56	Public Administration; Defense; Education; Health	0.000693434	2.05984e-05	1.04561e-07
79	NZL	New Zealand	22	Dairy products	0.00069219	4.73574e-09	3.35362e-07
1161	JPN	Japan	33	Chemical; rubber; plastic products	0.000685217	1.04906e-07	5.65022e-07
1340	TWN	Taiwan	41	Machinery and equipment nec	0.000659263	0.00413119	6.55143e-07
4361	DEU	Germany	41	Machinery and equipment nec	0.00064927	0.00406857	3.18859e-07
2437	USA	United States of America	55	Recreational and other services	0.000645307	5.8432e-07	6.65839e-07
458	C10	Jiangsu	17	Transport equipment	0.000633046	0.0263988	1.56619e-06
428	C09	Shanghai	17	Transport equipment	0.000629388	0.0262462	8.63525e-07
1332	TWN	Taiwan	33	Chemical; rubber; plastic products	0.000624928	9.56762e-08	1.13934e-06
1175	JPN	Japan	47	Trade	0.000601111	4.61302e-05	2.2501e-07
567	C14	Jiangxi	6	Food processing and tobaccos	0.000594304	0	6.85665e-07
921	C25	Yunnan	30	Other services	0.00059303	0.00061899	6.84885e-07
368	C07	Jilin	17	Transport equipment	0.000581438	0.0242466	1.48303e-06
1047	C30	Xinjiang	6	Food processing and tobaccos	0.000577548	0	1.88331e-06
2415	USA	United States of America	33	Chemical; rubber; plastic products	0.000576043	8.8192e-08	7.11694e-07
1548	IDN	Indonesia	21	Vegetable oils and fats	0.000574631	1.56926e-09	2.63689e-07
862	C24	Guizhou	1	Agriculture	0.000560177	4.52377e-05	8.14901e-07
957	C27	Gansu	6	Food processing and tobaccos	0.000560089	0	9.86995e-07
801	C21	Hainan	30	Other services	0.00054707	0.000571018	7.18245e-07
2407	USA	United States of America	25	Food products nec	0.000539921	1.60649e-08	5.71831e-07
3098	VEN	Venezuela	32	Petroleum; coal products	0.00052942	1.21783e-12	6.01968e-07
598	C15	Shandong	7	Textile	0.000529239	0	1.47209e-06
1184	JPN	Japan	56	Public Administration; Defense; Education; Health	0.000514939	1.52962e-05	1.99452e-07
478	C11	Zhejiang	7	Textile	0.000508711	0	1.12434e-06
830	C22	Chongqing	29	Scientific research	0.000484753	0.00057546	8.07049e-07
620	C15	Shandong	29	Scientific research	0.000467079	0.00055448	9.4432e-07
4538	IRL	Ireland	47	Trade	0.000462066	3.54597e-05	3.58984e-07
818	C22	Chongqing	17	Transport equipment	0.000461942	0.0192635	1.36552e-06
1355	TWN	Taiwan	56	Public Administration; Defense; Education; Health	0.000442148	1.3134e-05	3.01862e-07
2423	USA	United States of America	41	Machinery and equipment nec	0.000437748	0.00274309	4.05639e-07
2381	CAN	Canada	56	Public Administration; Defense; Education; Health	0.000436331	1.29612e-05	2.14772e-07
338	C06	Liaoning	17	Transport equipment	0.000435081	0.0181434	1.35134e-06
296	C05	Inner Mongolia	5	Nonmetal mining	0.000421416	0	2.70822e-06
5172	ESP	Spain	54	Business services nec	0.000404754	7.01518e-05	1.98396e-07
460	C10	Jiangsu	19	Electronic equipment	0.000400973	0.00270144	8.80307e-07
4289	FRA	France	26	Beverages and tobacco products	0.00039596	1.48351e-09	2.07321e-07
2420	USA	United States of America	38	Motor vehicles and parts	0.000389091	0.000915526	4.9965e-07
218	C02	Tianjin	17	Transport equipment	0.000387662	0.0161659	1.07928e-06
6428	IRN	Iran	56	Public Administration; Defense; Education; Health	0.000377126	1.12025e-05	4.58761e-07
1681	MYS	Malaysia	40	Electronic equipment	0.000375582	0.000614354	5.57533e-07
2421	USA	United States of America	39	Transport equipment nec	0.000371963	0.00110872	3.73792e-07
5777	RUS	Russian Federation	32	Petroleum; coal products	0.000367873	8.46125e-13	7.22367e-07
190	C01	Beijing	19	Electronic equipment	0.000363376	0.00244813	6.52835e-07
1241	KOR	South Korea	56	Public Administration; Defense; Education; Health	0.000361307	1.07326e-05	3.45843e-07
4367	DEU	Germany	47	Trade	0.000341869	2.62356e-05	1.61325e-07
2977	PER	Peru	25	Food products nec	0.000339912	1.01012e-08	1.94184e-07
5770	RUS	Russian Federation	25	Food products nec	0.000338531	1.0083e-08	6.70574e-07
1802	SGP	Singapore	47	Trade	0.000335881	2.57761e-05	5.59232e-07
1845	THA	Thailand	33	Chemical; rubber; plastic products	0.000331636	5.07733e-08	6.65537e-07
1809	SGP	Singapore	54	Business services nec	0.000326937	5.66646e-05	3.41536e-07
6426	IRN	Iran	54	Business services nec	0.000325776	5.64633e-05	3.62621e-07
652	C17	Hubei	1	Agriculture	0.000325649	2.62981e-05	6.86331e-07
591	C14	Jiangxi	30	Other services	0.000322929	0.000337065	4.91438e-07
488	C11	Zhejiang	17	Transport equipment	0.000322218	0.0134369	9.66399e-07
4887	NLD	Netherlands	54	Business services nec	0.000317435	5.50177e-05	1.68753e-07
4545	IRL	Ireland	54	Business services nec	0.000316587	5.48708e-05	1.9432e-07
453	C10	Jiangsu	12	Chemical industry	0.000314819	0	1.05129e-06
307	C05	Inner Mongolia	16	General and specialist machinery	0.000307496	0.0212382	2.43287e-06
1223	KOR	South Korea	38	Motor vehicles and parts	0.00030547	0.000718767	5.6177e-07
55	AUS	Australia	55	Recreational and other services	0.000303367	2.74696e-07	2.37127e-07
4376	DEU	Germany	56	Public Administration; Defense; Education; Health	0.000299413	8.89404e-06	1.92949e-07
2379	CAN	Canada	54	Business services nec	0.000299344	5.18821e-05	2.1412e-07
950	C26	Shaanxi	29	Scientific research	0.000295246	0.000350493	9.42301e-07
2096	IND	India	56	Public Administration; Defense; Education; Health	0.000290142	8.61864e-06	1.98471e-07
832	C23	Sichuan	1	Agriculture	0.000286877	2.3167e-05	4.69061e-07
519	C12	Anhui	18	Electrical equipment	0.000284412	0.00635204	1.14421e-06
1125	HKG	Hong Kong	54	Business services nec	0.000279334	4.8414e-05	2.44608e-07
2422	USA	United States of America	40	Electronic equipment	0.000279061	0.000456471	5.2886e-07
472	C11	Zhejiang	1	Agriculture	0.000276993	2.23688e-05	6.47747e-07
1353	TWN	Taiwan	54	Business services nec	0.000275773	4.77968e-05	2.59541e-07
8708	ZAF	South Africa	56	Public Administration; Defense; Education; Health	0.000274685	8.15948e-06	4.29005e-07
1795	SGP	Singapore	40	Electronic equipment	0.000274563	0.000449114	3.7137e-07
5174	ESP	Spain	56	Public Administration; Defense; Education; Health	0.000271925	8.07751e-06	1.59539e-07
728	C19	Guangdong	17	Transport equipment	0.00027157	0.0113248	7.24536e-07
518	C12	Anhui	17	Transport equipment	0.000271011	0.0113015	1.26267e-06
1017	C29	Ningxia	6	Food processing and tobaccos	0.000270517	0	1.61786e-06
6404	IRN	Iran	32	Petroleum; coal products	0.000261093	5.99876e-13	4.73183e-07
1160	JPN	Japan	32	Petroleum; coal products	0.000254304	5.84743e-13	3.12628e-07
1787	SGP	Singapore	32	Petroleum; coal products	0.000254152	5.84487e-13	4.65043e-07
1119	HKG	Hong Kong	48	Transport nec	0.000245556	1.72478e-06	1.13673e-06
2389	USA	United States of America	7	Plant-based fibers	0.000245455	1.47178e-05	4.85797e-07
5229	SWE	Sweden	54	Business services nec	0.000244453	4.23684e-05	1.30972e-07
729	C19	Guangdong	18	Electrical equipment	0.000240762	0.00537717	9.27132e-07
2430	USA	United States of America	48	Transport nec	0.000239237	1.68039e-06	2.05342e-06
6884	ARE	United Arab Emirates	56	Public Administration; Defense; Education; Health	0.000233502	6.93614e-06	1.73347e-07
183	C01	Beijing	12	Chemical industry	0.000232095	0	9.23205e-07
461	C10	Jiangsu	20	Instrument and meter	0.000231537	0.00160262	1.3926e-06
4302	FRA	France	39	Transport equipment nec	0.000228843	0.000682119	2.65615e-07
248	C03	Hebei	17	Transport equipment	0.000225888	0.00941978	2.669e-06
771	C20	Guangxi	30	Other services	0.000222409	0.000232144	5.80715e-07
4353	DEU	Germany	33	Chemical; rubber; plastic products	0.000221345	3.38879e-08	5.17077e-07
1852	THA	Thailand	40	Electronic equipment	0.000216343	0.000353881	6.12546e-07
5288	GBR	United Kingdom	56	Public Administration; Defense; Education; Health	0.000215909	6.41356e-06	1.80862e-07
650	C16	Henan	29	Scientific research	0.000207387	0.000246194	7.39103e-07
4317	FRA	France	54	Business services nec	0.000207329	3.59341e-05	1.83912e-07
730	C19	Guangdong	19	Electronic equipment	0.000207052	0.00139495	5.55258e-07
1810	SGP	Singapore	55	Recreational and other services	0.000203911	1.8464e-07	2.91157e-07
1738	PHL	Philippines	40	Electronic equipment	0.000202227	0.000330791	3.63533e-07
198	C01	Beijing	27	Hotel and restaurant	0.000200618	0	7.12744e-07
6882	ARE	United Arab Emirates	54	Business services nec	0.000196025	3.3975e-05	4.71161e-07
5270	GBR	United Kingdom	38	Motor vehicles and parts	0.000195757	0.000460613	4.27294e-07
7055	MAR	Morocco	56	Public Administration; Defense; Education; Health	0.000189839	5.63914e-06	5.16745e-07
5222	SWE	Sweden	47	Trade	0.000186673	1.43256e-05	2.63787e-07
603	C15	Shandong	12	Chemical industry	0.00018662	0	2.68813e-06
1126	HKG	Hong Kong	55	Recreational and other services	0.000186114	1.68525e-07	6.04092e-07
721	C19	Guangdong	10	Paper making, printing, stationery, etc.	0.000183716	0	1.06885e-06
2047	IND	India	7	Plant-based fibers	0.000183579	1.10076e-05	1.37687e-06
4253	FIN	Finland	47	Trade	0.000182475	1.40034e-05	5.69961e-07
633	C16	Henan	12	Chemical industry	0.000182274	0	1.76498e-06
4310	FRA	France	47	Trade	0.000179364	1.37647e-05	4.02176e-07
243	C03	Hebei	12	Chemical industry	0.000176977	0	2.46469e-06
2723	BRA	Brazil	56	Public Administration; Defense; Education; Health	0.000173926	5.16647e-06	8.5411e-08
938	C26	Shaanxi	17	Transport equipment	0.000172811	0.00720643	1.20764e-06
2414	USA	United States of America	32	Petroleum; coal products	0.000171082	3.92853e-13	7.4192e-07
1183	JPN	Japan	55	Recreational and other services	0.00016945	1.53436e-07	1.99293e-07
489	C11	Zhejiang	18	Electrical equipment	0.000168962	0.00377359	1.1715e-06
2392	USA	United States of America	10	Animal products nec	0.00016829	6.87072e-05	7.00614e-07
2346	CAN	Canada	21	Vegetable oils and fats	0.000167529	4.57049e-10	4.65706e-07
4359	DEU	Germany	39	Transport equipment nec	0.000167054	0.000497944	3.4378e-07
1182	JPN	Japan	54	Business services nec	0.000165719	2.87224e-05	1.81631e-07
1837	THA	Thailand	25	Food products nec	0.000164926	4.91034e-09	7.71505e-07
1674	MYS	Malaysia	33	Chemical; rubber; plastic products	0.00016406	2.51175e-08	9.3772e-07
2088	IND	India	48	Transport nec	0.000163299	1.14701e-06	1.83168e-06
1816	THA	Thailand	4	Vegetables; fruit; nuts	0.000162603	9.79773e-09	6.14948e-07
439	C09	Shanghai	28	Leasing and commercial services	0.000162175	0	9.6802e-07
1239	KOR	South Korea	54	Business services nec	0.000161324	2.79606e-05	3.62026e-07
838	C23	Sichuan	7	Textile	0.000158488	0	1.00542e-06
2402	USA	United States of America	20	Meat products nec	0.000157618	9.09641e-10	5.67892e-07
312	C05	Inner Mongolia	21	Other manufacturing	0.000157379	0.00111607	2.79214e-06
6819	TUR	Turkey	48	Transport nec	0.000156825	1.10154e-06	8.01096e-07
2408	USA	United States of America	26	Beverages and tobacco products	0.000151956	5.70572e-10	3.72962e-07
6826	TUR	Turkey	55	Recreational and other services	0.000151652	1.3732e-07	3.17943e-07
2413	USA	United States of America	31	Paper products; publishing	0.00015092	8.88939e-07	6.12818e-07
508	C12	Anhui	7	Textile	0.000150863	0	1.25178e-06
332	C06	Liaoning	11	Petroleum refining, coking, etc.	0.000149883	0	1.51429e-06
809	C22	Chongqing	8	Clothing, leather, fur, etc.	0.000149094	0	6.80909e-07
6713	QAT	Qatar	56	Public Administration; Defense; Education; Health	0.000148973	4.42523e-06	1.08959e-07
2404	USA	United States of America	22	Dairy products	0.000147057	1.00552e-09	6.10473e-07
5042	SVK	Slovakia	38	Motor vehicles and parts	0.000147	0.00034589	3.81039e-07
4595	ITA	Italy	47	Trade	0.000146643	1.12536e-05	4.31344e-07
6747	SAU	Saudi Arabia	33	Chemical; rubber; plastic products	0.000146016	2.23582e-08	9.85691e-07
4889	NLD	Netherlands	56	Public Administration; Defense; Education; Health	0.000145391	4.31883e-06	1.60061e-07
481	C11	Zhejiang	10	Paper making, printing, stationery, etc.	0.000143831	0	1.29807e-06
1328	TWN	Taiwan	29	Leather products	0.000142617	1.7376e-10	4.71495e-07
47	AUS	Australia	47	Trade	0.00013967	1.07185e-05	3.40425e-07
2385	USA	United States of America	3	Cereal grains nec	0.000138119	1.76316e-08	5.3583e-07
1384	XEA	Rest of East Asia	28	Wearing apparel	0.000137781	6.74197e-07	1.11415e-06
498	C11	Zhejiang	27	Hotel and restaurant	0.00013723	0	8.25504e-07
602	C15	Shandong	11	Petroleum refining, coking, etc.	0.000136385	0	1.77455e-06
2380	CAN	Canada	55	Recreational and other services	0.000134886	1.22138e-07	1.96859e-07
2691	BRA	Brazil	24	Sugar	0.000132286	1.19099e-08	2.6176e-07
1210	KOR	South Korea	25	Food products nec	0.00013226	3.92609e-09	6.9614e-07
718	C19	Guangdong	7	Textile	0.000131913	0	1.13956e-06
4577	ITA	Italy	29	Leather products	0.000131211	1.59856e-10	2.41969e-07
2435	USA	United States of America	53	Insurance	0.000130966	3.83499e-09	1.15529e-07
5330	CHE	Switzerland	41	Machinery and equipment nec	0.000130904	0.000820294	2.87753e-07
483	C11	Zhejiang	12	Chemical industry	0.000130829	0	1.32432e-06
469	C10	Jiangsu	28	Leasing and commercial services	0.000130719	0	4.68854e-07
688	C18	Hunan	7	Textile	0.000130491	0	1.08893e-06
1412	XEA	Rest of East Asia	56	Public Administration; Defense; Education; Health	0.000129958	3.86039e-06	1.41241e-06
634	C16	Henan	13	Nonmetal products	0.000128229	0	1.91929e-06
4589	ITA	Italy	41	Machinery and equipment nec	0.000128048	0.000802398	3.74913e-07
1104	HKG	Hong Kong	33	Chemical; rubber; plastic products	0.000127478	1.9517e-08	7.54221e-07
430	C09	Shanghai	19	Electronic equipment	0.000127294	0.000857605	5.92821e-07
658	C17	Hubei	7	Textile	0.000127037	0	1.58372e-06
333	C06	Liaoning	12	Chemical industry	0.000126962	0	1.51433e-06
199	C01	Beijing	28	Leasing and commercial services	0.000126559	0	4.76563e-07
2721	BRA	Brazil	54	Business services nec	0.000126343	2.18977e-05	8.38981e-08
7	AUS	Australia	7	Plant-based fibers	0.00012578	7.5419e-06	8.88485e-07
8707	ZAF	South Africa	55	Recreational and other services	0.000125514	1.13652e-07	8.57517e-07
1788	SGP	Singapore	33	Chemical; rubber; plastic products	0.000124724	1.9101e-08	5.55321e-07
5400	NOR	Norway	54	Business services nec	0.000124244	2.1534e-05	1.20471e-07
429	C09	Shanghai	18	Electrical equipment	0.000122779	0.00274215	9.61144e-07
5173	ESP	Spain	55	Recreational and other services	0.000122425	1.10855e-07	1.5393e-07
4576	ITA	Italy	28	Wearing apparel	0.000121575	5.94898e-07	2.47781e-07
1803	SGP	Singapore	48	Transport nec	0.000120481	8.46255e-07	1.82977e-06
1894	VNM	Viet Nam	25	Food products nec	0.00011892	3.53641e-09	7.34535e-07
928	C26	Shaanxi	7	Textile	0.000118438	0	1.2725e-06
1560	IDN	Indonesia	33	Chemical; rubber; plastic products	0.000118283	1.81188e-08	1.04272e-06
4319	FRA	France	56	Public Administration; Defense; Education; Health	0.000117983	3.50467e-06	1.00245e-07
2093	IND	India	53	Insurance	0.000117195	3.43184e-09	1.13266e-06
6405	IRN	Iran	33	Chemical; rubber; plastic products	0.00011699	1.79231e-08	2.95788e-06
5336	CHE	Switzerland	47	Trade	0.00011665	8.95192e-06	1.38481e-07
723	C19	Guangdong	12	Chemical industry	0.000116551	0	1.0029e-06
1542	IDN	Indonesia	15	Coal	0.000116352	6.63317e-15	1.13604e-07
2574	ARG	Argentina	21	Vegetable oils and fats	0.000116312	3.1842e-10	5.12519e-07
777	C21	Hainan	6	Food processing and tobaccos	0.000115641	0	8.61154e-07
1331	TWN	Taiwan	32	Petroleum; coal products	0.00011453	2.64522e-13	4.42708e-07
631	C16	Henan	10	Paper making, printing, stationery, etc.	0.000114177	0	1.08592e-06
2429	USA	United States of America	47	Trade	0.000114126	8.75821e-06	3.11665e-07
2688	BRA	Brazil	21	Vegetable oils and fats	0.000112038	3.06077e-10	2.71912e-07
2061	IND	India	21	Vegetable oils and fats	0.000111355	3.04333e-10	9.94498e-07
2492	MEX	Mexico	53	Insurance	0.000110733	3.24153e-09	1.34374e-07
5371	NOR	Norway	25	Food products nec	0.000110651	3.29258e-09	2.61733e-07
638	C16	Henan	17	Transport equipment	0.000109905	0.00458315	1.58631e-06
4602	ITA	Italy	54	Business services nec	0.00010976	1.90235e-05	2.04657e-07
1170	JPN	Japan	42	Manufactures nec	0.000109483	5.56168e-05	4.06241e-07
689	C18	Hunan	8	Clothing, leather, fur, etc.	0.000108176	0	8.40973e-07
6746	SAU	Saudi Arabia	32	Petroleum; coal products	0.000106486	2.46035e-13	3.9388e-07
48	AUS	Australia	48	Transport nec	0.000106303	7.4667e-07	8.74017e-07
4604	ITA	Italy	56	Public Administration; Defense; Education; Health	0.000106247	3.15607e-06	1.20278e-07
530	C12	Anhui	29	Scientific research	0.000106106	0.000125961	6.88827e-07
1176	JPN	Japan	48	Transport nec	0.000105757	7.42834e-07	6.24081e-07
659	C17	Hubei	8	Clothing, leather, fur, etc.	0.00010531	0	1.33169e-06
1232	KOR	South Korea	47	Trade	0.000103439	7.93804e-06	5.21046e-07
3918	AUT	Austria	54	Business services nec	0.000102217	1.77161e-05	1.31172e-07
5165	ESP	Spain	47	Trade	0.00010219	7.84222e-06	2.07257e-07
423	C09	Shanghai	12	Chemical industry	0.000101362	0	1.29084e-06
5402	NOR	Norway	56	Public Administration; Defense; Education; Health	0.000101193	3.00593e-06	8.48216e-08
6711	QAT	Qatar	54	Business services nec	0.000101025	1.75096e-05	2.91808e-07
982	C28	Qinghai	1	Agriculture	0.000100588	8.1231e-06	6.3689e-07
3	AUS	Australia	3	Cereal grains nec	0.00010056	1.28241e-08	4.6002e-07
267	C04	Shanxi	6	Food processing and tobaccos	0.000100481	0	1.05152e-06
6689	QAT	Qatar	32	Petroleum; coal products	0.000100129	2.30282e-13	1.51235e-06
980	C27	Gansu	29	Scientific research	9.96079e-05	0.000118247	7.84202e-07
722	C19	Guangdong	11	Petroleum refining, coking, etc.	9.95444e-05	0	9.31449e-07
6827	TUR	Turkey	56	Public Administration; Defense; Education; Health	9.91191e-05	2.94432e-06	2.94916e-07
182	C01	Beijing	11	Petroleum refining, coking, etc.	9.89785e-05	0	8.80151e-07
4296	FRA	France	33	Chemical; rubber; plastic products	9.77925e-05	1.4964e-08	3.5852e-07
2687	BRA	Brazil	20	Meat products nec	9.65021e-05	5.55936e-10	2.32008e-07
189	C01	Beijing	18	Electrical equipment	9.60577e-05	0.00214535	9.86444e-07
1697	MYS	Malaysia	56	Public Administration; Defense; Education; Health	9.58493e-05	2.84719e-06	6.42496e-07
5778	RUS	Russian Federation	33	Chemical; rubber; plastic products	9.52171e-05	1.45722e-08	2.32959e-06
639	C16	Henan	18	Electrical equipment	9.40004e-05	0.0020994	1.50555e-06
1808	SGP	Singapore	53	Insurance	9.37795e-05	2.7354e-09	1.76571e-07
5279	GBR	United Kingdom	47	Trade	9.31488e-05	7.14839e-06	1.96054e-07
2749	CHL	Chile	25	Food products nec	9.30957e-05	2.76283e-09	3.32969e-07
2378	CAN	Canada	53	Insurance	9.23475e-05	2.70074e-09	1.13792e-07
339	C06	Liaoning	18	Electrical equipment	9.11717e-05	0.00203623	1.89956e-06
1873	VNM	Viet Nam	4	Vegetables; fruit; nuts	9.10273e-05	5.49273e-09	1.46004e-07
2356	CAN	Canada	31	Paper products; publishing	9.09888e-05	5.35939e-07	5.92707e-07
181	C01	Beijing	10	Paper making, printing, stationery, etc.	9.09156e-05	0	1.02855e-06
2433	USA	United States of America	51	Communication	9.06923e-05	2.82947e-09	1.75462e-07
1326	TWN	Taiwan	27	Textiles	8.94408e-05	4.1261e-08	8.62756e-07
2434	USA	United States of America	52	Financial services nec	8.85908e-05	4.5371e-08	1.28559e-07
10	AUS	Australia	10	Animal products nec	8.83434e-05	3.60677e-05	3.56919e-07
1098	HKG	Hong Kong	27	Textiles	8.77725e-05	4.04914e-08	5.82146e-07
1214	KOR	South Korea	29	Leather products	8.70468e-05	1.06141e-10	6.3254e-07
2087	IND	India	47	Trade	8.69892e-05	6.67569e-06	9.19419e-07
2424	USA	United States of America	42	Manufactures nec	8.63451e-05	4.38628e-05	4.24765e-07
82	NZL	New Zealand	25	Food products nec	8.51968e-05	2.54458e-09	3.57002e-07
1213	KOR	South Korea	28	Wearing apparel	8.49434e-05	4.15649e-07	7.06117e-07
3911	AUT	Austria	47	Trade	8.4788e-05	6.50677e-06	2.63088e-07
1898	VNM	Viet Nam	29	Leather products	8.44173e-05	1.02832e-10	5.77459e-07
1111	HKG	Hong Kong	40	Electronic equipment	8.4182e-05	0.0001377	3.87605e-07
249	C03	Hebei	18	Electrical equipment	8.40203e-05	0.00187651	2.6639e-06
932	C26	Shaanxi	11	Petroleum refining, coking, etc.	8.28976e-05	0	2.07004e-06
808	C22	Chongqing	7	Textile	8.28159e-05	0	1.03434e-06
5343	CHE	Switzerland	54	Business services nec	8.21608e-05	1.42401e-05	9.77746e-08
242	C03	Hebei	11	Petroleum refining, coking, etc.	8.14692e-05	0	2.45352e-06
6998	EGY	Egypt	56	Public Administration; Defense; Education; Health	8.11102e-05	2.40937e-06	6.28941e-07
1240	KOR	South Korea	55	Recreational and other services	8.08346e-05	7.31951e-08	4.756e-07
2387	USA	United States of America	5	Oil seeds	8.04612e-05	2.2293e-07	3.44342e-07
6941	XWS	Rest of Western Asia	56	Public Administration; Defense; Education; Health	8.00762e-05	2.37865e-06	5.67756e-07
1155	JPN	Japan	27	Textiles	7.96875e-05	3.67616e-08	3.7656e-07
1181	JPN	Japan	53	Insurance	7.95313e-05	2.32077e-09	1.12345e-07
6420	IRN	Iran	48	Transport nec	7.88571e-05	5.53891e-07	2.73734e-06
4304	FRA	France	41	Machinery and equipment nec	7.86518e-05	0.000492861	2.59237e-07
2403	USA	United States of America	21	Vegetable oils and fats	7.76262e-05	2.12094e-10	7.79146e-07
25	AUS	Australia	25	Food products nec	7.66671e-05	2.27984e-09	4.61289e-07
6483	ISR	Israel	54	Business services nec	7.60362e-05	1.31785e-05	1.82205e-07
1796	SGP	Singapore	41	Machinery and equipment nec	7.60348e-05	0.000476463	4.30463e-07
1153	JPN	Japan	25	Food products nec	7.51902e-05	2.23658e-09	3.69072e-07
4292	FRA	France	29	Leather products	7.5174e-05	9.1673e-11	1.6728e-07
2432	USA	United States of America	50	Air transport	7.48544e-05	1.50083e-06	3.00002e-06
311	C05	Inner Mongolia	20	Instrument and meter	7.4689e-05	3.47751e-05	1.45813e-06
6860	ARE	United Arab Emirates	32	Petroleum; coal products	7.45856e-05	1.7165e-13	2.79406e-07
1354	TWN	Taiwan	55	Recreational and other services	7.43563e-05	6.73291e-08	3.19964e-07
2495	MEX	Mexico	56	Public Administration; Defense; Education; Health	7.39999e-05	2.19816e-06	1.60802e-07
2372	CAN	Canada	47	Trade	7.38428e-05	5.66681e-06	2.51433e-07
113	NZL	New Zealand	56	Public Administration; Defense; Education; Health	7.37804e-05	2.19164e-06	1.25046e-07
54	AUS	Australia	54	Business services nec	7.36307e-05	1.27616e-05	2.89046e-07
1673	MYS	Malaysia	32	Petroleum; coal products	7.31405e-05	1.68379e-13	1.98207e-06
2350	CAN	Canada	25	Food products nec	7.30405e-05	2.17214e-09	3.97851e-07
710	C18	Hunan	29	Scientific research	7.27062e-05	8.63111e-05	6.2613e-07
2411	USA	United States of America	29	Leather products	7.1975e-05	8.76903e-11	3.50843e-07
4139	DNK	Denmark	47	Trade	7.1718e-05	5.50375e-06	6.66295e-07
1167	JPN	Japan	39	Transport equipment nec	7.1228e-05	0.000212311	3.32183e-07
4880	NLD	Netherlands	47	Trade	7.12037e-05	5.46428e-06	3.74288e-07
6939	XWS	Rest of Western Asia	54	Business services nec	7.10486e-05	1.23141e-05	4.32887e-07
2696	BRA	Brazil	29	Leather products	7.07921e-05	8.62013e-11	2.1438e-07
334	C06	Liaoning	13	Nonmetal products	7.06188e-05	0	2.68397e-06
5342	CHE	Switzerland	53	Insurance	7.05141e-05	2.06355e-09	4.45478e-08
1844	THA	Thailand	32	Petroleum; coal products	7.04393e-05	1.61995e-13	3.73548e-07
220	C02	Tianjin	19	Electronic equipment	7.03372e-05	0.000473875	7.92812e-07
532	C13	Fujian	1	Agriculture	7.01828e-05	5.66769e-06	5.62283e-07
2401	USA	United States of America	19	Bovine meat products	7.01369e-05	1.10607e-09	6.00362e-07
6005	KAZ	Kazakhstan	32	Petroleum; coal products	7.00625e-05	1.61231e-13	1.61019e-06
2609	ARG	Argentina	56	Public Administration; Defense; Education; Health	6.99137e-05	2.07678e-06	1.55964e-07
3977	BEL	Belgium	56	Public Administration; Defense; Education; Health	6.88605e-05	2.04549e-06	1.68863e-07
1012	C29	Ningxia	1	Agriculture	6.82342e-05	5.51033e-06	1.30601e-06
26	AUS	Australia	26	Beverages and tobacco products	6.78239e-05	2.55103e-10	2.28521e-07
1666	MYS	Malaysia	25	Food products nec	6.77201e-05	2.01368e-09	6.73289e-07
5231	SWE	Sweden	56	Public Administration; Defense; Education; Health	6.7599e-05	2.00802e-06	1.04025e-07
5284	GBR	United Kingdom	52	Financial services nec	6.75386e-05	3.45893e-08	1.85868e-07
2672	BRA	Brazil	5	Oil seeds	6.73566e-05	1.86622e-07	2.50533e-07
1859	THA	Thailand	47	Trade	6.70035e-05	5.14195e-06	4.75519e-07
5344	CHE	Switzerland	55	Recreational and other services	6.66297e-05	6.03327e-08	1.34666e-07
3954	BEL	Belgium	33	Chemical; rubber; plastic products	6.58008e-05	1.00696e-08	5.42459e-07
693	C18	Hunan	12	Chemical industry	6.55475e-05	0	1.59348e-06
4148	DNK	Denmark	56	Public Administration; Defense; Education; Health	6.35796e-05	1.88862e-06	1.61698e-07
609	C15	Shandong	18	Electrical equipment	6.3117e-05	0.00140965	2.74076e-06
4285	FRA	France	22	Dairy products	6.3109e-05	4.31529e-10	2.50539e-07
5858	UKR	Ukraine	56	Public Administration; Defense; Education; Health	6.2961e-05	1.87025e-06	7.04694e-07
3863	XCB	Caribbean	56	Public Administration; Defense; Education; Health	6.28119e-05	1.86582e-06	2.94857e-07
196	C01	Beijing	25	Transport and storage	6.25913e-05	0	1.53983e-06
839	C23	Sichuan	8	Clothing, leather, fur, etc.	6.16925e-05	0	7.93459e-07
1868	THA	Thailand	56	Public Administration; Defense; Education; Health	6.14043e-05	1.82401e-06	3.56031e-07
178	C01	Beijing	7	Textile	6.13402e-05	0	1.11995e-06
1121	HKG	Hong Kong	50	Air transport	6.08258e-05	1.21955e-06	1.78577e-06
3861	XCB	Caribbean	54	Business services nec	6.07241e-05	1.05247e-05	1.59081e-07
3959	BEL	Belgium	38	Motor vehicles and parts	6.07136e-05	0.000142858	3.65463e-07
2477	MEX	Mexico	38	Motor vehicles and parts	6.02131e-05	0.00014168	3.7563e-07
1968	XSE	Rest of Southeast Asia	42	Manufactures nec	6.00471e-05	3.05036e-05	5.72081e-07
1159	JPN	Japan	31	Paper products; publishing	5.9232e-05	3.48886e-07	5.21665e-07
758	C20	Guangxi	17	Transport equipment	5.91706e-05	0.00246748	1.16067e-06
4375	DEU	Germany	55	Recreational and other services	5.91131e-05	5.35265e-08	1.60525e-07
1780	SGP	Singapore	25	Food products nec	5.89072e-05	1.75346e-09	5.05095e-07
4145	DNK	Denmark	53	Insurance	5.87802e-05	1.72106e-09	9.61307e-08
5273	GBR	United Kingdom	41	Machinery and equipment nec	5.85855e-05	0.000367119	3.998e-07
6990	EGY	Egypt	48	Transport nec	5.82291e-05	4.09001e-07	1.98149e-06
4370	DEU	Germany	50	Air transport	5.80925e-05	1.16475e-06	1.66924e-06
6143	XSU	Rest of Former Soviet Union	56	Public Administration; Defense; Education; Health	5.7852e-05	1.71849e-06	3.21756e-06
4373	DEU	Germany	53	Insurance	5.77422e-05	1.69109e-09	1.3509e-07
5337	CHE	Switzerland	48	Transport nec	5.76196e-05	4.04719e-07	6.86106e-07
398	C08	Heilongjiang	17	Transport equipment	5.73192e-05	0.00239027	2.11246e-06
408	C08	Heilongjiang	27	Hotel and restaurant	5.71352e-05	0	1.01659e-06
22	AUS	Australia	22	Dairy products	5.70381e-05	3.90698e-10	4.56843e-07
4360	DEU	Germany	40	Electronic equipment	5.67349e-05	9.28036e-05	3.18508e-07
5265	GBR	United Kingdom	33	Chemical; rubber; plastic products	5.63194e-05	8.62782e-09	4.65607e-07
4544	IRL	Ireland	53	Insurance	5.57729e-05	1.63169e-09	1.5519e-07
1212	KOR	South Korea	27	Textiles	5.56729e-05	2.56831e-08	1.06295e-06
6824	TUR	Turkey	53	Insurance	5.55843e-05	1.62767e-09	1.76874e-07
256	C03	Hebei	25	Transport and storage	5.55801e-05	0	1.63476e-06
829	C22	Chongqing	28	Leasing and commercial services	5.519e-05	0	8.16844e-07
529	C12	Anhui	28	Leasing and commercial services	5.47381e-05	0	5.85866e-07
5394	NOR	Norway	48	Transport nec	5.45044e-05	3.82838e-07	8.64443e-07
1835	THA	Thailand	23	Processed rice	5.4358e-05	6.56242e-11	6.66947e-07
1841	THA	Thailand	29	Leather products	5.43023e-05	6.60831e-11	4.41052e-07
360	C07	Jilin	9	Wood processing and furnishing	5.41837e-05	0.000201325	1.83739e-06
2494	MEX	Mexico	55	Recreational and other services	5.41826e-05	4.90619e-08	2.46721e-07
5287	GBR	United Kingdom	55	Recreational and other services	5.41505e-05	4.90329e-08	1.45081e-07
393	C08	Heilongjiang	12	Chemical industry	5.36693e-05	0	2.02667e-06
15	AUS	Australia	15	Coal	5.3367e-05	3.03366e-15	4.73677e-07
3975	BEL	Belgium	54	Business services nec	5.33073e-05	9.2392e-06	2.30839e-07
1113	HKG	Hong Kong	42	Manufactures nec	5.30671e-05	2.69578e-05	6.71428e-07
2358	CAN	Canada	33	Chemical; rubber; plastic products	5.27679e-05	8.07915e-09	6.79801e-07
2487	MEX	Mexico	48	Transport nec	5.26922e-05	3.70109e-07	1.5943e-06
813	C22	Chongqing	12	Chemical industry	5.24538e-05	0	1.84096e-06
490	C11	Zhejiang	19	Electronic equipment	5.24021e-05	0.000353043	9.23861e-07
668	C17	Hubei	17	Transport equipment	5.22605e-05	0.00217932	1.45538e-06
5799	RUS	Russian Federation	54	Business services nec	5.15764e-05	8.93919e-06	5.47294e-07
50	AUS	Australia	50	Air transport	5.12386e-05	1.02733e-06	2.21141e-06
244	C03	Hebei	13	Nonmetal products	5.0802e-05	0	2.56028e-06
5801	RUS	Russian Federation	56	Public Administration; Defense; Education; Health	5.07164e-05	1.50652e-06	6.033e-07
513	C12	Anhui	12	Chemical industry	5.06084e-05	0	1.45091e-06
712	C19	Guangdong	1	Agriculture	5.04169e-05	4.07147e-06	4.50268e-07
1552	IDN	Indonesia	25	Food products nec	5.02009e-05	1.49358e-09	4.67487e-07
538	C13	Fujian	7	Textile	4.97789e-05	0	1.19494e-06
2073	IND	India	33	Chemical; rubber; plastic products	4.97545e-05	7.61911e-09	2.1041e-06
819	C22	Chongqing	18	Electrical equipment	4.94636e-05	0.00110472	1.53699e-06
4288	FRA	France	25	Food products nec	4.92301e-05	1.46419e-09	2.84095e-07
5146	ESP	Spain	28	Wearing apparel	4.90425e-05	2.39977e-07	3.24955e-07
548	C13	Fujian	17	Transport equipment	4.90271e-05	0.00204448	1.25101e-06
919	C25	Yunnan	28	Leasing and commercial services	4.89497e-05	0	1.13686e-06
6575	KWT	Kuwait	32	Petroleum; coal products	4.88278e-05	1.12416e-13	5.08549e-07
6419	IRN	Iran	47	Trade	4.87804e-05	3.74348e-06	7.8422e-07
6485	ISR	Israel	56	Public Administration; Defense; Education; Health	4.87661e-05	1.44859e-06	3.12441e-07
4472	HUN	Hungary	38	Motor vehicles and parts	4.86043e-05	0.000114365	3.57325e-07
4146	DNK	Denmark	54	Business services nec	4.84974e-05	8.40554e-06	1.66422e-07
6876	ARE	United Arab Emirates	48	Transport nec	4.80459e-05	3.37474e-07	1.73177e-06
1909	VNM	Viet Nam	40	Electronic equipment	4.80168e-05	7.8543e-05	8.31398e-07
2386	USA	United States of America	4	Vegetables; fruit; nuts	4.7938e-05	2.89963e-09	4.19308e-07
8700	ZAF	South Africa	48	Transport nec	4.76105e-05	3.34416e-07	2.21288e-06
5166	ESP	Spain	48	Transport nec	4.73965e-05	3.32912e-07	1.71231e-06
4301	FRA	France	38	Motor vehicles and parts	4.71044e-05	0.000110836	2.77607e-07
1233	KOR	South Korea	48	Transport nec	4.69914e-05	3.30067e-07	1.59628e-06
3968	BEL	Belgium	47	Trade	4.59474e-05	3.52607e-06	5.94576e-07
2674	BRA	Brazil	7	Plant-based fibers	4.54881e-05	2.72752e-06	3.42896e-07
2065	IND	India	25	Food products nec	4.54154e-05	1.35115e-09	2.05774e-06
2698	BRA	Brazil	31	Paper products; publishing	4.53945e-05	2.6738e-07	3.67879e-07
4345	DEU	Germany	25	Food products nec	4.53229e-05	1.34856e-09	3.19567e-07
1165	JPN	Japan	37	Metal products	4.53217e-05	6.46039e-05	4.95709e-07
6094	XSU	Rest of Former Soviet Union	7	Plant-based fibers	4.52063e-05	2.71062e-06	1.74581e-06
1097	HKG	Hong Kong	26	Beverages and tobacco products	4.51769e-05	1.69402e-10	3.29864e-07
7967	KEN	Kenya	56	Public Administration; Defense; Education; Health	4.50551e-05	1.33836e-06	4.6702e-07
1695	MYS	Malaysia	54	Business services nec	4.50143e-05	7.80186e-06	5.74608e-07
6141	XSU	Rest of Former Soviet Union	54	Business services nec	4.4527e-05	7.7174e-06	1.57366e-06
1124	HKG	Hong Kong	53	Insurance	4.42793e-05	1.29556e-09	1.48244e-07
4348	DEU	Germany	28	Wearing apparel	4.3631e-05	2.13497e-07	2.474e-07
392	C08	Heilongjiang	11	Petroleum refining, coking, etc.	4.35181e-05	0	3.40097e-06
1346	TWN	Taiwan	47	Trade	4.34808e-05	3.33678e-06	3.67801e-07
541	C13	Fujian	10	Paper making, printing, stationery, etc.	4.33787e-05	0	1.10842e-06
820	C22	Chongqing	19	Electronic equipment	4.31454e-05	0.000290679	6.08884e-07
1853	THA	Thailand	41	Machinery and equipment nec	4.29818e-05	0.00026934	9.00093e-07
640	C16	Henan	19	Electronic equipment	4.29614e-05	0.000289439	1.05031e-06
1897	VNM	Viet Nam	28	Wearing apparel	4.29184e-05	2.10011e-07	6.68272e-07
468	C10	Jiangsu	27	Hotel and restaurant	4.23872e-05	0	7.92452e-07
229	C02	Tianjin	28	Leasing and commercial services	4.19604e-05	0	1.14932e-06
1257	MNG	Mongolia	15	Coal	4.18118e-05	2.38521e-15	6.83384e-07
4858	NLD	Netherlands	25	Food products nec	4.16212e-05	1.23764e-09	3.28005e-07
2692	BRA	Brazil	25	Food products nec	4.1618e-05	1.23888e-09	2.88496e-07
1805	SGP	Singapore	50	Air transport	4.1552e-05	8.33116e-07	2.86904e-06
698	C18	Hunan	17	Transport equipment	4.14435e-05	0.00172824	9.44584e-07
1053	C30	Xinjiang	12	Chemical industry	4.1041e-05	0	4.50957e-06
4590	ITA	Italy	42	Manufactures nec	4.09586e-05	2.08067e-05	2.97974e-07
12	AUS	Australia	12	Wool; silk-worm cocoons	4.07712e-05	2.40193e-05	6.16542e-07
6768	SAU	Saudi Arabia	54	Business services nec	4.06862e-05	7.05171e-06	9.15944e-07
5322	CHE	Switzerland	33	Chemical; rubber; plastic products	4.05374e-05	6.20583e-09	2.89847e-07
1682	MYS	Malaysia	41	Machinery and equipment nec	4.0482e-05	0.000253675	7.67427e-07
4581	ITA	Italy	33	Chemical; rubber; plastic products	4.03311e-05	6.17481e-09	4.53707e-07
573	C14	Jiangxi	12	Chemical industry	4.03166e-05	0	1.1161e-06
6770	SAU	Saudi Arabia	56	Public Administration; Defense; Education; Health	4.02731e-05	1.19631e-06	2.97503e-07
1860	THA	Thailand	48	Transport nec	4.02172e-05	2.82485e-07	3.08013e-06
1583	IDN	Indonesia	56	Public Administration; Defense; Education; Health	4.01105e-05	1.19148e-06	4.90833e-07
5793	RUS	Russian Federation	48	Transport nec	4.0075e-05	2.81486e-07	2.36166e-06
608	C15	Shandong	17	Transport equipment	4.00302e-05	0.00166931	2.17838e-06
5144	ESP	Spain	26	Beverages and tobacco products	3.98023e-05	1.49265e-10	3.6682e-07
1404	XEA	Rest of East Asia	48	Transport nec	3.93968e-05	2.76722e-07	1.43691e-06
328	C06	Liaoning	7	Textile	3.92344e-05	0	1.22038e-06
1411	XEA	Rest of East Asia	55	Recreational and other services	3.91235e-05	3.5426e-08	1.0694e-06
418	C09	Shanghai	7	Textile	3.91008e-05	0	1.09498e-06
5393	NOR	Norway	47	Trade	3.90648e-05	2.99789e-06	1.71842e-07
1341	TWN	Taiwan	42	Manufactures nec	3.89857e-05	1.98045e-05	4.67668e-07
1102	HKG	Hong Kong	31	Paper products; publishing	3.89778e-05	2.29585e-07	5.54564e-07
6761	SAU	Saudi Arabia	47	Trade	3.89657e-05	2.99029e-06	1.29228e-06
520	C12	Anhui	19	Electronic equipment	3.88872e-05	0.000261991	1.01348e-06
5216	SWE	Sweden	41	Machinery and equipment nec	3.87151e-05	0.000242603	2.3757e-07
6476	ISR	Israel	47	Trade	3.86315e-05	2.96464e-06	3.45254e-07
3963	BEL	Belgium	42	Manufactures nec	3.85364e-05	1.95762e-05	5.73722e-07
1112	HKG	Hong Kong	41	Machinery and equipment nec	3.81823e-05	0.000239265	4.32694e-07
5285	GBR	United Kingdom	53	Insurance	3.81474e-05	1.11586e-09	2.20927e-07
436	C09	Shanghai	25	Transport and storage	3.80797e-05	0	2.0781e-06
8706	ZAF	South Africa	54	Business services nec	3.77589e-05	6.54435e-06	5.5303e-07
6427	IRN	Iran	55	Recreational and other services	3.76621e-05	3.41028e-08	9.08821e-07
6933	XWS	Rest of Western Asia	48	Transport nec	3.69057e-05	2.59225e-07	1.71495e-06
4881	NLD	Netherlands	48	Transport nec	3.68921e-05	2.59129e-07	1.77566e-06
4342	DEU	Germany	22	Dairy products	3.68689e-05	2.52048e-10	3.02096e-07
700	C18	Hunan	19	Electronic equipment	3.67526e-05	0.000247609	7.68091e-07
4368	DEU	Germany	48	Transport nec	3.6654e-05	2.57457e-07	1.18205e-06
1866	THA	Thailand	54	Business services nec	3.66009e-05	6.34365e-06	7.75346e-07
1052	C30	Xinjiang	11	Petroleum refining, coking, etc.	3.64528e-05	0	2.88956e-06
2373	CAN	Canada	48	Transport nec	3.64205e-05	2.55817e-07	2.40593e-06
1156	JPN	Japan	28	Wearing apparel	3.59989e-05	1.76151e-07	3.52349e-07
1347	TWN	Taiwan	48	Transport nec	3.59889e-05	2.52786e-07	1.88995e-06
19	AUS	Australia	19	Bovine meat products	3.5679e-05	5.63065e-10	3.49644e-07
213	C02	Tianjin	12	Chemical industry	3.56002e-05	0	1.65506e-06
1754	PHL	Philippines	56	Public Administration; Defense; Education; Health	3.55736e-05	1.05671e-06	3.01612e-07
[truncated: 8,252 more rows]

## Sheet: Supplementary Data 9
Supplementary Data 9. Global CO2 emission changes caused by reducing the saving rate of each Chinese region to saving rate of Shanghai in 2012 (Mt)
[truncated: 32 more rows]

[truncated: 14 more sheets: Supplementary Data 10, Supplementary Data 11, Supplementary Data 12, Supplementary Data 13, Supplementary Data 14, Supplementary Data 15, Supplementary Data 16, Supplementary Data 17, Supplementary Data 18, Supplementary Data 19, Supplementary Data 20, Supplementary Data 21, Supplementary Data 22, Supplementary Data 23]
