# Supplementary material for: Saving less in China facilitates global CO2 mitigation
Source: Nat Commun. 2020 Mar 13;11:1358. doi: 10.1038/s41467-020-15175-2 (PMC7070072; doi:10.1038/s41467-020-15175-2)
Supplement: Supplementary file 6 — Source Data [file 41467_2020_15175_MOESM6_ESM.xlsx]

## Sheet: Source Data Captions
Source Data Captions
Data for Figure 1a. Relative contributions of socioeconomic factors to global industrial CO2 emission changes during 2007-2012 (sectors of nations other than China).
Data for Figure 1b. Relative contributions of socioeconomic factors to global industrial CO2 emission changes during 2007-2012 (sectors of China).
Data for Figure 2. Changes in CO2 emissions of nations and Chinese regions caused by saving rate changes in China during 2007-2012 (Mt).
Data for Figure 3. Changes in CO2 emission amounts of nations and Chinese regions (Mt), with conditions of saving rates of all Chinese regions decreasing by 15 percentage points simultaneously and emission intensity as of 2012 (Scenario 1).
Data for Figure 4a. Global CO2 emissions induced by China’s per unit of final consumption for products from sectors of nations other than China.
Data for Figure 4b. Global CO2 emissions induced by China’s per unit of capital formation for products from sectors of nations other than China.
Data for Figure 4c. Global CO2 emissions induced by China’s per unit of final consumption for products from sectors of Chinese regions.
Data for Figure 4d. Global CO2 emissions induced by China’s per unit of capital formation for products from sectors of Chinese regions.
Data for Figure 5a. Global CO2 emission changes caused by reducing the saving rate of each Chinese region by 15 percentage points.
Data for Figure 5b. Global CO2 emission changes caused by reducing the saving rate by 15 percentage points - the particular situation for Shandong.
Data for Figure 5c. Global CO2 emission changes caused by reducing the saving rate by 15 percentage points - the particular situation for Inner Mongolia.
Data for Supplementary Figure 1. National capital formation rates and national saving rates during 1999-2018.
Data for Supplementary Figure 2. Percentage portions of CO2 emission changes of nations and Chinese regions (%), with conditions of saving rates of all Chinese regions decreasing by 15 percentage points simultaneously and emission intensity as of 2012 (Scenario 1).
Data for Supplementary Figure 3a. Global CO2 emissions induced by China’s per unit of final consumption for products from sectors of nations other than China (in more sectoral detail).
Data for Supplementary Figure 3b. Global CO2 emissions induced by China’s per unit of capital formation for products from sectors of nations other than China (in more sectoral detail).
Data for Supplementary Figure 3c. Global CO2 emissions induced by China’s per unit of final consumption for products from sectors of Chinese regions (in more sectoral detail).
Data for Supplementary Figure 3d. Global CO2 emissions induced by China’s per unit of capital formation for products from sectors of Chinese regions (in more sectoral detail).
Data for Supplementary Figure 4. Global CO2 emission changes caused by reducing the saving rate of each Chinese region to Shanghai’s saving rate in 2012 (37%).
Data for Supplementary Figure 5a. Global CO2 emission reductions in sectors of nations other than China in the consummate greener consumption scenario.
Data for Supplementary Figure 5b. Differences in cumulative CO2 emission intensity for sectors of nations other than China in the consummate greener consumption scenario.
Data for Supplementary Figure 5c. Global CO2 emission reductions in sectors of Chinese regions in the consummate greener consumption scenario.
Data for Supplementary Figure 5d. Differences in cumulative CO2 emission intensity for sectors of Chinese regions in the consummate greener consumption scenario.
Data for Supplementary Figure 6. Distribution of elasticities for all the parameters of the model developed in this study.
Data for Supplementary Figure 7. Changes in CO2 emissions of nations and Chinese regions, with conditions of saving rates of all Chinese regions decreasing by 15 percentage points simultaneously, emission intensity adjusted with changes in intermediate inputs, and fixed production levels (Scenario 5).

## Sheet: Figure1a
Figure 1a	Unit: Mt
Sectors	Emission intensity	Production input structure	Disposable income of China	Saving rate of China	Final consumption structure of China	Capital formation structure of China	Other factors	Total
Electricity	-278.892	-647.679	161.505	11.2223	6.77072	-13.7246	1141.85	381.056
Ferrous metals	8.30195	-12.9359	18.5596	2.33509	0.556245	-1.82538	73.857	88.8485
Minerals nec	-31.886	25.9223	15.463	2.06791	0.358644	-0.804767	11.2773	22.3984
Transport nec	-305.783	-9.86154	39.9797	1.56905	2.03786	-3.1781	263.93	-11.3066
Mineral products nec	-24.5804	-17.6145	7.71055	0.846198	0.136028	-1.47466	78.6236	43.6468
Metals nec	-9.02484	-2.66735	6.11018	0.729254	0.113646	-0.285486	9.12688	4.10228
Water transport	-14.3567	51.7179	9.92209	0.484408	0.358689	-0.83094	44.2324	91.528
Machinery and equipment nec	-9.94684	-1.00123	2.90356	0.346823	0.0930421	-0.482794	12.4846	4.39714
Petroleum; coal products	-357.76	134.593	18.8873	0.330008	2.23281	-0.769958	178.059	-24.428
Gas manufacture; distribution	81.4354	-65.9329	3.31873	0.13113	0.140059	-0.220037	34.0815	52.9539
Electronic equipment	1.68403	-0.067538	1.25578	0.119282	-0.0742117	-0.423059	5.66405	8.15833
Chemical; rubber; plastic products	-190.013	40.027	29.8398	0.115634	1.86531	-0.847862	116.09	-2.92317
Oil	-28.3257	7.60372	5.90134	0.104703	0.505067	-0.136298	39.4157	25.0685
Gas	-5.63168	-0.60488	3.18207	0.0884653	0.259409	-0.102561	22.4847	19.6755
Business services nec	-16.1865	-1.55352	1.94768	0.0845629	0.130567	-0.150053	-22.426	-38.1532
Trade	12.2007	-1.05493	2.80711	0.0836826	0.184465	-0.324542	45.4813	59.3778
Metal products	-9.38039	-0.166247	0.848035	0.077129	0.0365344	-0.107955	10.7949	2.10206
Motor vehicles and parts	-3.7622	-0.65041	0.392586	0.037286	0.0552387	0.0848883	2.62061	-1.22201
Transport equipment nec	-2.87851	-0.0484406	0.24549	0.0275612	0.0100665	-0.06237	2.57081	-0.135394
Forestry	1.66962	-2.62985	0.990217	0.0268313	0.00863335	-0.0471047	2.92025	2.9386
Manufactures nec	-12.1779	2.8345	0.582519	0.025115	0.0994488	0.00442043	16.1479	7.51597
Construction	-10.4703	-0.49842	0.281536	0.0233956	0.0110275	-0.06762	12.9302	2.20974
Coal	-6.64974	6.04088	0.619817	0.0214269	0.0514039	-0.0397908	2.69653	2.74052
Wood products	1.29332	-1.06138	0.23121	0.0177341	0.00558796	-0.0486764	1.42715	1.86495
Communication	-12.2781	0.387959	0.277468	0.00731095	0.0226762	-0.0114775	5.16048	-6.43367
Financial services nec	-1.89848	0.472897	0.264852	0.00708728	0.0174163	-0.014406	3.67095	2.52032
Water	-3.2454	0.831831	0.376792	0.005661	0.0295579	-0.0193615	7.31019	5.28927
Dwellings	-0.0271169	-0.00344365	5.08791e-05	1.92132e-06	2.93198e-06	-2.08724e-06	0.0789209	0.048414
Processed rice	-16.6436	0.451106	0.0165999	-0.000900966	0.00432756	-0.000631649	3.08598	-13.0871
Insurance	0.65063	-0.0331859	0.0609778	-0.00138207	0.00598723	-0.00158761	0.960892	1.64233
Recreational and other services	-6.97534	-2.02537	0.419582	-0.00178803	0.0760047	-0.0205328	6.42213	-2.10532
Bovine cattle; sheep and goats; horses	0.584718	-2.9389	0.0688658	-0.00505319	0.012876	-0.00118496	2.75018	0.471502
Meat products nec	-1.87799	0.186175	0.0555406	-0.00598671	0.00588351	-0.00112415	1.24295	-0.394544
Raw milk	1.13895	-2.12128	0.0558386	-0.00613767	0.0355568	-0.000516707	-0.735072	-1.63265
Paddy rice	-1.47812	-0.380688	0.0658538	-0.0065183	0.0122154	-0.00164096	2.77198	0.98308
Beverages and tobacco products	-24.9483	-0.87849	0.151821	-0.00671856	0.0550841	-0.00662495	14.9331	-10.7001
Bovine meat products	-2.88825	0.155503	0.0753385	-0.00674161	0.0189833	-0.00126172	3.99041	1.34398
Public Administration; Defense; Education; Health	-82.7316	-1.09387	0.774043	-0.0074549	0.186217	-0.0335237	53.7222	-29.1839
Sugar cane; sugar beet	-0.971067	0.952858	0.0842293	-0.0103226	0.0180619	-0.000253949	1.8434	1.9169
Air transport	-68.9359	-16.2486	14.0073	-0.0122437	0.516223	-0.738335	56.4773	-14.9342
Wheat	-4.1101	-0.201507	0.132351	-0.0124949	0.0248114	-0.00115779	7.28305	3.11495
Paper products; publishing	-39.2698	-4.48959	3.07543	-0.0127397	0.249651	-0.0965998	16.5645	-23.9792
Sugar	-5.65272	0.070572	0.10243	-0.0127878	0.0228047	-0.000878712	1.89263	-3.57795
Leather products	-2.89811	-0.218843	0.118552	-0.0129924	0.0241012	-7.45732e-05	1.40089	-1.58647
Wearing apparel	-5.38429	0.277499	0.157872	-0.0139129	0.0856345	-0.00118553	2.89861	-1.97977
Dairy products	-7.71423	-0.333048	0.128187	-0.0156155	0.09131	-0.00163227	5.41252	-2.43251
Wool; silk-worm cocoons	-0.460962	0.168885	0.19258	-0.0199046	0.0260976	0.0198246	0.905171	0.831691
Crops nec	-1.76453	-4.0759	0.321746	-0.0207133	0.0312906	-0.00831542	2.84296	-2.67347
Animal products nec	-0.783322	0.186532	0.27444	-0.026273	0.0294951	0.00533826	1.52039	1.2066
Cereal grains nec	-6.1894	0.29033	0.302019	-0.033099	0.115191	-0.00249501	5.79257	0.275115
Fishing	-9.99034	-0.170565	0.426067	-0.0354677	0.159328	-0.0113275	10.1654	0.543077
Textiles	-12.3199	-2.26082	0.679248	-0.0428814	0.0886102	-0.0133512	8.94473	-4.92438
Plant-based fibers	-5.08898	-0.972087	0.423615	-0.0489082	0.195894	0.0176083	2.49244	-2.98042
Vegetables; fruit; nuts	-0.0699701	-0.880006	0.469067	-0.0569489	0.111347	-0.00291755	9.79568	9.36625
Food products nec	-9.31048	0.490758	0.595948	-0.0581773	0.186045	-0.0106028	17.2406	9.13411
Vegetable oils and fats	-3.92623	1.03464	0.67824	-0.0864611	0.192882	0.0020235	4.38026	2.27536
Oil seeds	-6.35323	2.18061	2.36994	-0.327254	-0.0849271	0.0235725	4.90695	2.71566

## Sheet: Figure1b
Figure 1b	Unit: Mt
Sectors	Emission intensity	Production input structure	Disposable income of China	Saving rate of China	Final consumption structure of China	Capital formation structure of China	Other factors	Total
Metallurgy	-395.575	-234.732	839.512	130.487	9.25468	-10.68	101.717	439.983
Nonmetal products	-168.46	33.3427	202.263	33.6547	13.2055	-20.8038	10.8198	104.021
Construction	-28.7572	-0.211709	45.9457	9.88744	-0.554133	-6.82732	0.176351	19.6591
Coal mining	-192.371	44.8582	192.45	7.39045	3.05981	-2.89773	25.2951	77.7844
General and specialist machinery	-31.4026	-4.23669	35.2751	6.0174	0.0751155	0.75344	3.30246	9.78421
Petroleum refining, coking, etc.	-80.7434	-29.2193	160.849	4.1002	6.09848	-1.00003	22.3172	82.4022
Transport and storage	-206.526	6.7984	341.438	2.70451	12.759	19.2403	15.8159	192.23
Transport equipment	-19.3053	-5.32674	19.5149	2.29116	0.881657	6.48979	1.03512	5.58059
Metal mining	-14.4105	13.1009	9.79537	1.47596	0.0998296	-0.0797097	-1.29187	8.69001
Nonmetal mining	-11.5863	10.3234	8.4358	1.31906	0.184907	-0.673569	0.0713838	8.07466
Metal products	-7.13224	-5.58122	10.6068	1.11743	0.287841	0.173514	3.29167	2.76376
Electrical equipment	-10.2855	-0.743898	8.30384	0.959621	0.171813	0.468464	1.66289	0.537225
Wholesale and retailing	-46.7139	18.3343	76.8045	0.896755	-3.81336	7.19611	16.8022	69.5066
Wood processing and furnishing	-5.77042	1.43684	5.4045	0.479503	-0.00385439	0.111391	0.397138	2.05509
Petroleum and gas	5.00879	-11.8302	26.547	0.341484	1.91497	-0.00712253	-1.54439	20.4306
Electronic equipment	-10.5668	3.42024	4.21784	0.276437	-0.0665753	0.171363	1.41814	-1.12933
Other manufacturing	4.28615	-0.802154	3.3244	0.15738	-0.439382	-0.478102	-0.762763	5.28553
Instrument and meter	-0.464818	-0.275741	0.59804	0.0380739	0.00562701	0.163815	-0.0740253	-0.00902933
Scientific research	-0.918425	1.40765	2.62099	-0.0386108	1.4748	1.42437	0.635684	6.60645
Leasing and commercial services	-1.33393	1.41616	5.91054	-0.227935	-0.433015	0.143487	0.442019	5.91732
Electricity and hot water production and supply	-1250.22	-709.568	2941.78	-0.484616	-91.1336	-12.1193	223.136	1101.39
Clothing, leather, fur, etc.	-6.08828	0.712982	3.60358	-0.488497	0.292737	0.0056806	1.98345	0.021658
Textile	-11.9924	-0.579343	8.47708	-0.955545	0.395847	-0.00590656	3.60915	-1.05109
Gas and water production and supply	-13.0607	3.49626	11.4476	-0.996166	0.431103	-0.235642	-0.0860299	0.996423
Hotel and restaurant	-1.18401	1.19144	8.19087	-1.02097	-0.856598	0.146247	0.252395	6.71938
Paper making, printing, stationery, etc.	-26.335	2.17501	21.7669	-1.36978	1.58956	1.49816	3.39135	2.71612
Chemical industry	-106.974	19.1439	115.469	-1.61673	2.99448	2.75414	20.1856	51.9567
Other services	-9.66421	-0.697854	62.9096	-7.40186	-7.46898	2.29289	1.91129	41.8809
Food processing and tobaccos	-46.7628	20.4661	43.7425	-7.61831	-0.525119	0.491297	4.8818	14.6755
Agriculture	-57.0933	-10.8855	94.6199	-12.7505	-1.92877	4.32498	3.96386	20.2506

## Sheet: Figure2
Figure 2	Unit: Mt
No.	Nation/region names	Changes in CO2 emissions
1	Australia	1.76643
2	New Zealand	-0.0244605
3	Rest of Oceania	0.0182245
4	Beijing	0.0347393
5	Tianjin	4.32425
6	Hebei	26.3326
7	Shanxi	13.5799
8	Inner Mongolia	4.74354
9	Liaoning	14.736
10	Jilin	1.58237
11	Heilongjiang	-5.4556
12	Shanghai	3.34198
13	Jiangsu	14.733
14	Zhejiang	1.93937
15	Anhui	2.76732
16	Fujian	-0.732758
17	Jiangxi	6.30222
18	Shandong	23.3738
19	Henan	19.5217
20	Hubei	7.29538
21	Hunan	3.57999
22	Guangdong	-0.254976
23	Guangxi	4.91012
24	Hainan	0.304761
25	Chongqing	4.35113
26	Sichuan	5.7466
27	Guizhou	-0.279253
28	Yunnan	5.56485
29	Shaanxi	1.73553
30	Gansu	3.49393
31	Qinghai	0.710564
32	Ningxia	2.27786
33	Xinjiang	-1.9357
34	Hong Kong	-0.121109
35	Japan	2.71838
36	South Korea	1.65751
37	Mongolia	0.0812622
38	Taiwan	1.92198
39	Rest of East Asia	0.133112
40	Cambodia	-0.000258874
41	Indonesia	0.27109
42	Lao People's Democratic Republic	0.00354708
43	Malaysia	0.394016
44	Philippines	0.151605
45	Singapore	0.0613304
46	Thailand	0.226955
47	Viet Nam	0.147058
48	Rest of Southeast Asia	0.0107861
49	Bangladesh	0.00364212
50	India	1.45026
51	Nepal	0.000135411
52	Pakistan	0.024882
53	Sri Lanka	0.00260554
54	Rest of South Asia	-2.91786e-05
55	Canada	0.529242
56	United States of America	1.30682
57	Mexico	0.179213
58	Rest of North America	-0.000798844
59	Argentina	-0.196796
60	Bolivia	0.00718897
61	Brazil	0.384813
62	Chile	0.48301
63	Colombia	0.0330615
64	Ecuador	0.00386571
65	Paraguay	-0.000513813
66	Peru	0.0738199
67	Uruguay	-0.0128219
68	Venezuela	0.08085
69	Rest of South America	0.00063932
70	Costa Rica	0.00480941
71	Guatemala	0.00179664
72	Honduras	0.00657407
73	Nicaragua	0.00092099
74	Panama	0.0090419
75	El Salvador	0.000615625
76	Rest of Central America	4.26763e-05
77	Caribbean	0.0889765
78	Austria	0.0369728
79	Belgium	0.059529
80	Cyprus	0.00340199
81	Czech Republic	0.061085
82	Denmark	0.0101055
83	Estonia	0.00459797
84	Finland	0.0179721
85	France	0.113352
86	Germany	0.728319
87	Greece	0.115809
88	Hungary	0.0175252
89	Ireland	0.00692431
90	Italy	0.183576
91	Latvia	0.00230978
92	Lithuania	0.00190292
93	Luxembourg	0.00612839
94	Malta	0.00151046
95	Netherlands	0.0575581
96	Poland	0.0997845
97	Portugal	0.00761742
98	Slovakia	0.0214391
99	Slovenia	0.00774164
100	Spain	0.141766
101	Sweden	0.0370709
102	United Kingdom	0.172539
103	Switzerland	0.0282258
104	Norway	0.0361664
105	Rest of EFTA	0.00311739
106	Albania	0.00224508
107	Bulgaria	0.020521
108	Belarus	0.00520572
109	Croatia	0.00395074
110	Romania	0.0224369
111	Russian Federation	0.769275
112	Ukraine	0.245315
113	Rest of Eastern Europe	0.000108015
114	Rest of Europe	0.0357808
115	Kazakhstan	0.687998
116	Kyrgyzstan，Rest of Former Soviet	0.00126576
117	Union	-0.0636476
118	Armenia	0.00252973
119	Azerbaijan	0.00396037
120	Georgia	0.00128802
121	Bahrain	0.0281522
122	Iran	0.125789
123	Israel	0.0226744
124	Kuwait	0.0133587
125	Oman	0.0444196
126	Qatar	-0.000853059
127	Saudi Arabia	0.0203879
128	Turkey	0.0573649
129	United Arab Emirates	0.00813833
130	Rest of Western Asia	0.0289872
131	Egypt	0.0543426
132	Morocco	0.00577981
133	Tunisia	0.00114653
134	Rest of North Africa	0.0108499
135	Cameroon	0.00160538
136	Cote d'Ivoire	0.000313015
137	Ghana	0.00417773
138	Nigeria	0.00928807
139	Senegal	0.00151477
140	Rest of Western Africa	0.00796463
141	Central Africa	0.0150766
142	South Central Africa	0.0185111
143	Ethiopia	-0.00112045
144	Kenya	0.00120247
145	Madagascar	0.000846357
146	Malawi	-5.8123e-05
147	Mauritius	-0.00142595
148	Mozambique	0.00157137
149	Tanzania	0.00250316
150	Uganda	0.000151888
151	Zambia	0.0165299
152	Zimbabwe	0.00504727
153	Rest of Eastern Africa	0.00880339
154	Botswana	0.0029884
155	Namibia	0.00122925
156	South Africa	1.90403
157	Rest of South African Customs Union	0.000196824
158	Rest of the World	6.17379e-05

## Sheet: Figure3
Figure 3	Unit: Mt
No.	Nation/region names	Changes in CO2 emissions
1	Australia	-2.49664
2	New Zealand	0.139581
3	Rest of Oceania	-0.0355282
4	Beijing	0.956818
5	Tianjin	-0.830925
6	Hebei	-34.2118
7	Shanxi	-6.30219
8	Inner Mongolia	9.62236
9	Liaoning	-24.1495
10	Jilin	5.65964
11	Heilongjiang	21.442
12	Shanghai	-6.4392
13	Jiangsu	-26.9718
14	Zhejiang	-0.212357
15	Anhui	-13.2325
16	Fujian	0.79606
17	Jiangxi	-9.61432
18	Shandong	-15.3918
19	Henan	-4.32058
20	Hubei	-4.84837
21	Hunan	-2.65334
22	Guangdong	7.18544
23	Guangxi	-7.56165
24	Hainan	0.68825
25	Chongqing	-9.84643
26	Sichuan	-6.25701
27	Guizhou	-4.09366
28	Yunnan	-7.92821
29	Shaanxi	1.81445
30	Gansu	-6.72581
31	Qinghai	0.840177
32	Ningxia	-12.2508
33	Xinjiang	1.83868
34	Hong Kong	0.282646
35	Japan	-4.05576
36	South Korea	-2.93918
37	Mongolia	-0.129948
38	Taiwan	-2.78427
39	Rest of East Asia	-0.179494
40	Brunei Darussalam	-0.00117217
41	Cambodia	0.00108274
42	Indonesia	-0.293384
43	Lao People's Democratic Republic	-0.0121386
44	Malaysia	-0.461313
45	Philippines	-0.181059
46	Singapore	-0.00041294
47	Thailand	-0.131692
48	Viet Nam	-0.26273
49	Rest of Southeast Asia	-0.0203773
50	Bangladesh	-0.0138677
51	India	-2.77856
52	Nepal	-0.000101363
53	Pakistan	-0.0496053
54	Sri Lanka	-0.00337712
55	Rest of South Asia	0.00176655
56	Canada	-1.0232
57	United States of America	-1.60233
58	Mexico	-0.385435
59	Rest of North America	0.00180966
60	Argentina	0.269403
61	Bolivia	-0.0181019
62	Brazil	-0.639386
63	Chile	-0.999922
64	Colombia	-0.0606817
65	Ecuador	-0.00683323
66	Paraguay	0.000856553
67	Peru	-0.15257
68	Uruguay	0.0324225
69	Venezuela	-0.0729201
70	Rest of South America	-0.00180687
71	Costa Rica	-0.00109817
72	Guatemala	-0.00279286
73	Honduras	-0.0151873
74	Nicaragua	-0.00152891
75	Panama	-0.0150299
76	El Salvador	-0.000338403
77	Rest of Central America	-5.23033e-05
78	Dominican Republic	-0.0450027
79	Jamaica	-0.00212399
80	Puerto Rico	-0.0041426
81	Trinidad and Tobago	-0.0271356
82	Caribbean	-0.0391104
83	Austria	-0.0639823
84	Belgium	-0.0917162
85	Cyprus	-0.0042611
86	Czech Republic	-0.116472
87	Denmark	-0.00170537
88	Estonia	-0.0057718
89	Finland	-0.0206523
90	France	-0.158418
91	Germany	-1.32504
92	Greece	-0.169538
93	Hungary	-0.0289752
94	Ireland	0.0222899
95	Italy	-0.288083
96	Latvia	-0.00400572
97	Lithuania	-0.00321115
98	Luxembourg	-0.00571346
99	Malta	-0.00272422
100	Netherlands	-0.0677413
101	Poland	-0.168118
102	Portugal	-0.0132257
103	Slovakia	-0.0531153
104	Slovenia	-0.0132395
105	Spain	-0.145392
106	Sweden	-0.0646975
107	United Kingdom	-0.279181
108	Switzerland	-0.0444084
109	Norway	-0.0516348
110	Rest of EFTA	-0.0052811
111	Albania	-0.00208486
112	Bulgaria	-0.0322176
113	Belarus	-0.00957949
114	Croatia	-0.00685586
115	Romania	-0.04577
116	Russian Federation	-1.53826
117	Ukraine	-0.566206
118	Rest of Eastern Europe	-0.000112945
119	Rest of Europe	-0.0853526
120	Kazakhstan	-1.449
121	Kyrgyzstan	-0.00355872
122	Rest of Former Soviet Union	0.185856
123	Armenia	-0.0021365
124	Azerbaijan	-0.00779805
125	Georgia	-0.00256628
126	Bahrain	-0.0617163
127	Iran	-0.167861
128	Israel	-0.0239677
129	Jordan	0.00154729
130	Kuwait	0.0125547
131	Oman	-0.0778651
132	Qatar	0.0458315
133	Saudi Arabia	0.0178863
134	Turkey	-0.0924134
135	United Arab Emirates	-0.00123618
136	Rest of Western Asia	-0.0251672
137	Egypt	-0.0888491
138	Morocco	0.0041031
139	Tunisia	0.000317286
140	Rest of North Africa	-0.0109325
141	Benin	-0.000490744
142	Burkina Faso	-0.0010721
143	Cameroon	-0.00342487
144	Cote d'Ivoire	0.000766595
145	Ghana	-0.00856017
146	Guinea	-0.000546694
147	Nigeria	-0.0132808
148	Senegal	-0.0101729
149	Togo	-0.00119601
150	Rest of Western Africa	-0.019208
151	Central Africa	-0.0399264
152	South Central Africa	-0.0176534
153	Ethiopia	0.00302527
154	Kenya	-0.00285106
155	Madagascar	-0.00213924
156	Malawi	0.000279701
157	Mauritius	0.00334762
158	Mozambique	-0.00373117
159	Rwanda	-0.000754806
160	Tanzania	-0.0048025
161	Uganda	-3.3834e-06
162	Zambia	-0.0486889
163	Zimbabwe	-0.00978637
164	Rest of Eastern Africa	-0.00979679
165	Botswana	-0.00647647
166	Namibia	-0.00111394
167	South Africa	-3.88586
168	Rest of South African Customs Union	-0.000269576
169	Rest of the World	-0.000124511

## Sheet: Figure4a
Figure 4a	Unit: Mt/USD
No.	Nation/region names	Agricultural products	Fossil fuels	Minerals	Foods	Textiles and clothes	Wood and paper products	Petrochemicals and nonmetal products	Metals and metal products	Machinery and equipment	Other products	Utilities	Construction	Trade and services	Total
1	United States of America	2.681e-10	2.37109e-12	1.37188e-14	4.63408e-10	3.27473e-11	6.9087e-11	3.57838e-10	9.86022e-12	4.70819e-10	2.62839e-11	1.10089e-11	1.32539e-13	9.1763e-10	2.6293e-09
2	South Korea	4.08582e-12	2.10599e-16	1.65365e-15	8.5937e-11	1.2336e-10	1.15988e-11	7.71255e-10	1.57692e-11	7.73289e-10	6.9071e-12	1.46414e-13	1.40504e-12	1.75251e-10	1.96901e-09
3	Hong Kong	3.74882e-13	4.85939e-16	2.48247e-17	2.0718e-11	2.82458e-10	1.55813e-11	6.13128e-11	1.93993e-12	3.49769e-11	2.55345e-11	2.93761e-11	1.05349e-14	1.35813e-09	1.83042e-09
4	Taiwan	2.72928e-12	9.52238e-19	2.36907e-16	1.9753e-11	1.09127e-10	1.10713e-11	4.96302e-10	1.25886e-11	8.40954e-10	1.30661e-11	6.5154e-14	2.2954e-13	1.5062e-10	1.65651e-09
5	Japan	7.5031e-13	1.67154e-18	1.21223e-15	2.15903e-11	3.46133e-11	2.26983e-11	3.09709e-10	1.6942e-11	7.27597e-10	3.18738e-11	5.78178e-14	1.14076e-12	2.0021e-10	1.36718e-09
6	India	1.79503e-10	1.38809e-14	1.02067e-13	1.50039e-10	4.08951e-11	6.97145e-13	7.46977e-11	3.31025e-12	2.82723e-11	2.7984e-11	1.83738e-12	7.70752e-14	4.26973e-10	9.34401e-10
7	Germany	1.9924e-12	2.96569e-16	4.1222e-16	2.56697e-11	1.2719e-11	5.53472e-12	7.65076e-11	8.55504e-12	5.30234e-10	3.37192e-12	2.24603e-12	1.09895e-12	1.52792e-10	8.20722e-10
8	Malaysia	1.62744e-12	9.5346e-16	7.1102e-15	3.24671e-10	4.33995e-12	2.02685e-12	2.0206e-10	2.29446e-12	1.77553e-10	6.69774e-12	3.99625e-13	3.54613e-13	9.48233e-11	8.16856e-10
9	Russian Federation	1.2371e-11	2.04232e-11	3.18085e-14	1.63374e-10	1.06406e-12	5.6845e-11	3.31081e-10	9.96195e-13	1.07922e-11	3.81688e-13	4.31104e-11	8.15878e-13	8.32577e-11	7.24544e-10
10	Singapore	1.43314e-13	1.04493e-17	6.09048e-17	2.56072e-11	2.92358e-12	8.51231e-13	1.28699e-10	1.13432e-12	1.00595e-10	1.27898e-12	2.585e-13	5.38943e-14	4.15832e-10	6.77377e-10
11	Thailand	7.65721e-11	3.65362e-18	4.95055e-16	1.31644e-10	3.17097e-11	6.1217e-12	1.61828e-10	1.31521e-12	1.2594e-10	4.7524e-12	2.21214e-12	1.66028e-13	1.19856e-10	6.62118e-10
12	Iran	3.96985e-12	6.23787e-14	2.01617e-14	6.30969e-12	4.02045e-12	5.95206e-14	3.07837e-10	1.46239e-13	9.65968e-13	1.19179e-12	1.42832e-11	4.70622e-13	2.86934e-10	6.26271e-10
13	Australia	1.58441e-10	1.8122e-11	9.91315e-14	6.83982e-11	4.87398e-12	3.43663e-12	2.41561e-11	1.6772e-12	9.74647e-12	1.51834e-12	7.17079e-13	4.80469e-16	2.65345e-10	5.56532e-10
14	Canada	3.9705e-11	1.38576e-12	4.74921e-14	8.74956e-11	1.67215e-12	4.0848e-11	2.79974e-11	7.96491e-13	1.96933e-11	1.08737e-12	1.00955e-11	1.18019e-14	1.43225e-10	3.74061e-10
15	Indonesia	8.56372e-12	9.47515e-12	1.42434e-14	1.25209e-10	1.5309e-11	2.12087e-11	8.62877e-11	2.84173e-13	2.24886e-11	7.9009e-12	1.44761e-13	5.39447e-14	2.57864e-11	3.22727e-10
16	France	1.11318e-11	1.47669e-18	6.36381e-17	8.465e-11	1.49458e-11	1.37524e-12	2.39822e-11	1.4135e-12	7.26103e-11	2.74205e-12	2.12293e-13	1.38767e-13	1.02901e-10	3.16103e-10
17	South Africa	1.73436e-11	1.33986e-11	1.67391e-13	1.11095e-11	8.51328e-12	4.13487e-12	1.54108e-11	5.83296e-13	2.39337e-12	3.01962e-12	4.69051e-11	1.71349e-15	1.60398e-10	2.83379e-10
18	Rest of East Asia	1.65919e-12	6.76528e-12	4.67434e-15	1.82922e-11	1.08573e-10	5.70316e-13	9.15253e-12	5.06359e-13	2.25958e-12	2.17415e-12	4.59074e-12	3.42707e-14	1.19221e-10	2.73803e-10
19	Viet Nam	1.1297e-11	3.48809e-12	5.35044e-15	8.47767e-11	6.47806e-11	1.98616e-12	2.0234e-11	4.4557e-13	4.52376e-11	2.36805e-12	7.25509e-13	7.7932e-14	2.34396e-11	2.58862e-10
20	United Kingdom	6.57493e-12	7.38486e-17	3.26854e-17	1.52478e-11	3.22615e-12	5.6157e-12	1.83835e-11	1.19528e-12	8.43106e-11	2.36389e-12	6.30346e-13	2.18181e-14	9.96583e-11	2.37228e-10
21	Venezuela	7.27453e-15	3.12229e-16	6.05962e-15	1.1382e-13	1.09128e-12	9.12629e-15	2.28754e-10	3.93556e-14	4.46398e-14	2.49349e-14	6.15843e-14	2.84471e-16	4.26408e-12	2.34416e-10
22	Rest of Former Soviet Union	5.38336e-11	1.14806e-13	1.16809e-15	1.18483e-11	3.61425e-12	3.03245e-14	2.2051e-11	6.43548e-15	8.49172e-14	5.47064e-13	2.12085e-11	1.17462e-13	1.18318e-10	2.31776e-10
23	New Zealand	1.35325e-11	2.2123e-13	2.61609e-16	1.94744e-10	1.48856e-12	1.92259e-12	1.4307e-12	1.92719e-14	3.85832e-13	3.93815e-14	3.64727e-15	1.18897e-15	1.50543e-11	2.28844e-10
24	Saudi Arabia	3.37646e-14	4.96139e-17	1.51892e-15	3.4551e-13	9.46613e-13	5.00417e-14	1.21262e-10	1.41985e-14	1.20169e-13	1.64556e-13	3.17439e-13	1.05898e-13	9.06978e-11	2.1406e-10
25	Italy	1.74788e-12	6.38604e-19	3.16213e-16	1.61356e-11	4.62042e-11	2.42021e-12	1.31269e-11	1.01566e-12	4.81664e-11	8.74635e-12	7.8119e-14	7.39686e-14	6.75287e-11	2.05244e-10
26	Spain	7.50638e-12	1.51921e-16	1.44868e-15	2.90775e-11	1.6199e-11	1.4272e-12	1.36921e-11	7.77539e-13	1.04844e-11	9.81425e-13	1.18756e-12	1.41495e-13	1.13058e-10	1.94534e-10
27	Qatar	1.41876e-14	5.3166e-16	3.3581e-16	1.02271e-13	1.22778e-13	5.966e-15	1.28054e-10	3.09051e-15	6.6146e-14	8.69963e-14	6.31915e-13	4.09307e-14	6.15062e-11	1.90636e-10
28	Kazakhstan	1.06109e-12	1.05566e-13	2.12841e-14	1.33779e-12	1.31453e-12	6.41788e-15	1.54996e-10	7.88009e-13	1.54121e-13	1.01956e-13	2.56019e-12	5.25354e-15	1.07743e-11	1.73227e-10
29	Brazil	2.41594e-11	1.69521e-16	5.34553e-14	7.15345e-11	1.14833e-11	1.20162e-11	5.30241e-12	1.33612e-13	9.67045e-12	6.51999e-13	6.37213e-13	3.39447e-17	3.33834e-11	1.69026e-10
30	Ireland	1.54758e-12	1.72882e-18	1.45189e-16	8.8691e-12	4.08333e-14	3.06986e-13	2.279e-12	3.49787e-14	7.14828e-12	1.62982e-13	2.19531e-14	1.32109e-15	1.48196e-10	1.68609e-10
31	United Arab Emirates	2.10909e-14	1.06747e-17	3.63723e-16	3.86175e-12	4.33978e-13	1.16374e-13	2.06026e-11	2.27641e-14	3.76402e-13	2.2968e-13	5.65213e-13	2.27142e-13	1.16762e-10	1.4322e-10
32	Turkey	1.87871e-12	3.57611e-17	4.15853e-15	7.06736e-12	1.14647e-11	1.56954e-13	6.54009e-12	3.3718e-13	2.40178e-12	1.31112e-12	3.01868e-12	1.38479e-14	1.05227e-10	1.39421e-10
33	Netherlands	2.82185e-12	3.26313e-19	1.96956e-17	1.36453e-11	2.5417e-13	1.26991e-12	8.37373e-12	4.89738e-13	4.14278e-12	2.13834e-13	3.4889e-12	2.58915e-14	9.98196e-11	1.34546e-10
34	Mexico	2.78144e-11	4.12286e-16	1.33718e-14	5.61627e-12	2.31021e-12	1.75846e-12	9.00161e-12	2.42274e-13	2.67586e-11	2.77857e-13	1.23874e-12	2.02164e-14	5.92975e-11	1.3435e-10
35	Belgium	3.77501e-12	6.50452e-20	1.46554e-15	5.61485e-12	2.04793e-12	1.65211e-12	2.70397e-11	6.18032e-13	2.47828e-11	1.58444e-11	7.30934e-14	8.20391e-14	3.40984e-11	1.1563e-10
36	Finland	5.78306e-12	3.51495e-19	7.7279e-16	3.81806e-12	9.49382e-13	8.44409e-12	1.92789e-12	7.36066e-13	8.29843e-12	4.08847e-14	3.31341e-14	4.92974e-15	7.99608e-11	1.09998e-10
37	Switzerland	4.6509e-14	4.8411e-18	1.98277e-16	4.20393e-12	3.55764e-12	2.7284e-13	7.63616e-12	4.42507e-13	2.93856e-11	2.04779e-12	2.98375e-13	8.06354e-15	6.17563e-11	1.09656e-10
38	Argentina	1.77046e-11	2.28123e-17	2.4478e-16	6.40768e-11	6.83947e-12	4.01246e-13	2.45714e-12	8.58427e-15	3.18664e-13	7.29305e-14	5.1585e-13	3.60925e-15	1.50524e-11	1.07452e-10
39	Philippines	2.87556e-12	1.39187e-13	4.52698e-15	7.86896e-12	3.72919e-12	6.0571e-13	4.73393e-12	2.79479e-13	6.06715e-11	1.20953e-12	1.1179e-14	1.59088e-14	2.34773e-11	1.05622e-10
40	Egypt	6.18874e-12	3.29259e-16	3.47514e-15	1.2202e-12	3.57941e-12	1.15946e-13	3.6751e-12	2.20903e-14	3.31608e-13	7.18949e-14	2.17067e-13	1.45073e-13	7.8318e-11	9.3889e-11
41	Denmark	6.35549e-12	5.21805e-20	7.10979e-18	2.16354e-11	2.09306e-12	9.19082e-14	2.59711e-12	5.30953e-13	4.57976e-12	5.50584e-14	6.12477e-14	1.15683e-13	4.97066e-11	8.78223e-11
42	Ukraine	3.74901e-13	4.60092e-15	2.55146e-14	1.48646e-11	5.06308e-13	1.09972e-13	1.06333e-11	5.27135e-14	2.35011e-12	1.68363e-13	4.37568e-13	4.07403e-14	5.21978e-11	8.17664e-11
43	Sweden	1.39499e-13	9.53314e-19	7.08759e-16	1.56598e-12	1.99343e-13	3.32529e-12	3.87305e-12	6.63795e-13	1.43077e-11	2.09992e-13	1.33177e-13	3.95074e-14	5.34553e-11	7.79133e-11
44	Norway	1.67165e-12	9.14577e-17	3.84462e-16	2.14303e-11	9.65312e-14	3.50363e-13	8.04711e-12	2.04081e-13	4.30774e-12	6.47955e-14	2.79052e-13	4.06517e-15	4.09814e-11	7.74376e-11
45	Rest of Western Asia	1.09535e-12	3.1877e-15	1.22534e-16	1.83854e-12	6.93949e-13	2.48575e-14	3.17765e-12	2.68875e-14	1.29395e-13	1.81811e-13	1.11694e-12	1.43785e-14	6.25571e-11	7.08602e-11
46	Chile	5.02783e-12	4.01151e-19	3.44842e-14	2.89683e-11	2.40779e-13	1.48393e-11	1.95896e-12	8.63909e-13	1.90435e-13	9.95139e-15	4.14318e-15	7.00045e-16	1.31118e-11	6.52507e-11
47	Kuwait	7.25401e-14	2.95053e-17	4.18507e-16	1.0321e-14	1.51741e-14	8.75673e-15	5.2731e-11	1.5749e-15	4.48497e-15	4.53892e-15	1.1966e-13	1.21428e-15	1.12691e-11	6.42389e-11
48	Peru	9.88229e-13	9.46076e-16	1.09561e-14	4.81538e-11	3.93628e-13	8.07286e-14	7.67673e-13	3.77249e-14	2.94852e-14	5.18161e-14	5.00125e-16	1.7577e-16	6.97179e-12	5.74874e-11
49	Morocco	4.45026e-13	2.32934e-21	2.65063e-16	1.58017e-12	2.77253e-12	2.24523e-14	2.10147e-13	1.46231e-14	1.28572e-12	7.91924e-14	7.46668e-13	5.14578e-15	4.76562e-11	5.48182e-11
50	Caribbean	1.24219e-13	1.00706e-16	2.42856e-16	8.18238e-12	1.6246e-12	4.50128e-14	3.82511e-12	1.22837e-13	1.1164e-13	3.16713e-13	3.56334e-14	6.26142e-14	3.9292e-11	5.37431e-11
51	Israel	9.03094e-13	2.35127e-19	5.15606e-16	2.67445e-12	2.83317e-13	4.21116e-14	6.81928e-12	4.71453e-13	4.3502e-12	9.4372e-12	8.16453e-13	3.43364e-14	2.62731e-11	5.21055e-11
52	Austria	3.76823e-15	5.34191e-20	1.4443e-18	1.51769e-12	1.21166e-12	5.04447e-13	3.81915e-12	4.48994e-13	1.41624e-11	4.23987e-13	6.0941e-14	3.8612e-15	2.53114e-11	4.74683e-11
53	Oman	1.12092e-14	5.47465e-17	2.81685e-15	4.71394e-13	7.37836e-14	1.29164e-14	3.12287e-11	1.80342e-14	7.18407e-14	4.20076e-14	2.09349e-13	3.13593e-15	1.36626e-11	4.58078e-11
54	Slovakia	1.98686e-14	5.3967e-20	2.91105e-20	2.98008e-14	5.68846e-13	2.60982e-14	2.36389e-13	5.83096e-14	4.1187e-11	9.28383e-14	3.67159e-14	1.00675e-15	2.55639e-12	4.48132e-11
55	Hungary	4.11118e-13	1.14684e-18	3.61434e-19	2.69696e-13	3.71829e-13	1.05825e-13	8.95103e-13	1.31858e-13	1.7862e-11	6.27855e-14	2.6172e-13	2.27347e-15	2.16217e-11	4.19959e-11
56	Rest of Europe	1.28833e-12	4.80475e-15	8.90699e-17	3.26208e-12	8.68611e-13	1.56609e-13	9.91101e-13	7.05866e-14	2.5763e-12	1.54949e-13	5.66729e-12	7.98917e-14	2.41849e-11	3.93055e-11
57	Pakistan	6.51628e-12	1.7521e-16	7.5594e-16	6.89282e-12	1.52944e-11	1.07747e-14	2.14658e-12	1.09184e-13	1.15012e-13	1.68903e-13	3.76098e-15	2.25401e-14	7.76042e-12	3.90416e-11
58	Rest of Southeast Asia	6.32888e-13	1.68498e-15	2.04133e-15	6.49759e-13	7.65542e-13	3.06882e-13	6.58775e-12	1.34528e-14	5.8467e-13	2.4618e-11	1.15232e-12	6.85268e-16	5.55139e-13	3.58708e-11
59	Mongolia	8.81379e-13	2.04823e-11	1.14409e-14	8.98322e-13	4.62965e-12	5.76183e-14	1.02074e-12	1.11888e-14	1.77417e-14	4.34383e-15	4.83644e-14	1.07049e-15	3.58351e-12	3.16477e-11
60	Bulgaria	1.65133e-14	1.05509e-15	2.32039e-16	7.01043e-13	4.95802e-13	6.1224e-14	5.51698e-13	4.96973e-14	8.11393e-13	6.25144e-14	1.65706e-12	6.20285e-15	2.13617e-11	2.57761e-11
61	Portugal	8.252e-14	1.30343e-20	4.01101e-16	1.99152e-12	1.11922e-12	8.29418e-13	6.40657e-13	4.34786e-14	3.42951e-12	9.17574e-15	2.59804e-14	4.77458e-15	1.70557e-11	2.52323e-11
62	Rest of Oceania	1.33933e-12	7.43757e-15	1.71649e-18	2.59697e-12	1.21761e-13	5.05917e-13	8.89321e-12	1.17558e-14	2.43268e-13	8.76908e-14	2.16197e-12	4.28165e-15	8.46377e-12	2.44374e-11
63	Bangladesh	4.04757e-12	1.1927e-20	2.19614e-17	2.24843e-13	1.13529e-11	6.45182e-15	1.62398e-12	2.62171e-15	1.81521e-13	4.16717e-12	9.39313e-17	3.79548e-15	2.65669e-12	2.42677e-11
64	Poland	9.65507e-13	3.133e-15	1.38349e-16	5.57474e-12	2.96566e-13	3.76698e-13	4.99498e-12	4.22573e-13	4.25846e-12	6.15966e-14	4.70188e-13	1.75137e-14	6.41388e-12	2.3856e-11
65	Czech Republic	7.66547e-13	3.57864e-15	1.25648e-19	1.17562e-12	4.48142e-13	3.58339e-13	1.82311e-12	4.12358e-13	9.72181e-12	6.21118e-13	3.29922e-13	3.00145e-16	5.20688e-12	2.08677e-11
66	Tunisia	7.52021e-14	4.49573e-16	7.53659e-18	3.90587e-13	1.21813e-12	1.75003e-14	1.86087e-12	1.79401e-15	1.90778e-13	4.44302e-14	2.07569e-13	1.77738e-14	1.6139e-11	2.01641e-11
67	Belarus	2.57457e-14	5.20483e-15	2.99211e-19	2.7125e-13	4.98742e-13	4.69045e-15	1.13207e-11	3.836e-15	8.89235e-13	1.04651e-13	1.25278e-12	9.21005e-15	4.15424e-12	1.85403e-11
68	Jordan	6.18376e-14	1.6135e-16	6.10166e-18	1.32637e-13	2.86251e-13	1.36826e-14	4.5051e-12	4.79867e-15	2.87228e-14	5.83346e-14	6.11633e-14	2.04175e-14	1.29005e-11	1.80736e-11
69	Luxembourg	3.21503e-16	4.16121e-20	4.87513e-22	1.58124e-14	2.43604e-13	1.48874e-15	2.27546e-13	5.31531e-14	3.63394e-13	1.26e-15	8.11737e-15	3.19541e-15	1.46704e-11	1.55883e-11
70	Zimbabwe	7.84274e-12	2.87028e-19	1.01306e-15	1.57159e-13	1.67924e-13	1.10163e-14	3.00414e-15	1.5596e-15	2.03152e-14	3.15165e-14	1.56881e-12	1.18474e-14	5.60262e-12	1.54195e-11
71	Bahrain	9.10475e-14	9.88821e-22	3.28615e-16	8.68151e-15	9.84905e-15	8.001e-15	5.32241e-12	1.71618e-14	8.63223e-14	1.07204e-14	1.7102e-13	2.07846e-14	9.17871e-12	1.4925e-11
72	Greece	1.48812e-12	4.08788e-18	5.61258e-16	1.72229e-12	3.55406e-13	2.60256e-13	1.83704e-13	2.521e-14	1.55884e-13	1.17708e-14	6.89949e-14	5.80755e-15	8.74361e-12	1.30216e-11
73	Panama	4.08652e-14	7.50263e-20	1.70502e-21	2.4847e-13	4.49426e-13	1.56071e-14	1.20251e-14	3.1282e-15	2.15111e-14	2.41786e-14	1.8697e-14	2.20337e-16	1.21565e-11	1.29906e-11
74	Cambodia	1.7422e-13	7.06188e-22	4.44923e-19	1.06018e-13	4.55611e-12	5.31736e-14	7.87767e-13	8.40812e-14	7.04555e-14	8.78282e-13	4.11686e-15	2.73644e-15	6.02225e-12	1.27392e-11
75	Rest of North Africa	3.98083e-14	7.34978e-15	3.04212e-17	4.79322e-13	2.89376e-13	1.63619e-14	4.5134e-12	1.45937e-14	1.73435e-13	9.97042e-14	1.87857e-13	3.73696e-14	5.96514e-12	1.18237e-11
76	Kenya	1.65686e-13	4.48648e-20	1.55155e-16	4.03103e-13	6.76614e-13	7.38342e-15	1.55177e-13	4.29353e-15	2.0026e-14	2.82512e-14	2.5433e-14	2.35688e-16	9.01278e-12	1.04991e-11
77	Dominican Republic	1.70888e-14	8.16752e-22	7.01597e-16	2.40277e-13	1.86453e-13	1.06478e-13	7.32377e-14	1.76794e-14	2.04378e-13	8.08019e-15	9.69519e-15	3.63878e-16	9.59748e-12	1.04619e-11
78	Rest of EFTA	4.49576e-14	2.16984e-15	4.6228e-18	3.19384e-12	5.35762e-14	8.6933e-15	1.62502e-13	1.22157e-14	5.13759e-13	4.76896e-14	7.46837e-15	2.77704e-16	6.31329e-12	1.03605e-11
79	Jamaica	3.15911e-14	1.43133e-19	1.62362e-22	2.02289e-13	3.09903e-14	7.48807e-15	6.1177e-14	1.66436e-15	6.48762e-15	1.20661e-14	2.32754e-14	2.4714e-16	9.81873e-12	1.0196e-11
80	Rest of Western Africa	2.30914e-12	2.38127e-16	5.11827e-15	2.7736e-13	5.09177e-13	1.00455e-14	2.30739e-13	2.02027e-15	1.06825e-14	3.58964e-14	6.09586e-14	8.32337e-15	5.94614e-12	9.40584e-12
81	Uruguay	2.08378e-12	2.96113e-22	2.1969e-17	2.42057e-12	9.91792e-13	1.18529e-12	5.64433e-14	1.19638e-15	3.21527e-15	1.07652e-14	8.9093e-15	4.89291e-17	2.53425e-12	9.29628e-12
82	Rest of South Asia	6.04609e-14	2.71234e-18	1.26593e-18	5.43258e-14	1.21706e-13	6.75736e-15	1.37658e-13	3.80318e-15	8.45332e-14	2.97815e-14	1.14125e-12	6.91204e-15	6.97192e-12	8.61911e-12
83	Cyprus	1.44174e-16	1.60475e-20	1.13278e-18	6.62474e-14	3.76166e-15	1.31854e-14	1.56371e-14	1.11515e-15	1.76619e-15	5.36209e-16	1.49822e-16	1.55132e-15	8.45072e-12	8.55482e-12
84	Mauritius	9.00166e-15	4.53618e-22	2.95578e-21	1.52264e-13	8.45171e-14	5.9207e-15	1.91991e-14	4.09823e-16	2.36147e-14	6.7625e-14	2.36624e-14	1.26297e-15	8.10719e-12	8.49466e-12
85	Puerto Rico	2.35701e-12	1.97154e-17	1.31737e-16	1.24134e-12	1.19618e-13	2.32794e-13	8.20632e-13	9.93682e-14	1.05365e-12	5.2444e-14	3.27833e-15	7.28647e-16	2.2912e-12	8.27221e-12
86	Ecuador	1.45574e-13	8.64776e-15	2.20353e-18	4.57392e-12	6.49899e-14	9.90413e-14	1.08255e-13	2.00321e-14	2.24576e-14	1.50052e-13	1.0038e-14	1.42667e-16	3.0444e-12	8.24755e-12
87	Colombia	2.75838e-14	1.86044e-13	4.87058e-19	3.11353e-13	1.50344e-12	3.84735e-15	2.67878e-13	1.90383e-14	2.11629e-14	9.72089e-15	3.86473e-13	2.09894e-16	5.31433e-12	8.05108e-12
88	Tanzania	1.72667e-12	1.63673e-16	3.61428e-16	3.16879e-13	2.15347e-13	7.17322e-15	2.19002e-13	3.91532e-15	2.05428e-14	6.19986e-14	1.26018e-14	1.70266e-15	4.76689e-12	7.35325e-12
89	Costa Rica	9.34043e-14	7.63016e-19	2.34303e-21	6.13247e-13	5.32102e-13	1.54348e-14	7.69828e-14	4.96388e-15	1.18597e-12	1.65553e-13	7.35397e-14	1.61828e-16	4.37736e-12	7.13872e-12
90	Central Africa	1.81212e-13	1.82654e-15	1.14159e-15	6.94064e-14	5.29744e-14	1.89333e-13	1.00565e-13	8.15173e-14	7.83516e-15	1.40742e-14	5.70577e-14	6.9135e-15	6.32632e-12	7.09017e-12
91	Romania	5.92032e-14	2.01708e-17	2.10454e-16	1.41882e-13	1.02566e-12	1.1941e-13	1.46419e-12	2.39385e-14	2.28276e-12	5.81591e-15	3.67154e-14	1.35388e-15	1.50573e-12	6.66688e-12
92	Kyrgyzstan	5.11285e-13	1.45215e-16	8.43392e-17	1.47187e-13	1.1164e-12	9.69488e-16	1.08731e-13	4.7637e-15	3.73961e-14	1.94614e-14	2.10112e-13	4.59581e-15	4.46742e-12	6.62855e-12
93	Rest of North America	1.65611e-15	1.10295e-15	1.37941e-20	2.34289e-12	2.05901e-14	2.00284e-15	8.08024e-14	2.54934e-16	1.17866e-14	7.62539e-15	2.0307e-14	4.72307e-15	4.08051e-12	6.57425e-12
94	Albania	2.83164e-14	3.0826e-20	1.75935e-16	7.00963e-14	1.65325e-13	3.54923e-15	1.7229e-14	2.65041e-15	1.30301e-15	1.26438e-15	2.51612e-15	2.21246e-15	5.59069e-12	5.88533e-12
95	Ghana	2.72801e-13	2.71043e-18	5.87822e-16	1.23274e-12	1.18624e-13	1.69023e-14	5.27777e-14	2.24403e-15	1.57485e-14	5.04356e-14	4.83621e-13	1.02058e-16	3.59427e-12	5.84086e-12
96	Senegal	1.25163e-13	1.03398e-17	4.90141e-25	2.19982e-12	3.72777e-14	9.30767e-16	7.7013e-15	2.59548e-16	4.08747e-16	4.87769e-15	2.17735e-17	7.67923e-15	2.81418e-12	5.19833e-12
97	Ethiopia	1.56178e-13	7.96028e-23	6.48698e-17	1.05418e-13	1.63821e-12	1.26942e-15	1.69201e-14	8.33286e-16	2.10148e-15	1.0217e-14	9.9741e-15	2.34159e-15	3.04451e-12	4.98804e-12
98	Trinidad and Tobago	8.80245e-20	2.5758e-16	3.24115e-17	3.29337e-14	5.24926e-14	6.88848e-15	3.96399e-13	1.54955e-14	1.36763e-14	1.96893e-14	9.62461e-15	2.89256e-16	4.30969e-12	4.85747e-12
99	Sri Lanka	9.11566e-14	1.56727e-22	1.3394e-17	2.09676e-13	1.23433e-12	1.72004e-14	3.39664e-13	4.12091e-15	2.27018e-13	7.69688e-13	3.34031e-16	1.96684e-15	1.67271e-12	4.56788e-12
100	Rest of Eastern Africa	1.73074e-13	4.97053e-15	1.56385e-16	3.4125e-13	4.33663e-13	1.46841e-14	1.60261e-13	7.82477e-15	1.79985e-13	6.17576e-14	2.11086e-14	2.59727e-15	2.80294e-12	4.20427e-12
101	Brunei Darussalam	3.61972e-16	1.55586e-18	1.43259e-25	3.03916e-14	1.21467e-14	7.27135e-14	2.40082e-12	8.08699e-16	8.52221e-16	3.21966e-17	1.91181e-14	8.30313e-15	1.59847e-12	4.14402e-12
102	Botswana	5.90095e-15	2.23743e-23	2.52184e-16	7.44236e-14	1.99793e-14	5.60778e-16	1.95192e-15	1.15102e-15	3.11602e-16	8.24848e-13	7.55224e-15	8.79039e-16	3.18055e-12	4.11836e-12
103	Estonia	8.60093e-15	1.23867e-16	6.27638e-18	6.56213e-13	6.65986e-14	2.94215e-14	1.28728e-13	6.51966e-15	4.14065e-13	1.19929e-14	3.41607e-14	3.40465e-15	2.67998e-12	4.03982e-12
104	Malta	1.15152e-16	4.95094e-21	1.93408e-24	3.93815e-14	1.47928e-13	6.78509e-15	2.8975e-14	1.27792e-16	1.74242e-12	9.4199e-15	1.60152e-16	6.56667e-17	1.93298e-12	3.90836e-12
105	Cameroon	1.96577e-12	1.92169e-18	3.70825e-19	1.56879e-14	9.33944e-15	1.03322e-13	2.53684e-13	5.56717e-17	5.00584e-16	2.59367e-15	1.3493e-16	2.5299e-16	1.5252e-12	3.87654e-12
106	Armenia	5.51851e-15	9.63427e-22	1.30887e-16	6.55337e-13	1.22866e-13	1.37194e-15	8.10464e-15	8.84886e-16	1.68457e-15	2.5043e-15	5.23158e-13	1.48223e-15	2.1455e-12	3.46855e-12
107	Nigeria	3.50775e-14	1.77459e-17	1.70475e-16	3.70211e-15	2.44406e-13	1.21985e-14	4.69363e-13	1.1148e-15	1.68385e-14	1.79249e-14	5.40827e-16	2.01913e-17	2.6168e-12	3.41817e-12
108	Honduras	1.26416e-14	3.50369e-22	5.9984e-16	1.95895e-13	1.69668e-13	1.40844e-14	3.86144e-14	3.84785e-15	4.36287e-14	3.05351e-14	8.45299e-14	5.76242e-17	2.82232e-12	3.41642e-12
109	Namibia	7.31726e-14	4.19523e-22	1.63049e-16	1.01671e-12	4.8793e-14	4.35104e-16	6.0895e-13	9.84635e-16	1.19811e-14	1.25499e-13	5.1428e-15	2.77624e-15	1.48985e-12	3.38446e-12
110	Benin	6.76028e-13	8.95147e-23	1.67189e-22	9.26667e-14	2.01636e-14	2.2475e-14	8.11776e-16	2.64348e-15	7.78022e-18	2.88715e-18	1.07232e-15	2.87289e-16	2.25122e-12	3.06738e-12
111	Bolivia	2.35719e-14	1.55992e-14	4.02518e-16	2.60853e-14	7.55983e-13	8.70746e-14	2.53786e-13	7.45551e-15	1.35108e-15	4.55271e-15	2.85957e-15	1.1132e-16	1.86726e-12	3.04609e-12
112	Cote d'Ivoire	5.32461e-13	2.56418e-20	6.81362e-18	9.16715e-13	1.11331e-14	8.52477e-15	4.41772e-13	4.54971e-16	4.35905e-16	2.25361e-15	2.91785e-13	3.07018e-15	7.32869e-13	2.94148e-12
113	Rest of Eastern Europe	1.46217e-14	1.00621e-16	8.77343e-20	7.14352e-13	3.421e-13	5.93265e-16	6.03779e-15	6.01119e-17	7.12685e-15	9.65352e-15	6.15579e-15	4.23744e-15	1.79385e-12	2.89889e-12
114	El Salvador	5.47369e-15	2.25239e-23	1.87623e-21	1.431e-14	4.7252e-14	3.47889e-15	1.54656e-14	5.37493e-16	4.70182e-14	6.21021e-15	6.4627e-14	1.82641e-15	2.63309e-12	2.83929e-12
115	Azerbaijan	1.34799e-14	3.19872e-19	3.51145e-16	3.24034e-14	6.01296e-15	1.69962e-17	9.49733e-13	7.92126e-16	1.9628e-15	1.0926e-16	3.709e-13	6.20636e-15	1.42086e-12	2.80283e-12
116	Lao People's Democratic Republic	1.39174e-13	2.8539e-15	2.55018e-15	7.22746e-14	4.29397e-14	5.9771e-14	1.26308e-12	7.66731e-15	2.693e-14	4.05552e-15	4.06521e-15	9.09991e-17	1.05282e-12	2.67828e-12
117	Guatemala	3.83993e-14	1.41805e-16	4.50782e-18	1.85254e-13	2.83147e-13	2.98635e-14	6.79016e-14	2.77482e-15	1.02076e-14	5.34521e-14	7.5747e-14	2.17803e-16	1.82897e-12	2.57608e-12
118	Georgia	3.07464e-14	6.33775e-21	1.25895e-18	1.49188e-13	3.70876e-15	8.07348e-16	2.31114e-15	3.75814e-15	6.76258e-15	4.03978e-16	2.10518e-13	6.76822e-16	2.04704e-12	2.45592e-12
119	Uganda	2.15329e-14	2.34263e-15	3.39423e-19	8.91495e-14	2.84143e-13	5.12319e-15	2.44851e-14	4.30501e-16	3.86644e-15	7.9083e-17	2.10672e-14	3.4107e-15	1.87334e-12	2.32897e-12
120	Burkina Faso	2.10261e-12	2.71171e-16	5.49354e-18	4.86145e-15	6.43725e-15	1.04944e-16	5.64107e-15	7.16051e-17	7.31604e-16	4.17169e-16	1.01241e-14	1.76001e-16	1.67805e-13	2.29926e-12
121	Lithuania	3.19967e-14	8.63603e-20	9.54583e-18	1.896e-13	2.15696e-14	3.56374e-14	1.04585e-13	6.29723e-16	9.52571e-14	6.75785e-14	3.07296e-15	6.7611e-16	1.73395e-12	2.28456e-12
122	Paraguay	6.38802e-15	1.71572e-20	5.02799e-26	9.86176e-15	7.48366e-13	6.37749e-15	1.14701e-14	7.76105e-16	2.62804e-16	1.09809e-15	1.02243e-13	2.30257e-16	1.37856e-12	2.26563e-12
123	Slovenia	2.96368e-14	3.87818e-19	1.05029e-18	8.79758e-14	1.94802e-13	4.40821e-14	1.35789e-13	3.68867e-14	7.35591e-13	2.21005e-14	1.16925e-14	1.44246e-15	8.89527e-13	2.18953e-12
124	Latvia	1.52819e-15	1.10882e-19	1.87165e-17	3.69376e-13	1.81665e-14	2.69984e-14	3.78096e-14	3.38541e-14	4.52276e-14	1.5867e-15	2.32468e-14	5.12846e-16	1.532e-12	2.09032e-12
125	Mozambique	1.49905e-13	5.53574e-13	2.10395e-16	6.84297e-14	1.64949e-14	1.12006e-13	7.02102e-16	5.69482e-16	7.07546e-16	1.87324e-15	6.79887e-15	3.65185e-15	1.14878e-12	2.0637e-12
126	Nicaragua	1.19125e-14	2.85155e-17	1.33223e-24	2.26576e-13	1.95911e-14	6.59993e-15	5.67527e-14	1.97873e-16	1.22921e-15	1.13528e-14	5.88774e-14	3.48599e-17	1.50228e-12	1.89543e-12
127	Madagascar	5.90825e-15	3.20481e-15	1.91234e-16	1.89875e-14	2.14052e-13	1.51492e-15	3.85098e-14	7.48268e-16	7.03447e-15	2.9283e-13	1.75955e-14	5.64107e-15	9.97858e-13	1.60408e-12
128	Croatia	1.006e-14	7.6349e-19	1.00151e-16	6.75947e-14	4.71854e-13	2.94604e-14	1.22783e-13	2.60457e-15	1.13567e-13	6.02134e-15	1.94456e-14	2.12614e-16	7.07901e-13	1.5516e-12
129	Rest of South America	7.88735e-14	1.69379e-19	1.45501e-19	2.48897e-13	7.64515e-14	9.20417e-15	8.33016e-14	7.63905e-15	2.38847e-13	1.74644e-14	8.8644e-16	4.74172e-16	3.44174e-13	1.10621e-12
130	South Central Africa	9.36666e-14	1.15658e-16	1.84721e-16	2.77413e-14	1.31613e-14	1.13092e-14	1.99155e-14	2.15249e-15	5.70783e-15	1.62474e-14	2.67095e-14	4.864e-17	8.28849e-13	1.04581e-12
131	Nepal	3.6625e-15	3.97726e-18	1.33326e-19	4.88559e-14	1.77883e-13	2.56294e-15	2.6372e-14	1.40368e-14	1.02163e-14	3.17752e-14	6.23088e-16	1.08087e-15	6.37415e-13	9.54488e-13
132	Zambia	4.68868e-13	2.34552e-24	1.23171e-15	4.44817e-14	9.84592e-14	4.93324e-15	2.28313e-15	1.42256e-13	7.03205e-16	8.78104e-16	1.34864e-14	1.37254e-17	1.63212e-13	9.40807e-13
133	Togo	2.85108e-13	3.58536e-19	1.8501e-22	3.07357e-15	6.78426e-15	2.78186e-15	4.19548e-16	4.65794e-16	8.66722e-17	2.93947e-16	8.00439e-17	3.86529e-16	4.94279e-13	7.93759e-13
134	Rest of Central America	3.31168e-15	1.70618e-16	3.54644e-21	1.51142e-14	1.65297e-14	9.07883e-16	5.16221e-15	7.006e-16	1.54729e-15	5.70654e-15	6.89455e-16	2.52807e-16	5.33931e-13	5.84024e-13
135	Rwanda	9.64696e-16	1.37531e-16	6.05644e-17	5.21561e-15	1.74876e-14	6.95767e-17	7.54155e-16	2.98877e-17	9.13765e-16	8.90384e-16	3.73152e-15	8.04929e-18	4.81238e-13	5.11502e-13
136	Malawi	3.16901e-13	3.84339e-16	2.17253e-19	1.32038e-14	2.95723e-15	4.24964e-16	6.75463e-15	2.13352e-16	3.67611e-16	2.38822e-16	1.17287e-15	1.56556e-16	1.48936e-13	4.91712e-13
137	Rest of South African Customs Union	6.44056e-16	5.47631e-16	1.57659e-18	4.74731e-15	7.97378e-15	1.5851e-16	8.69344e-16	2.45852e-16	3.10299e-14	9.72962e-16	7.4519e-15	3.25608e-16	4.10755e-13	4.65723e-13
138	Rest of the World	4.46193e-15	2.21857e-16	6.25343e-19	2.93259e-14	1.52099e-14	1.59601e-15	1.76415e-14	1.10527e-15	1.78441e-14	4.33308e-15	4.85609e-15	6.86517e-17	5.47074e-14	1.51372e-13
139	Guinea	2.07938e-14	6.87279e-16	2.14796e-19	6.51386e-15	1.95237e-16	1.27627e-15	1.84361e-17	1.69578e-17	1.48172e-15	3.34162e-17	4.21343e-16	6.26779e-16	4.07908e-14	7.28561e-14

## Sheet: Figure4b
Figure 4b	Unit: Mt/USD
No.	Nation/region names	Agricultural products	Fossil fuels	Minerals	Foods	Textiles and clothes	Wood and paper products	Petrochemicals and nonmetal products	Metals and metal products	Machinery and equipment	Other products	Utilities	Construction	Trade and services	Total
1	South Korea	7.0632e-13	1.92406e-26	2.79304e-17	3.78676e-15	2.75036e-13	2.12217e-13	9.61061e-14	2.59503e-11	3.49498e-09	4.19682e-12	1.48766e-21	7.48683e-11	1.72079e-11	3.6185e-09
2	Taiwan	9.07184e-13	1.49141e-24	4.00233e-18	6.13127e-16	6.75685e-14	1.03952e-13	1.09188e-13	2.03417e-11	3.38098e-09	7.93907e-12	7.21751e-22	1.22311e-11	1.73312e-11	3.44002e-09
3	Japan	8.27528e-14	2.92295e-27	2.04621e-17	7.17496e-16	6.50743e-14	2.22109e-13	6.40138e-14	2.7515e-11	3.22924e-09	1.93669e-11	5.32584e-22	6.07862e-11	1.71252e-11	3.35447e-09
4	Germany	9.04358e-13	6.31548e-23	6.94592e-18	4.7791e-16	4.66219e-14	1.19975e-13	1.83541e-14	1.41584e-11	2.20676e-09	2.04881e-12	4.68079e-20	5.85583e-11	2.22447e-11	2.30486e-09
5	United States of America	4.75636e-11	4.86857e-19	2.31425e-16	9.74234e-15	4.16575e-14	7.95751e-13	6.64457e-14	1.52875e-11	1.90806e-09	1.59703e-11	8.72419e-19	7.0624e-12	6.35448e-11	2.0584e-09
6	Malaysia	1.97381e-13	3.96514e-19	1.20253e-16	2.13224e-15	1.0459e-14	8.41193e-14	2.13858e-14	3.00445e-12	4.82335e-10	4.06961e-12	3.76237e-20	1.88957e-11	8.3297e-12	5.1695e-10
7	Thailand	1.9477e-13	4.56574e-20	8.35562e-18	4.55931e-15	5.73425e-14	4.28724e-13	3.4524e-14	2.21195e-12	4.05843e-10	2.8876e-12	5.9557e-20	8.84688e-12	8.56489e-12	4.29074e-10
8	Singapore	3.90271e-14	2.41784e-25	1.02645e-18	7.84852e-16	1.66562e-15	8.49128e-15	9.25996e-15	1.83796e-12	3.35572e-10	7.77123e-13	1.74282e-21	2.87179e-12	3.84244e-11	3.79543e-10
9	United Kingdom	1.5795e-12	5.18169e-22	5.5078e-19	2.71395e-16	6.38204e-15	5.09989e-14	3.84944e-15	1.6798e-12	3.16911e-10	1.43632e-12	8.5171e-20	1.16259e-12	2.54205e-11	3.48251e-10
10	France	1.82411e-12	1.53004e-24	1.07544e-18	7.54765e-16	2.92312e-14	2.44306e-14	5.33265e-15	2.28053e-12	3.01244e-10	1.6661e-12	4.60961e-21	7.39426e-12	1.18137e-11	3.26282e-10
11	Italy	8.37878e-13	1.84421e-25	5.32545e-18	3.37429e-16	1.278e-13	5.06597e-14	3.12754e-15	1.67089e-12	2.98622e-10	5.31436e-12	1.51801e-21	3.94146e-12	8.08962e-12	3.18658e-10
12	Hong Kong	1.47161e-13	1.06986e-23	4.18877e-19	3.75988e-16	1.48919e-12	1.21458e-13	1.33104e-14	3.13207e-12	1.34523e-10	1.5515e-11	6.06329e-19	5.61739e-13	1.16653e-10	2.72156e-10
13	India	1.31175e-11	1.94248e-24	1.7211e-15	2.70339e-15	1.01746e-13	1.72723e-14	1.75298e-14	3.65675e-12	1.46087e-10	1.70034e-11	3.87174e-20	4.10699e-12	6.85864e-11	2.52699e-10
14	Switzerland	1.82682e-14	1.85872e-26	3.34607e-18	1.14806e-16	1.13334e-14	3.22553e-15	1.7638e-15	6.7325e-13	2.07968e-10	1.24426e-12	6.66976e-21	4.2967e-13	4.53769e-12	2.14888e-10
15	Viet Nam	3.29637e-14	1.33394e-19	9.0517e-17	2.30879e-15	1.25899e-13	1.82068e-13	6.99173e-15	7.37118e-13	1.76783e-10	1.43885e-12	1.53963e-20	4.15265e-12	2.47185e-12	1.85934e-10
16	Philippines	4.3256e-15	7.62127e-22	7.62691e-17	1.75527e-16	1.38079e-14	2.48518e-14	1.13909e-15	3.58263e-13	1.66058e-10	7.34922e-13	1.16659e-22	8.47096e-13	2.20163e-12	1.70244e-10
17	Belgium	2.19557e-12	2.24424e-27	2.46774e-17	1.45366e-16	4.24362e-15	1.60851e-14	4.9332e-15	9.09517e-13	9.99507e-11	9.62719e-12	1.51141e-21	4.37149e-12	4.0653e-12	1.21145e-10
18	Slovakia	8.97404e-18	1.92906e-28	4.89581e-22	4.96722e-19	3.76928e-16	2.41753e-15	7.31315e-17	9.86521e-14	1.20393e-10	5.64094e-14	7.51848e-22	5.36236e-14	2.48666e-13	1.20853e-10
19	Canada	6.13628e-12	1.52346e-19	8.01073e-16	1.03429e-15	7.66653e-15	5.28204e-13	4.87213e-15	9.6061e-13	8.48448e-11	6.60696e-13	3.80724e-19	6.2887e-13	1.47976e-11	1.08571e-10
20	Russian Federation	7.37942e-13	8.08317e-18	5.36649e-16	5.80508e-15	3.91622e-15	1.34757e-12	2.91988e-14	2.81708e-13	5.05444e-11	2.31917e-13	1.14297e-18	4.34745e-11	6.54455e-12	1.03202e-10
21	Australia	3.02488e-11	4.33109e-18	1.67144e-15	1.36143e-15	8.03101e-15	9.75804e-14	2.65647e-15	5.76377e-13	4.66811e-11	9.22558e-13	1.8049e-19	2.56268e-14	1.81952e-11	9.6761e-11
22	Mexico	8.68801e-13	4.53009e-19	2.25179e-16	1.79442e-16	3.2551e-15	1.578e-14	1.77168e-15	2.5972e-13	9.21524e-11	1.68829e-13	7.18229e-20	1.07724e-12	1.36442e-12	9.59127e-11
23	Sweden	2.34819e-14	2.68506e-27	1.19308e-17	4.77914e-17	6.94765e-16	3.33447e-14	9.20799e-16	1.11187e-12	6.92204e-11	1.27593e-13	2.74706e-21	2.10517e-12	8.28051e-12	8.0904e-11
24	Spain	4.0183e-12	5.16679e-26	2.43601e-17	3.10214e-16	6.71781e-14	1.42684e-14	2.60443e-15	9.79354e-13	4.70613e-11	5.96323e-13	2.44995e-20	7.53965e-12	1.57604e-11	7.60397e-11
25	Austria	4.42245e-16	9.80581e-27	2.43343e-20	4.68072e-17	1.45791e-15	1.08346e-14	1.0571e-15	7.57259e-13	7.05345e-11	2.57618e-13	1.7249e-21	2.05561e-13	3.63947e-12	7.54083e-11
26	Indonesia	1.86954e-13	4.37442e-19	2.40302e-16	9.60982e-16	3.77995e-14	2.39197e-13	1.65388e-14	3.33702e-13	6.47514e-11	4.80066e-12	7.05591e-20	2.87447e-12	1.27515e-12	7.45171e-11
27	Finland	2.8233e-12	3.33398e-27	1.30471e-17	5.21039e-17	5.20276e-15	7.30589e-14	4.14382e-16	1.21404e-12	5.4708e-11	2.48419e-14	6.81794e-22	2.6251e-13	7.94434e-12	6.70557e-11
28	Hungary	1.98896e-13	1.12254e-26	6.08692e-21	2.07219e-18	1.39501e-15	6.20887e-15	1.75976e-16	2.19448e-13	6.23287e-11	3.81491e-14	5.45241e-21	1.20893e-13	2.27548e-12	6.51893e-11
29	Iran	2.13855e-13	1.09733e-18	3.39126e-16	1.38092e-16	7.19535e-15	4.92344e-16	4.54987e-14	1.32289e-13	2.82314e-12	7.24143e-13	3.07312e-18	2.50773e-11	2.8824e-11	5.78484e-11
30	Ireland	7.60059e-13	4.56892e-28	2.44692e-18	1.4487e-16	5.79124e-17	2.40451e-15	4.88857e-16	5.87321e-14	2.91923e-11	9.90295e-14	4.52521e-22	7.03301e-14	2.02938e-11	5.04774e-11
31	Czech Republic	3.49623e-13	2.45667e-25	2.11015e-21	1.97931e-17	3.2911e-16	1.05132e-14	5.07383e-16	6.93734e-13	4.72386e-11	3.77397e-13	6.77932e-21	1.59686e-14	3.61191e-13	4.90479e-11
32	Denmark	3.04697e-12	3.68148e-22	1.19478e-19	3.9175e-16	1.16633e-14	2.70141e-15	6.04708e-16	9.00723e-13	2.93813e-11	3.3454e-14	9.46067e-21	6.16425e-12	4.79768e-12	4.43398e-11
33	Brazil	9.06557e-13	5.65237e-19	8.9789e-16	3.1641e-15	3.35711e-15	9.13828e-14	9.69123e-16	1.54625e-13	3.78885e-11	3.96161e-13	1.24393e-20	1.80886e-15	2.64608e-12	4.20935e-11
34	Netherlands	1.20916e-12	1.25691e-24	3.32018e-19	3.79654e-16	7.76487e-16	9.34407e-15	1.66827e-15	7.65672e-13	2.51689e-11	1.29927e-13	1.47273e-19	1.37964e-12	1.19331e-11	4.05986e-11
35	United Arab Emirates	1.1786e-15	3.80579e-19	6.12467e-18	2.47612e-17	2.12168e-15	9.39646e-16	1.21935e-15	1.99778e-14	1.42777e-12	1.39556e-13	2.46988e-20	1.21034e-11	1.74292e-11	3.11254e-11
36	Norway	6.3192e-14	3.17112e-20	6.48718e-18	7.43735e-16	5.19997e-16	3.14232e-15	1.57384e-15	2.74351e-13	2.5834e-11	3.93704e-14	2.7829e-20	2.16562e-13	3.62199e-12	3.00554e-11
37	Rest of Former Soviet Union	4.25543e-12	2.93472e-16	1.96612e-17	9.22412e-17	2.84224e-15	5.0811e-16	4.27936e-15	7.64726e-15	2.94128e-13	3.32401e-13	5.57586e-19	6.25903e-12	1.73633e-11	2.852e-11
38	Israel	6.40394e-14	5.36441e-28	8.69227e-18	9.13501e-17	5.53785e-16	5.49223e-16	1.4243e-15	7.76761e-13	1.59367e-11	5.73413e-12	1.54009e-20	1.82963e-12	3.52784e-12	2.78717e-11
39	South Africa	6.60476e-12	9.13141e-22	2.81845e-15	2.42084e-16	3.64667e-14	2.94389e-14	1.79512e-15	3.10857e-13	9.82185e-12	1.83475e-12	9.49561e-19	9.13407e-14	8.46488e-12	2.71992e-11
40	Poland	4.67606e-13	2.40767e-25	2.32905e-18	8.30117e-17	1.06039e-15	2.93806e-14	1.14204e-15	5.68805e-13	2.20114e-11	3.74267e-14	9.72058e-21	9.33225e-13	1.01444e-12	2.50645e-11
41	Rest of East Asia	1.36755e-14	5.21419e-21	7.8821e-17	5.92596e-16	6.44544e-13	1.14913e-14	3.17056e-15	6.8994e-13	1.08723e-11	1.32104e-12	1.58951e-19	1.82598e-12	8.62258e-12	2.40054e-11
42	Ukraine	3.15446e-14	1.45694e-24	4.30364e-16	7.84022e-17	1.66494e-15	4.12848e-15	2.17287e-15	4.62595e-14	1.20925e-11	1.02299e-13	6.8869e-21	2.17136e-12	4.75824e-12	1.92107e-11
43	Rest of Europe	4.80023e-14	6.83514e-23	1.50001e-18	6.70051e-17	2.54873e-15	5.37879e-15	2.05775e-16	1.00525e-13	1.19876e-11	9.41483e-14	1.19576e-19	4.25707e-12	2.69409e-12	1.91897e-11
44	Rest of Southeast Asia	5.64971e-16	1.39493e-20	3.42424e-17	2.74701e-17	4.17016e-15	9.4254e-15	1.32579e-15	2.16912e-14	3.50545e-12	1.49581e-11	2.40485e-20	3.64637e-14	3.67935e-14	1.85741e-11
45	Turkey	1.08547e-13	2.83162e-26	6.99743e-17	1.58291e-16	4.76864e-14	2.20484e-15	1.43902e-15	5.49176e-13	1.29851e-11	7.96649e-13	6.37286e-20	7.38172e-13	2.50228e-12	1.77315e-11
46	Saudi Arabia	5.9949e-15	1.7647e-18	2.55463e-17	9.10945e-18	1.70903e-15	4.5995e-16	1.89046e-14	4.386e-15	3.46573e-13	9.99857e-14	2.06181e-19	5.64282e-12	9.81582e-12	1.59367e-11
47	Portugal	3.72194e-14	1.35757e-28	6.74738e-18	3.93238e-17	5.29685e-15	1.34248e-14	1.64599e-16	6.50683e-14	1.09765e-11	5.57527e-15	5.37534e-22	2.54232e-13	1.50971e-12	1.28672e-11
48	Egypt	4.79072e-13	1.23381e-18	5.86617e-17	3.23769e-17	1.7983e-14	2.43082e-15	8.95036e-16	2.48033e-14	1.23448e-12	4.37383e-14	9.63292e-20	7.73028e-12	3.21763e-12	1.27514e-11
49	Romania	3.82927e-16	2.61557e-22	3.55296e-18	1.27672e-18	5.83054e-15	1.35446e-14	3.01174e-16	3.05858e-14	1.1101e-11	3.53199e-15	7.52252e-22	7.21582e-14	4.19376e-13	1.16467e-11
50	Qatar	6.12026e-15	1.42562e-18	5.65728e-18	1.43124e-18	6.80114e-16	5.18391e-17	4.03408e-15	2.80421e-15	1.95598e-13	5.28598e-14	5.89314e-19	2.18101e-12	6.15376e-12	8.59693e-12
51	Rest of Western Asia	4.8704e-14	2.64601e-18	2.0621e-18	2.02987e-17	2.26206e-15	3.55238e-16	4.89372e-16	6.66861e-15	4.72501e-13	1.1047e-13	4.29892e-20	7.66685e-13	6.6261e-12	8.03426e-12
52	Morocco	1.57925e-14	1.3933e-26	4.48549e-18	5.62839e-17	1.62379e-14	3.7377e-16	3.32988e-17	1.38594e-14	2.73382e-12	4.8118e-14	1.54456e-20	2.73966e-13	4.07979e-12	7.18205e-12
53	Caribbean	1.30472e-14	1.61646e-23	4.09293e-18	8.17527e-16	8.58669e-15	1.07008e-15	3.30716e-17	2.63474e-14	5.41629e-13	1.92438e-13	1.15385e-21	3.33643e-12	2.76704e-12	6.88744e-12
54	Belarus	2.94523e-15	3.26741e-22	5.05565e-21	2.27943e-18	5.48366e-16	7.65875e-17	2.37347e-15	5.64339e-15	5.41877e-12	6.35869e-14	2.60524e-20	4.90291e-13	3.78057e-13	6.3623e-12
55	New Zealand	2.89111e-12	2.57045e-23	4.38284e-18	2.24712e-15	9.64638e-16	4.33275e-14	2.23017e-16	1.67802e-14	2.3182e-12	2.39286e-14	9.32088e-22	6.32578e-14	9.74247e-13	6.33429e-12
56	Bulgaria	1.62744e-15	7.22221e-26	3.9252e-18	1.00788e-17	1.79261e-15	1.98961e-15	9.92758e-17	1.63762e-14	3.72596e-12	3.79844e-14	3.36417e-20	3.31068e-13	1.54429e-12	5.6612e-12
57	Puerto Rico	2.8608e-13	3.82375e-22	2.21884e-18	2.97695e-17	2.99351e-16	2.82866e-15	1.0911e-16	1.57672e-13	4.74002e-12	3.18655e-14	2.14228e-23	3.88437e-14	1.73057e-13	5.4308e-12
58	Slovenia	1.37811e-14	1.01362e-28	1.76974e-20	4.81731e-19	7.99662e-16	1.77433e-15	3.15524e-17	6.22657e-14	4.60626e-12	1.34285e-14	2.40775e-22	7.65671e-14	9.1343e-14	4.86625e-12
59	Bangladesh	1.17661e-13	3.08313e-23	3.6986e-19	7.42876e-18	4.371e-14	6.42332e-16	3.363e-16	1.31072e-15	1.34144e-12	2.53201e-12	9.68914e-23	2.02523e-13	4.05254e-13	4.6449e-12
60	Rest of EFTA	2.00392e-14	1.15561e-21	7.77901e-20	1.04075e-16	1.46598e-16	1.06396e-16	3.50321e-17	1.96718e-14	3.66224e-12	2.89766e-14	2.95697e-21	1.4827e-14	5.39227e-13	4.28537e-12
61	Malta	2.4849e-17	5.93661e-30	3.26357e-26	1.2328e-18	3.51357e-16	4.79902e-17	6.67622e-18	1.99885e-16	3.79725e-12	5.72192e-15	8.82131e-25	3.49299e-15	3.60767e-13	4.16787e-12
62	Costa Rica	2.56722e-14	2.07952e-25	3.94319e-23	1.78389e-17	5.55994e-16	2.066e-16	1.61722e-17	7.41578e-15	3.69876e-12	1.00591e-13	1.32322e-21	8.64761e-15	2.58113e-13	4.09999e-12
63	Argentina	5.1951e-13	1.87069e-19	4.11371e-18	5.71261e-16	2.03302e-15	7.05757e-15	4.94333e-16	1.34443e-14	1.61975e-12	4.43133e-14	4.04056e-20	1.922e-13	1.5415e-12	3.94087e-12
64	Rest of North Africa	9.59246e-16	2.98148e-19	5.11637e-19	1.19096e-17	1.23169e-15	6.47865e-16	8.53047e-17	2.38985e-14	6.52841e-13	6.05812e-14	4.96625e-21	1.99126e-12	9.22042e-13	3.65356e-12
65	Luxembourg	2.31832e-18	6.69638e-29	8.22323e-24	8.31007e-20	1.38931e-16	1.4601e-17	6.01854e-17	8.12781e-14	2.17895e-12	7.65571e-16	1.65497e-22	1.70284e-13	8.61822e-13	3.29332e-12
66	Pakistan	3.00776e-13	1.00279e-24	1.27882e-17	1.58698e-16	1.01004e-14	1.10736e-16	5.01604e-16	5.01847e-14	5.56732e-13	1.02627e-13	5.11588e-23	1.20202e-12	8.73604e-13	3.09683e-12
67	Tunisia	1.56473e-15	7.42433e-23	1.27404e-19	6.68504e-18	5.21322e-15	4.51945e-16	3.86212e-16	1.64852e-15	1.12246e-12	2.69962e-14	4.04363e-21	9.47085e-13	8.38191e-13	2.944e-12
68	Chile	1.22624e-13	1.07749e-25	5.82016e-16	8.26545e-16	3.52894e-16	1.28775e-13	3.87723e-16	1.9526e-13	1.21829e-12	6.03277e-15	2.75667e-23	3.72805e-14	1.00802e-12	2.71843e-12
69	Estonia	1.44624e-17	1.01904e-26	1.05971e-19	2.27794e-17	3.35341e-16	2.96495e-15	2.45602e-17	9.16052e-15	2.16671e-12	7.29001e-15	6.93719e-22	1.81622e-13	1.77839e-13	2.54598e-12
70	Jordan	1.23001e-14	1.10212e-26	1.03012e-19	2.30008e-18	1.6119e-15	1.3525e-16	9.17701e-16	5.52125e-15	1.17983e-13	3.54446e-14	9.90417e-22	1.08796e-12	1.02759e-12	2.28946e-12
71	Sri Lanka	1.82898e-16	1.61236e-29	2.25784e-19	7.21242e-18	5.77734e-15	1.70351e-16	6.55191e-17	6.96558e-15	1.51757e-12	4.6767e-13	2.56412e-24	1.04997e-13	1.55e-13	2.2584e-12
72	Rest of Oceania	4.7785e-14	1.81197e-20	2.89711e-20	8.79238e-17	4.63685e-16	5.42199e-14	6.91007e-17	1.79469e-14	1.03821e-12	5.32818e-14	5.6391e-20	2.28329e-13	7.95213e-13	2.23561e-12
73	Bahrain	4.39601e-14	1.00189e-25	5.5289e-18	1.10033e-19	4.95473e-17	7.76538e-17	1.65375e-16	2.15435e-15	3.0592e-13	6.5196e-15	3.24386e-21	1.10752e-12	6.49141e-13	2.11551e-12
74	Greece	2.05154e-13	9.43309e-26	9.45953e-18	1.77338e-17	2.05156e-15	1.87913e-15	9.83329e-17	1.08854e-14	7.27916e-13	7.15205e-15	1.40988e-21	3.09793e-13	7.95493e-13	2.06045e-12
75	Kazakhstan	2.44499e-13	1.08321e-17	3.58836e-16	2.04777e-17	1.26582e-15	1.30458e-16	1.53778e-14	5.79596e-14	4.83142e-13	6.19463e-14	4.11813e-19	2.79532e-13	8.72468e-13	2.01671e-12
76	Zimbabwe	3.48223e-13	5.14856e-24	1.70821e-17	2.56252e-18	8.2369e-16	2.31123e-16	3.59321e-18	1.19898e-15	6.59276e-14	1.91582e-14	3.25702e-20	6.31978e-13	7.75726e-13	1.84329e-12
77	Kuwait	3.53664e-14	1.04756e-18	7.08214e-18	2.47202e-19	4.85111e-17	6.83241e-17	7.23715e-15	2.26915e-16	1.73736e-14	2.74712e-15	1.18705e-19	6.46731e-14	1.55507e-12	1.68282e-12
78	Dominican Republic	3.67324e-15	4.72642e-28	1.18554e-17	3.89688e-18	5.09599e-16	8.79292e-16	1.40648e-17	2.67542e-15	1.26322e-12	4.88314e-15	9.46774e-23	1.94241e-14	3.29888e-13	1.62519e-12
79	Oman	5.55979e-16	1.95246e-18	4.75179e-17	1.58033e-17	3.57569e-16	1.3952e-16	6.51919e-15	5.29079e-15	2.59625e-13	2.54899e-14	1.76318e-19	1.67008e-13	1.11467e-12	1.57972e-12
80	Cambodia	7.14883e-14	2.58034e-28	7.4847e-21	2.20314e-18	2.10335e-14	5.77043e-15	1.6471e-16	1.4333e-13	2.0419e-13	5.33653e-13	2.22027e-23	1.45741e-13	2.63734e-13	1.38911e-12
81	Rest of Eastern Africa	1.25406e-14	4.71763e-18	2.6363e-18	5.40104e-18	7.67603e-16	3.33929e-16	2.66374e-17	1.12244e-14	7.17428e-13	3.75245e-14	9.40057e-22	1.38341e-13	3.33434e-13	1.25163e-12
82	Rest of South Asia	2.19099e-14	4.80725e-22	2.1405e-20	7.47668e-19	3.8097e-16	7.19253e-17	1.34318e-17	6.47319e-15	2.74904e-13	1.81065e-14	6.72247e-20	3.68162e-13	5.46855e-13	1.23688e-12
83	Rest of Western Africa	1.67609e-13	5.14411e-19	8.61504e-17	7.54126e-18	5.02928e-16	3.64264e-16	4.83978e-17	2.88936e-15	4.97567e-14	2.1811e-14	1.98477e-20	4.43571e-13	4.07185e-13	1.09383e-12
84	Rest of South America	3.29371e-15	1.41101e-24	2.44668e-21	2.28408e-18	2.1772e-16	3.90925e-16	1.48835e-17	1.27786e-14	9.89516e-13	1.06115e-14	7.97355e-24	2.52938e-14	4.39227e-14	1.08604e-12
85	Central Africa	6.06491e-15	3.56123e-19	1.9196e-17	1.48009e-18	2.6796e-16	2.13801e-14	2.01584e-17	4.9373e-15	2.58379e-14	8.54735e-15	1.31109e-21	3.68631e-13	5.16744e-13	9.52453e-13
86	Kyrgyzstan	2.28802e-13	2.40139e-23	1.42231e-18	2.51057e-18	1.06621e-16	9.22593e-18	7.89139e-18	2.24205e-15	9.37169e-14	1.18111e-14	1.29317e-21	2.44781e-13	2.99694e-13	8.81175e-13
87	Panama	8.09227e-17	9.79921e-27	2.86977e-23	5.91352e-18	1.47013e-15	1.16829e-15	2.29091e-18	1.05798e-15	7.38659e-14	1.46992e-14	3.64699e-22	1.17566e-14	7.33452e-13	8.37559e-13
88	Botswana	1.13154e-17	2.74993e-27	4.25327e-18	7.7964e-19	1.12241e-16	1.12384e-17	4.83259e-19	1.96198e-15	1.15352e-15	5.01185e-13	6.01605e-23	4.68181e-14	2.55307e-13	8.06566e-13
89	Mongolia	3.37252e-13	2.60379e-19	1.92999e-16	2.35994e-17	8.08396e-16	9.74315e-16	1.80876e-16	1.57721e-14	1.1993e-13	2.6273e-15	7.85548e-22	5.7084e-14	2.42483e-13	7.77328e-13
90	Croatia	1.11313e-15	3.04042e-23	1.68684e-18	1.63002e-18	2.29084e-16	3.00761e-15	2.8283e-17	4.44654e-15	6.36503e-13	3.65693e-15	4.68913e-22	1.13293e-14	8.88525e-14	7.4917e-13
91	Kenya	1.61748e-15	3.15903e-25	2.61636e-18	1.06462e-17	1.46467e-15	1.77484e-16	2.79548e-17	3.99314e-16	5.55573e-14	1.71604e-14	4.45758e-22	1.25663e-14	6.50485e-13	7.3947e-13
92	Rest of North America	1.97468e-16	2.66351e-22	2.32267e-22	8.29674e-17	1.09095e-16	2.64269e-17	1.35316e-18	4.34409e-16	3.97535e-14	4.62703e-15	1.20924e-21	2.5171e-13	4.20277e-13	7.17219e-13
93	Mauritius	1.90696e-15	6.75738e-28	4.97417e-23	4.50762e-18	4.02902e-16	1.04096e-16	5.03274e-18	6.93265e-16	7.3412e-14	4.10896e-14	1.43666e-22	6.7292e-14	5.27441e-13	7.12352e-13
94	Cyprus	2.96085e-18	1.0158e-29	1.90241e-20	1.95017e-18	1.94198e-17	9.29998e-17	3.317e-18	1.55636e-16	1.03621e-14	3.25662e-16	1.16144e-24	8.26889e-14	5.7679e-13	6.70443e-13
95	Lithuania	1.67151e-17	1.95823e-27	1.60879e-19	6.65965e-18	8.89264e-17	3.57554e-15	1.42185e-17	6.42244e-16	4.68605e-13	4.10613e-14	6.24551e-23	3.60506e-14	7.52516e-14	6.25313e-13
96	Madagascar	4.13318e-16	1.39425e-20	3.2386e-18	4.40542e-19	1.07344e-15	1.48743e-16	8.66033e-18	2.19298e-16	2.47829e-14	1.77926e-13	9.72427e-21	3.00809e-13	7.21515e-14	5.77537e-13
97	Brunei Darussalam	1.21933e-16	4.46578e-20	2.41272e-27	1.07027e-18	6.37174e-17	6.966e-16	3.29114e-16	5.48591e-16	3.54462e-15	1.95808e-17	1.9293e-20	4.42594e-13	1.17978e-13	5.65897e-13
98	Latvia	2.30482e-18	1.06717e-28	3.15146e-19	1.27117e-17	5.45415e-17	2.36143e-15	8.00714e-18	5.55109e-14	1.61646e-13	9.64675e-16	4.78083e-22	2.73594e-14	3.05146e-13	5.53067e-13
99	Azerbaijan	7.50615e-16	1.11831e-20	5.93779e-18	4.85379e-19	1.75606e-18	7.94757e-19	1.91953e-16	4.87392e-16	1.34414e-14	6.62703e-17	2.25627e-19	3.30098e-13	1.92078e-13	5.37124e-13
100	Senegal	1.1651e-14	5.36948e-26	8.25896e-27	2.76636e-17	1.82949e-16	2.31299e-17	1.80056e-18	7.01395e-17	1.06063e-15	2.96064e-15	1.93598e-24	4.09459e-13	8.8647e-14	5.14084e-13
101	Tanzania	1.14216e-13	1.20156e-26	6.07931e-18	7.90169e-18	6.69159e-16	5.53217e-16	5.12719e-17	5.05433e-15	6.69214e-14	3.76709e-14	5.91938e-23	9.07527e-14	1.52286e-13	4.68189e-13
102	Ghana	2.22357e-15	8.24424e-20	9.88316e-18	4.22639e-17	5.09769e-16	1.36206e-15	5.35804e-18	3.31124e-15	1.09126e-13	3.06587e-14	9.97936e-21	5.43605e-15	3.03801e-13	4.56486e-13
103	Jamaica	2.83839e-15	4.129e-27	2.74133e-24	5.02222e-18	1.4797e-16	1.53881e-16	4.8356e-18	9.39859e-16	1.83641e-14	7.32996e-15	2.34694e-22	1.32007e-14	4.01038e-13	4.44023e-13
104	Rest of Eastern Europe	5.33551e-16	4.62553e-26	1.47869e-21	3.76869e-18	2.0114e-15	1.8004e-17	1.74855e-18	1.01515e-16	3.30151e-14	5.89024e-15	3.47619e-23	2.25777e-13	1.74543e-13	4.41895e-13
105	Albania	6.0546e-15	9.53931e-23	2.96634e-18	8.679e-19	8.80107e-16	1.3112e-16	6.82018e-18	4.46501e-15	3.92203e-15	7.67389e-16	1.19384e-23	1.17954e-13	3.07588e-13	4.41773e-13
106	Venezuela	1.40295e-15	7.81454e-19	1.02296e-16	2.01591e-18	5.56109e-16	1.07173e-16	6.59177e-17	8.75415e-15	1.43851e-13	1.51598e-14	5.85452e-20	1.51948e-14	2.28197e-13	4.13395e-13
107	Colombia	1.92353e-15	1.34206e-19	8.20271e-21	1.0096e-17	6.95002e-16	8.1345e-17	4.82678e-17	2.7313e-15	1.26199e-13	5.9065e-15	3.24338e-19	1.12184e-14	2.60853e-13	4.09667e-13
108	Uruguay	2.45095e-13	1.31042e-29	3.69976e-19	4.19344e-17	7.80005e-16	8.90929e-15	6.89897e-18	5.20595e-16	1.382e-14	6.54088e-15	1.63036e-22	2.60569e-15	1.26834e-13	4.05155e-13
109	Honduras	1.00464e-15	8.16711e-27	1.01003e-17	4.63137e-18	8.29558e-16	1.03987e-16	8.15443e-18	7.8814e-16	2.60934e-13	1.85534e-14	1.63433e-21	3.06898e-15	9.83341e-14	3.8364e-13
110	Ecuador	3.77135e-15	1.97507e-22	3.71624e-20	1.61657e-16	2.51573e-16	1.06444e-14	1.40865e-17	1.16613e-14	1.4937e-13	9.11729e-14	1.03657e-21	7.59846e-15	9.19793e-14	3.66625e-13
111	Peru	5.83038e-15	1.46776e-19	1.84603e-16	1.68798e-15	1.43244e-15	8.76477e-15	1.56897e-16	4.93964e-15	1.05675e-13	3.1484e-14	8.53158e-24	9.38674e-15	1.84374e-13	3.53916e-13
112	Rest of South African Customs Union	4.83926e-17	7.0725e-21	2.65603e-20	6.03087e-20	2.65266e-17	1.06152e-17	1.51167e-19	4.18731e-16	2.28908e-13	5.91338e-16	7.34239e-22	1.73472e-14	9.43436e-14	3.41695e-13
113	Ethiopia	7.57754e-16	2.06391e-27	1.09437e-18	1.42018e-18	4.2018e-16	2.40108e-17	9.03038e-18	1.41652e-15	9.62312e-15	6.21378e-15	1.85088e-22	1.24572e-13	1.61e-13	3.04039e-13
114	Namibia	2.92931e-16	5.48293e-29	2.75729e-18	3.32929e-17	1.42922e-16	3.01044e-17	1.26391e-16	2.92396e-16	3.71262e-14	7.62546e-14	4.96988e-23	1.47642e-13	2.97458e-14	2.91689e-13
115	Uganda	1.13817e-15	4.73057e-20	5.70514e-21	2.6932e-18	4.88518e-17	5.09153e-17	4.3538e-18	8.83149e-17	1.2197e-14	4.80518e-17	1.14601e-20	1.8171e-13	9.50782e-14	2.90367e-13
116	Mozambique	8.76957e-15	8.11377e-22	3.55796e-18	2.26609e-18	3.9526e-17	1.27704e-14	2.66821e-19	3.30231e-17	2.61347e-15	1.13789e-15	3.14339e-21	1.94013e-13	6.8199e-14	2.87582e-13
117	El Salvador	1.00883e-15	6.57299e-29	3.16832e-23	3.55376e-19	2.02645e-16	4.30632e-17	3.03891e-18	8.42144e-16	1.01103e-13	3.7777e-15	1.29254e-21	9.76234e-14	7.39216e-14	2.78526e-13
118	Cameroon	1.30298e-13	6.83188e-20	6.23131e-21	4.11403e-19	4.83735e-17	1.17317e-14	5.11668e-17	5.32686e-17	2.17451e-15	1.57816e-15	1.38711e-24	1.34418e-14	1.13565e-13	2.72943e-13
119	Cote d'Ivoire	3.87163e-14	9.98089e-24	1.15015e-19	3.24625e-17	5.31578e-17	9.43877e-16	9.11885e-17	1.22928e-16	1.20458e-15	1.37117e-15	6.02543e-21	1.63802e-13	6.1357e-14	2.67695e-13
120	Armenia	8.06527e-16	3.54281e-26	2.21016e-18	3.5212e-18	7.3259e-16	1.62641e-17	2.54499e-18	1.25748e-15	9.31547e-15	1.51959e-15	1.01883e-20	7.90261e-14	1.71791e-13	2.64474e-13
121	Nigeria	2.2306e-15	1.11772e-19	2.87731e-18	6.19364e-20	2.34009e-17	1.51826e-16	9.6781e-17	1.80617e-15	3.9105e-14	1.0884e-14	3.79534e-23	1.07579e-15	1.67911e-13	2.23288e-13
122	Lao People's Democratic Republic	2.02792e-15	3.24474e-21	4.28281e-17	1.45976e-18	2.41384e-16	6.77559e-15	2.44371e-16	4.61869e-16	1.79577e-13	2.46001e-15	3.43927e-21	4.85936e-15	2.20405e-14	2.18733e-13
123	Guatemala	1.3981e-15	2.47033e-23	7.60735e-20	5.73325e-18	1.26924e-15	6.90786e-16	1.32476e-17	2.67734e-15	3.23213e-14	3.2478e-14	1.49381e-21	1.16524e-14	1.30712e-13	2.13218e-13
124	Burkina Faso	1.61833e-13	1.64775e-20	9.24879e-20	8.85004e-20	3.53682e-17	2.5705e-18	2.58717e-19	1.21839e-16	3.75577e-15	2.53514e-16	2.89017e-22	9.37167e-15	7.89566e-15	1.8327e-13
125	Trinidad and Tobago	3.77e-20	6.65575e-19	5.4645e-19	5.7045e-19	2.82074e-16	1.23347e-16	4.88456e-17	1.08266e-15	2.87692e-14	1.19926e-14	5.96612e-23	1.54209e-14	1.21891e-13	1.79612e-13
126	Nepal	1.06222e-16	9.39298e-27	2.24377e-21	6.57757e-19	3.11458e-16	1.86495e-16	7.07276e-18	2.39116e-14	3.99748e-14	1.93124e-14	4.30562e-24	5.75409e-14	3.80279e-14	1.79379e-13
127	Georgia	2.71662e-15	2.00774e-23	2.1143e-20	9.90728e-19	1.64177e-17	4.84614e-17	8.73578e-19	4.07013e-16	3.43719e-14	2.4582e-16	4.28673e-21	3.60258e-14	7.8983e-14	1.52817e-13
128	Benin	4.75425e-14	4.49641e-26	2.82243e-24	1.2248e-18	7.19065e-17	2.50269e-15	1.68126e-19	1.5167e-16	2.64101e-17	1.75068e-18	1.26125e-23	1.53078e-14	8.3401e-14	1.49007e-13
129	Paraguay	5.32653e-16	4.7497e-28	8.47282e-28	1.30056e-19	2.74277e-17	6.87724e-16	2.41144e-18	1.77846e-16	9.32137e-16	6.67565e-16	2.11339e-21	1.2259e-14	1.28771e-13	1.44058e-13
130	Bolivia	2.51673e-16	1.07702e-24	6.78721e-18	4.43798e-19	1.598e-16	9.8717e-15	2.05853e-17	4.77948e-16	9.84697e-15	2.76455e-15	1.30566e-21	5.92469e-15	7.2201e-14	1.01526e-13
131	Rest of the World	2.66393e-16	1.1547e-22	1.05095e-20	6.27874e-19	5.78797e-17	3.28192e-17	3.20966e-18	1.79041e-15	7.3372e-14	2.63487e-15	1.05556e-22	3.6575e-15	7.87728e-15	8.9693e-14
132	South Central Africa	2.06335e-16	4.12954e-18	3.11095e-18	2.18881e-19	6.51177e-17	1.214e-15	4.11277e-18	9.97637e-16	1.70209e-14	9.87216e-15	5.34927e-22	2.59121e-15	4.5924e-14	7.79029e-14
133	Togo	1.45018e-14	7.40223e-29	3.1133e-24	6.03188e-20	1.70351e-17	3.15792e-16	1.24381e-19	1.03019e-16	2.06459e-16	1.78045e-16	3.27302e-24	2.05828e-14	3.97676e-14	7.56728e-14
134	Nicaragua	3.77321e-15	9.74266e-26	2.24554e-26	2.73984e-18	8.48616e-17	6.32732e-16	1.13535e-17	1.28108e-16	4.17652e-15	6.90036e-15	1.15625e-21	1.85039e-15	5.1535e-14	6.90952e-14
135	Guinea	6.31779e-15	1.25603e-22	3.63192e-21	2.28654e-19	9.92639e-19	1.4449e-16	2.14225e-21	4.2759e-18	1.10903e-14	2.03631e-17	1.08153e-23	3.3376e-14	7.86258e-15	5.8817e-14
136	Zambia	2.67384e-14	3.9816e-28	2.0764e-17	1.35954e-18	3.10437e-16	5.53507e-16	2.17193e-19	8.1518e-15	4.55687e-15	5.33629e-16	2.77506e-22	7.30747e-16	1.11717e-14	5.27695e-14
137	Rest of Central America	9.54234e-17	1.18648e-26	5.964e-23	2.22398e-19	7.06653e-17	2.92292e-17	3.92885e-19	1.19335e-15	7.91622e-15	3.46403e-15	1.7771e-23	1.34361e-14	2.58475e-14	5.20531e-14
138	Malawi	2.01595e-14	7.3682e-21	3.67148e-21	1.4273e-19	1.49621e-17	6.90049e-18	1.63038e-20	3.59755e-16	1.0648e-15	1.45226e-16	7.63293e-22	8.34144e-15	1.00687e-14	4.01614e-14
139	Rwanda	1.96103e-18	1.62161e-20	1.02066e-18	7.98743e-20	1.82297e-17	8.24988e-19	1.56375e-19	4.98373e-17	3.14809e-15	5.41043e-16	1.90429e-21	4.28934e-16	2.68879e-14	3.10781e-14

## Sheet: Figure4c
Figure 4c	Unit: Mt/USD
No.	Nation/region names	Agricultural products	Fossil fuels	Minerals	Foods	Textiles and clothes	Wood and paper products	Petrochemicals and nonmetal products	Metals and metal products	Machinery and equipment	Other products	Utilities	Construction	Trade and services	Total
1	Shandong	3.0768e-09	7.43472e-10	2.70517e-15	1.61259e-08	3.60074e-09	1.74153e-09	8.26358e-09	2.59938e-10	9.95886e-09	1.50727e-10	8.52029e-09	1.1363e-09	3.18857e-08	8.54638e-08
2	Guangdong	3.77349e-09	1.48677e-14	5.41108e-14	4.65075e-09	3.3329e-09	1.92656e-09	8.05636e-09	8.39111e-09	6.17321e-09	1.00926e-10	1.63678e-08	4.0014e-10	2.75676e-08	8.07409e-08
3	Jiangsu	2.0324e-09	8.61484e-11	0	4.71015e-09	6.10042e-09	1.37126e-09	3.97721e-09	2.37514e-10	9.80196e-09	1.17464e-10	1.56431e-08	1.10949e-09	3.05666e-08	7.57537e-08
4	Hebei	4.00104e-09	2.58717e-10	1.05592e-15	6.12937e-09	3.80715e-09	1.41789e-09	3.33305e-09	1.4509e-09	5.9687e-09	3.04494e-10	1.27158e-08	4.15799e-10	2.40057e-08	6.38087e-08
5	Henan	1.98816e-09	2.58071e-10	1.05906e-11	9.74183e-09	3.33021e-09	6.56599e-10	3.42396e-09	1.15093e-10	2.20765e-09	1.29414e-10	1.72367e-08	1.16642e-09	1.53065e-08	5.55713e-08
6	Zhejiang	2.05513e-09	2.58639e-13	3.84045e-14	5.18523e-09	6.04573e-09	1.06375e-09	4.0296e-09	4.74956e-10	3.77846e-09	4.59223e-10	1.19056e-08	1.37432e-10	1.57029e-08	5.08383e-08
7	Hubei	1.23451e-09	6.39766e-12	1.17821e-13	8.03179e-09	3.19793e-09	6.8173e-10	8.15917e-09	3.51159e-10	8.62338e-10	7.26611e-13	5.13809e-09	0	1.90422e-08	4.67062e-08
8	Heilongjiang	2.3545e-09	3.54127e-10	8.77264e-14	4.1938e-09	2.59961e-10	2.90145e-10	1.36269e-09	6.01055e-11	6.28161e-10	3.78009e-11	1.49846e-08	2.15026e-10	1.80861e-08	4.28271e-08
9	Liaoning	1.9698e-09	2.90537e-11	9.22131e-14	6.68989e-09	1.45384e-09	4.486e-10	1.97333e-09	2.97075e-10	2.39018e-09	3.8345e-11	9.0699e-09	4.86178e-10	1.69674e-08	4.18137e-08
10	Inner Mongolia	2.00703e-09	2.96848e-10	2.22235e-11	6.76867e-09	1.39752e-09	4.91778e-10	5.22282e-09	3.86307e-10	6.40186e-10	8.56025e-12	1.21882e-08	1.15318e-10	1.13473e-08	4.08928e-08
11	Sichuan	2.80128e-09	4.71734e-10	1.73538e-14	5.46771e-09	1.49805e-09	5.05572e-10	3.31222e-09	1.70867e-10	1.56761e-09	7.70999e-11	4.59049e-09	5.8253e-10	1.5466e-08	3.65112e-08
12	Hunan	3.14953e-09	1.78161e-10	4.58432e-14	4.89391e-09	1.97818e-09	7.68779e-10	3.61735e-09	2.82399e-10	1.56684e-09	1.21463e-10	5.98832e-09	2.01918e-10	1.16543e-08	3.44012e-08
13	Anhui	1.94202e-09	3.80379e-11	2.19459e-11	4.77512e-09	1.53231e-09	3.3062e-10	1.72975e-09	4.42624e-10	1.40671e-09	3.22497e-11	6.38337e-09	2.07316e-10	1.29162e-08	3.17583e-08
14	Jilin	8.30927e-10	1.9783e-10	0	5.88812e-09	7.84625e-10	2.71529e-10	1.97281e-09	4.70885e-11	7.36245e-10	2.08586e-11	5.83926e-09	1.23908e-10	1.34832e-08	3.01964e-08
15	Shanghai	1.05325e-09	9.72299e-17	0	1.83393e-09	7.04815e-10	7.00982e-10	1.05311e-09	8.03885e-11	1.46127e-09	1.42613e-12	4.89746e-09	5.31493e-10	1.56203e-08	2.79384e-08
16	Shaanxi	1.48551e-09	7.0108e-11	3.50517e-14	2.24619e-09	3.40363e-10	1.66132e-10	1.56522e-09	2.29803e-11	5.73153e-10	2.24504e-12	7.00307e-09	2.19661e-10	1.37617e-08	2.74564e-08
17	Xinjiang	4.22857e-09	4.07415e-10	1.36981e-13	2.31262e-09	9.07044e-10	8.5499e-11	1.12524e-09	4.87423e-11	1.68046e-10	5.63467e-13	5.84326e-09	2.62364e-10	1.19723e-08	2.73618e-08
18	Shanxi	2.63307e-09	1.71501e-10	0	1.8299e-09	1.89432e-10	1.40983e-10	2.84218e-09	3.82774e-10	5.48965e-10	3.24971e-11	6.54132e-09	0	1.05933e-08	2.59059e-08
19	Beijing	3.84401e-10	2.95246e-11	1.69678e-13	1.57745e-09	4.56205e-10	1.32384e-10	3.85934e-10	9.30618e-11	7.39949e-10	5.33995e-12	3.289e-09	5.8554e-10	1.64516e-08	2.41305e-08
20	Fujian	1.73843e-09	3.07395e-12	9.33392e-16	2.84538e-09	2.21779e-09	3.52723e-10	1.75773e-09	8.42022e-11	1.4248e-09	6.21292e-11	5.74412e-09	3.08322e-10	7.346e-09	2.38847e-08
21	Guizhou	1.97836e-09	3.92398e-10	5.02429e-15	1.24964e-09	5.04566e-11	5.87652e-11	1.89775e-09	4.55839e-11	3.04342e-10	7.54051e-12	4.92512e-09	1.358e-10	9.5668e-09	2.06126e-08
22	Yunnan	2.47734e-09	1.70772e-10	3.77556e-12	1.85413e-09	7.11516e-11	2.29902e-10	1.70142e-09	2.152e-11	2.58109e-10	2.55406e-12	3.59564e-09	2.41723e-10	9.31628e-09	1.99443e-08
23	Guangxi	1.31598e-09	7.07029e-13	1.73995e-15	2.80168e-09	2.64172e-10	6.87891e-10	9.22656e-10	8.90496e-11	1.33898e-09	1.62157e-11	4.20834e-09	2.87646e-10	7.81827e-09	1.97516e-08
24	Jiangxi	1.03617e-09	5.14306e-12	8.09841e-16	1.96059e-09	1.58755e-09	4.40821e-10	2.59651e-09	4.78363e-11	1.24406e-09	4.43376e-12	3.2741e-09	2.08866e-10	6.95557e-09	1.93616e-08
25	Tianjin	4.61974e-10	8.41352e-12	1.25042e-12	2.36336e-09	4.70775e-10	2.38936e-10	1.50021e-09	4.08072e-11	6.90926e-10	1.59483e-11	3.47709e-09	1.7264e-10	7.91461e-09	1.73569e-08
26	Chongqing	1.61011e-09	6.08608e-11	2.14898e-15	1.78706e-09	8.03609e-10	2.72098e-10	1.28884e-09	1.56564e-10	1.36307e-09	1.68535e-11	2.83563e-09	3.23203e-10	5.63938e-09	1.61573e-08
27	Gansu	1.67767e-09	1.39897e-10	1.37355e-14	1.4691e-09	1.14664e-10	3.8612e-11	9.46552e-10	2.88335e-11	2.22463e-10	3.94614e-12	3.52208e-09	1.5345e-10	6.69679e-09	1.50141e-08
28	Ningxia	8.73763e-10	6.48713e-12	3.87444e-17	7.65876e-10	1.57273e-10	4.59552e-11	7.0461e-10	4.37515e-11	9.8495e-11	1.60947e-15	1.7654e-09	2.74067e-11	3.17166e-09	7.66068e-09
29	Qinghai	2.49203e-10	5.9939e-10	3.68717e-17	1.81582e-10	1.41481e-10	5.03873e-11	6.39028e-10	6.72931e-13	5.03653e-11	1.66123e-12	1.48472e-09	6.76631e-11	1.16895e-09	4.63511e-09
30	Hainan	5.50899e-10	1.45838e-16	8.02143e-17	2.75522e-10	1.54534e-11	6.43793e-11	1.19661e-10	1.93688e-11	6.51957e-11	1.80049e-12	1.08659e-09	5.31139e-11	2.31291e-09	4.5649e-09

## Sheet: Figure4d
Figure 4d	Unit: Mt/USD
No.	Nation/region names	Agricultural products	Fossil fuels	Minerals	Foods	Textiles and clothes	Wood and paper products	Petrochemicals and nonmetal products	Metals and metal products	Machinery and equipment	Other products	Utilities	Construction	Trade and services	Total
1	Jiangsu	4.02074e-10	0	0	0	0	8.57174e-10	0	2.40581e-09	8.19057e-08	2.7109e-11	0	6.32404e-08	5.1711e-09	1.54009e-07
2	Shandong	2.90954e-10	0	0	0	0	1.0324e-09	0	3.79719e-09	6.47659e-08	1.71455e-12	0	5.9555e-08	7.58369e-09	1.37027e-07
3	Hebei	1.81369e-09	0	0	0	0	4.94956e-10	0	3.31688e-09	3.05829e-08	3.82321e-11	0	4.36908e-08	3.99415e-09	8.39316e-08
4	Liaoning	3.29804e-10	0	0	0	0	9.97004e-10	0	1.85528e-09	3.38447e-08	5.71821e-12	0	3.75714e-08	3.59572e-09	7.81996e-08
5	Henan	6.17352e-10	0	0	0	0	2.20911e-09	0	3.34936e-09	3.70338e-08	5.00161e-11	0	2.56032e-08	3.48157e-09	7.23444e-08
6	Zhejiang	4.49128e-10	0	0	0	0	8.52043e-10	0	2.02624e-09	2.18371e-08	2.7277e-11	0	4.15613e-08	3.38118e-09	7.01343e-08
7	Hubei	1.96449e-09	0	0	0	0	1.57846e-10	0	2.48253e-09	2.00179e-08	3.25687e-12	0	3.33533e-08	5.28192e-09	6.32613e-08
8	Guangdong	7.60941e-12	0	0	0	0	1.52542e-09	0	1.40734e-09	2.052e-08	3.0727e-11	0	3.16315e-08	7.10523e-09	6.22278e-08
9	Sichuan	4.33017e-10	0	0	0	0	5.27742e-10	0	7.23326e-10	1.64169e-08	2.3076e-13	0	3.24529e-08	2.84641e-09	5.34005e-08
10	Chongqing	2.15052e-10	0	0	0	0	8.85622e-11	0	2.56295e-10	1.46669e-08	1.18766e-11	0	3.52038e-08	1.66575e-09	5.21082e-08
11	Shanxi	3.5023e-10	0	0	0	0	4.70871e-11	0	1.43009e-09	7.75637e-09	7.63805e-14	0	3.61874e-08	1.97709e-09	4.77484e-08
12	Anhui	7.57687e-10	0	0	0	0	5.77451e-10	0	1.46165e-09	1.89789e-08	1.46015e-11	0	2.24866e-08	2.56251e-09	4.68395e-08
13	Hunan	6.29591e-10	0	0	0	0	4.6666e-10	0	4.70141e-10	1.38076e-08	6.42614e-12	0	2.6734e-08	1.80428e-09	4.39187e-08
14	Shanghai	7.931e-12	0	0	0	0	2.01961e-10	0	7.13611e-10	1.59462e-08	1.15379e-11	0	1.71381e-08	7.79214e-09	4.18115e-08
15	Jilin	4.28976e-10	0	0	0	0	1.09297e-09	0	3.69134e-10	1.22153e-08	0	0	2.24792e-08	4.07778e-09	4.06634e-08
16	Inner Mongolia	5.80297e-10	0	0	0	0	3.96522e-10	0	4.35142e-10	5.08463e-09	1.25626e-10	0	2.63326e-08	6.2428e-09	3.91976e-08
17	Beijing	2.46382e-10	0	0	0	0	1.94649e-10	0	3.63988e-10	9.3509e-09	2.3407e-11	0	1.8485e-08	1.0272e-08	3.89364e-08
18	Shaanxi	7.0261e-10	0	0	0	0	1.65226e-10	0	2.71262e-10	7.11588e-09	9.67588e-13	0	2.68607e-08	3.50679e-09	3.86234e-08
19	Fujian	5.02911e-11	0	0	0	0	5.73203e-10	0	5.97956e-10	7.01098e-09	6.54688e-12	0	2.34064e-08	1.67264e-09	3.3318e-08
20	Heilongjiang	1.3541e-09	0	0	0	0	5.28021e-10	0	5.24398e-10	7.31254e-09	4.92002e-13	0	1.89647e-08	2.8502e-09	3.15344e-08
21	Tianjin	9.32419e-12	0	0	0	0	3.68082e-11	0	3.83986e-10	7.42619e-09	2.80478e-11	0	1.90068e-08	4.18329e-09	3.10745e-08
22	Guangxi	3.44176e-10	0	0	0	0	5.28135e-10	0	1.58764e-10	7.3421e-09	4.43487e-13	0	2.0324e-08	1.65819e-09	3.03558e-08
23	Xinjiang	1.97927e-09	0	0	0	0	2.81291e-11	0	3.24032e-10	1.87645e-09	6.71044e-12	0	2.32812e-08	2.03025e-09	2.9526e-08
24	Jiangxi	2.21394e-10	0	0	0	0	3.53574e-10	0	1.28607e-09	6.99544e-09	4.75217e-12	0	1.79748e-08	1.27923e-09	2.81152e-08
25	Yunnan	5.76722e-10	0	0	0	0	8.84634e-12	0	3.65539e-11	1.03307e-09	1.46817e-14	0	2.43409e-08	1.51089e-09	2.7507e-08
26	Guizhou	2.73815e-10	0	0	0	0	4.77959e-11	0	2.17774e-10	1.18993e-09	3.12702e-13	0	1.49946e-08	4.26061e-09	2.09849e-08
27	Gansu	5.5903e-10	0	0	0	0	6.67966e-12	0	5.00829e-11	1.52565e-09	4.73878e-12	0	1.41205e-08	1.09478e-09	1.73614e-08
28	Ningxia	4.59712e-11	0	0	0	0	2.50589e-11	0	1.0936e-10	9.8961e-10	0	0	1.33004e-08	3.97727e-10	1.48681e-08
29	Hainan	2.21737e-10	0	0	0	0	2.67612e-11	0	2.93004e-11	5.99383e-10	0	0	6.17907e-09	7.46776e-10	7.80303e-09
30	Qinghai	1.3825e-10	0	0	0	0	6.58159e-13	0	4.53003e-11	2.60064e-10	2.40335e-20	0	5.38117e-09	1.51359e-09	7.33903e-09

## Sheet: Figure5a
Figure 5a	Unit: Mt
No.	Nation/region names	Final consumption (Indirect)	Capital formation (Indirect)	Inventory change	Urban households (Direct)	Rural households (Direct)	Total changes
1	Shandong	78.9006	-117.698	0	7.41351	2.86431	-28.519
2	Jiangsu	56.5049	-86.7207	0	3.4564	0.730621	-26.0289
3	Chongqing	15.5899	-33.4516	0	1.81248	1.11293	-14.9363
4	Sichuan	29.8286	-50.9487	0	5.3652	2.48557	-13.2692
5	Zhejiang	39.5322	-55.7604	0	2.33539	1.82892	-12.0639
6	Shanxi	28.1841	-47.2735	0	3.3144	3.85479	-11.9202
7	Liaoning	41.2231	-58.3697	0	3.88573	1.64396	-11.6169
8	Hunan	29.0927	-45.1901	0	2.22343	2.45232	-11.4217
9	Guangxi	20.3023	-32.3941	0	1.94379	0.565466	-9.58256
10	Yunnan	20.0966	-32.7951	0	0.947778	2.2002	-9.55047
11	Jiangxi	16.4997	-26.1515	0	0.869463	0.689574	-8.09269
12	Guangdong	61.9543	-78.0313	0	5.42273	2.64588	-8.00838
13	Beijing	18.9222	-29.8667	0	2.74206	0.889315	-7.31314
14	Ningxia	6.49804	-13.5442	0	0.218631	0.281097	-6.54646
15	Hubei	41.364	-52.4614	0	2.8307	2.13948	-6.12721
16	Shanghai	22.811	-30.3523	0	1.86408	0.597462	-5.07975
17	Anhui	25.9077	-32.8724	0	1.68835	0.602983	-4.67334
18	Fujian	23.4916	-29.2793	0	1.36053	0.930892	-3.4962
19	Hebei	59.6518	-73.1642	0	5.80011	4.31472	-3.39756
20	Gansu	12.4469	-18.1498	0	0.671101	1.7507	-3.2811
21	Tianjin	22.447	-28.4799	0	2.34869	0.565425	-3.11882
22	Xinjiang	25.9458	-30.3179	0	1.02891	1.02891	-2.31434
23	Guizhou	17.5317	-23.8791	0	1.24826	2.98364	-2.11551
24	Shaanxi	30.7057	-37.2284	0	3.08913	2.10965	-1.32402
25	Hainan	4.88804	-6.6017	0	0.324965	0.0722144	-1.31649
26	Henan	58.3544	-68.6347	0	4.01924	5.79243	-0.468716
27	Jilin	32.7546	-35.2452	0	2.13989	0.470776	0.120043
28	Qinghai	6.2585	-6.77379	0	0.568029	0.655418	0.708156
29	Heilongjiang	37.6586	-38.2836	0	4.1125	0.996971	4.48449
30	Inner Mongolia	52.0277	-40.1656	0	9.01987	3.88006	24.762
	China	937.374	-1260.08	0	84.0654	53.1367	-185.508

[truncated: 15 more sheets: Figure5b, Figure5c, Supplementary Figure 1, Supplementary Figure 2, Supplementary Figure 3a, Supplementary Figure 3b, Supplementary Figure 3c, Supplementary Figure 3d, Supplementary Figure 4, Supplementary Figure 5a, Supplementary Figure 5b, Supplementary Figure 5c, Supplementary Figure 5d, Supplementary Figure 6, Supplementary Figure 7]
